# Supplementary material for: Transcriptomic Analysis Reveals Sixteen Potential Genes Associated with the Successful Differentiation of Antibody-Secreting Cells through the Utilization of Unfolded Protein Response Mechanisms in Robust Responders to the Influenza Vaccine
Source: Vaccines (Basel). 2024 Jan 29;12(2):136. doi: 10.3390/vaccines12020136 (PMC10892001; doi:10.3390/vaccines12020136)
Supplement: Supplementary file 1 [file vaccines-12-00136-s001.zip]

Archive with 4 entries (4 files):
- Supplementary Table S1_V1.xlsx
- Supplementary Table S2_V1.xlsx
- Supplementary Table S3_V1.xlsx
- Supplementary Table S4_V1.xlsx
