# Supplementary material for: Transcriptomic Analysis Reveals Sixteen Potential Genes Associated with the Successful Differentiation of Antibody-Secreting Cells through the Utilization of Unfolded Protein Response Mechanisms in Robust Responders to the Influenza Vaccine
Source: Vaccines (Basel). 2024 Jan 29;12(2):136. doi: 10.3390/vaccines12020136 (PMC10892001; doi:10.3390/vaccines12020136)
Supplement: Supplementary file 1 [file vaccines-12-00136-s001.zip › Supplementary Table S1_V1.xlsx]

## Sheet: full.protection
ID	GB_ACC	GENE_SYMBOL	ENTREZ_OTHER_ALIASES	logFC	AveExpr	t	P.Value	adj.P.Val	B	DESCRIPTION	CHROMOSOMAL_LOCATION	CYTOBAND	CELLULAR_LOCATION	TRANSCRIPT_TYPE	ENTREZ_GENE_ID	ENSEMBL_TRANSCRIPT_ID	ENSEMBL_GENE_ID	ENSEMBL_PEPTIDE_ID
A_24_P173566	X57818	IGLV3-1	IGLV31, V2-1	5.21762	0.314565	11.4182	2.00552e-24	6.19706e-20	44.4079	immunoglobulin lambda variable 3-1 [Source:HGNC Symbol;Acc:5896] [ENST00000390319]	22:22880911-22881391	hs|22q11.22	Cytoplasm	other	28809	ENST00000390319	ENSG00000211673	ENSP00000374854
A_33_P3424489	S73129	IGLV3-25	IGLV325, V2-17	4.87537	0.478555	10.5444	1.26528e-21	1.30324e-17	38.1925	immunoglobulin lambda variable 3-25 [Source:HGNC Symbol;Acc:5908] [ENST00000390305]	22:22686768-22687280	hs|22q11.22	Cytoplasm	other	28793	ENST00000390305	ENSG00000211659	ENSP00000374840
A_33_P3270451	NM_030810	TXNDC5	ENDOPDI, ERP46, HCC-2, HCC2, PDIA15, STRF8, UNQ364	4.78649	0.770395	9.5573	1.468e-18	3.78009e-15	31.3885	Homo sapiens thioredoxin domain containing 5 (endoplasmic reticulum) (TXNDC5), transcript variant 1, mRNA [NM_030810]	6:7910813-7881513	hs|6p24.3	Cytoplasm	enzyme	81567	ENST00000439343	ENSG00000259040	ENSP00000454697
A_33_P3263319	AY172958	IGHG3	IgG3	4.66228	3.71642	10.2726	9.06412e-21	5.60163e-17	36.2939	immunoglobulin heavy constant gamma 3 (G3m marker) [Source:HGNC Symbol;Acc:5527] [ENST00000390551]	14:105771404-105765913	hs|14q32.33	Extracellular Space	peptidase	3502	ENST00000390551	ENSG00000211897	ENSP00000374993
A_33_P3424591	BC073773	IGHV4-31	IGHV431	4.43294	4.66744	10.3985	3.64883e-21	2.81872e-17	37.1713	Homo sapiens immunoglobulin heavy variable 4-31 [Source:HGNC Symbol;Acc:5649] [ENST00000438142]	14:-	hs|14q32.33	Other	other	28396	ENST00000390549	ENSG00000211896	ENSP00000374991
A_33_P3211959	BC022822	IGLV9-49	IGLV949, V5-2	3.93386	-2.67746	7.31266	3.84806e-12	1.29245e-09	17.1581	immunoglobulin lambda variable 9-49 [Source:HGNC Symbol;Acc:5933] [ENST00000427632]	22:22343223-22343733	hs|22q11.22	Cytoplasm	other	28773	ENST00000427632	ENSG00000223350	ENSP00000414456
A_33_P3251205	AF194657	IGLV3-9	IGLV39, V2-6	3.78584	-0.726926	7.78416	2.06098e-13	1.24871e-10	19.9715	immunoglobulin lambda variable 3-9 (gene/pseudogene) [Source:HGNC Symbol;Acc:5918] [ENST00000390316]	22:22819124-22819751	hs|22q11.22	Cytoplasm	other	28804	ENST00000390316	ENSG00000211670	ENSP00000374851
A_33_P3304696	AF058072	IGLC1	IGLC	3.71077	-0.0852133	7.47552	1.41725e-12	5.83908e-10	18.1177	Homo sapiens clone ASPBLL50 immunoglobulin lambda light chain VJ region mRNA, partial cds. [AF058072]	22:22895374-22895693	hs|22q11.22	Cytoplasm	other	3537
A_33_P3768930	BF175071			3.69114	3.48139	9.45316	3.03956e-18	5.87015e-15	30.6868	MYE4344 Myeloma (MYE) cDNA library Homo sapiens cDNA, mRNA sequence [BF175071]
A_24_P605563	AY172962	IGLC2	IGLC	3.6756	5.09449	9.86619	1.66174e-19	7.33541e-16	33.4891	immunoglobulin lambda constant 2 (Kern-Oz- marker) [Source:HGNC Symbol;Acc:5856] [ENST00000390323]	22:22900975-22901294	hs|22q11.22	Other	other	3538	ENST00000390323	ENSG00000211677	ENSP00000374856
A_23_P84596	NM_016459	MZB1	MEDA-7, PACAP, pERp1	3.66885	1.8952	9.93839	9.94603e-20	5.1222e-16	33.984	Homo sapiens marginal zone B and B1 cell-specific protein (MZB1), mRNA [NM_016459]	5:139389915-139387567	hs|5q31.2	Extracellular Space	other	51237	ENST00000503351	ENSG00000170476	ENSP00000424481
A_23_P123596	NM_000170	GLDC	GCE, GCSP, HYGN1	3.60775	-3.77053	7.82572	1.58423e-13	1.01985e-10	20.2245	Homo sapiens glycine dehydrogenase (decarboxylating) (GLDC), nuclear gene encoding mitochondrial protein, mRNA [NM_000170]	9:6645691-6532463	hs|9p24.1	Cytoplasm	enzyme	2731	ENST00000321612	ENSG00000178445	ENSP00000370737
A_33_P3376958	NR_027293	BMS1P20	IGL, IGLV, IGLV1	3.59895	2.58671	9.52115	1.89064e-18	4.17291e-15	31.1446	Homo sapiens BMS1 homolog, ribosome assembly protein (yeast) pseudogene (LOC96610), non-coding RNA [NR_027293]	22:22298097-22322967	hs|22q11.22	Other	other	96610	ENST00000390290	ENSG00000211644	ENSP00000374825
A_33_P3422298	S77011	IGLC6	IGLC	3.52211	5.12126	9.46486	2.8015e-18	5.77109e-15	30.7654	{pseudogene} Ig V lambda IJ psi C lambda 6=Ig lambda chain surface Ig receptor VJC region {truncated light chain constant region} [human, B lymphoma cell line OCI LY8, mRNA Partial, 623 nt]. [S77011]	22:22919534-22919857	hs|22q11.22			3542
A_23_P218126	BC024289	IGHG1		3.50548	4.70548	10.8104	1.80805e-22	2.79344e-18	40.0685	immunoglobulin heavy constant gamma 1 (G1m marker) [Source:HGNC Symbol;Acc:5525] [ENST00000390549]	14:105743069-105741472	hs|14q32.33	Extracellular Space	peptidase	3500	ENST00000390549	ENSG00000211896	ENSP00000374991
A_33_P3379039	NM_001178126	IGLL5	IGL, IGLV, VL-MAR	3.47732	6.09816	9.32828	7.24201e-18	1.31634e-14	29.8498	Homo sapiens immunoglobulin lambda-like polypeptide 5 (IGLL5), transcript variant 1, mRNA [NM_001178126]	22:22887779-22895833	hs|22q11.22	Plasma Membrane	other	100423062	ENST00000390321	ENSG00000211675	ENSP00000374855
A_33_P3419808	AF060129	IGLV3-27	IGLV327, V2-19	3.42178	-0.213188	8.74636	3.85442e-16	4.58083e-13	26.0192	immunoglobulin lambda variable 3-27 [Source:HGNC Symbol;Acc:5910] [ENST00000390304]	22:22668325-22668807	hs|22q11.22			28791	ENST00000390304	ENSG00000211658	ENSP00000374839
A_24_P239076	NM_020070	IGLL1	14.1, AGM2, CD179b, IGL1, IGL5, IGLJ14.1, IGLL, IGO, IGVPB, VPREB2	3.3691	4.96216	9.56849	1.35724e-18	3.78009e-15	31.4641	Homo sapiens immunoglobulin lambda-like polypeptide 1 (IGLL1), transcript variant 1, mRNA [NM_020070]	22:23580547-23573124	hs|22q11.23	Plasma Membrane	other	3543	ENST00000330377	ENSG00000128322	ENSP00000329312
A_33_P3395675	EU937523	IGLC2	IGLC	3.36795	6.74495	9.658	7.2384e-19	2.48518e-15	32.0702	immunoglobulin lambda constant 2 (Kern-Oz- marker) [Source:HGNC Symbol;Acc:5856] [ENST00000390323]	22:22900975-22901294	hs|22q11.22	Other	other	3538	ENST00000390323	ENSG00000211677	ENSP00000374856
A_23_P390209	S75894	IGHV6-1	IGHV61, VH	3.30217	-4.1359	8.44189	2.93259e-15	3.12473e-12	24.0645	immunoglobulin heavy variable 6-1 [Source:HGNC Symbol;Acc:5662] [ENST00000390593]	14:105940200-105939753	hs|14q32.33	Extracellular Space	peptidase	28385	ENST00000390593	ENSG00000211933	ENSP00000375002
A_33_P3247639	XM_003119591	IGHV3OR16-10	IGHV3OR1610	3.20068	-3.16464	7.64052	5.08411e-13	2.53385e-10	19.1032	PREDICTED: Homo sapiens hypothetical protein LOC100508797 (LOC100508797), mRNA [XM_003119591]	16:-	hs|16p11.2	Other	other	28306	ENST00000425181	ENSG00000233732	ENSP00000474941
A_33_P3331174	XM_002346274	IGHV3-13	IGHV313	3.18034	-2.01689	8.86084	1.78067e-16	2.39229e-13	26.7633	immunoglobulin heavy variable 3-13 [Source:HGNC Symbol;Acc:5581] [ENST00000390602]	14:106129991-106129539	hs|14q32.33			28449	ENST00000390602	ENSG00000211942	ENSP00000375011
A_33_P3331150	L03830	IGHV3-20	IGHV320, VH	3.16023	-2.2179	9.14643	2.54005e-17	3.92438e-14	28.6402	immunoglobulin heavy variable 3-20 [Source:HGNC Symbol;Acc:5585] [ENST00000390606]	14:106211390-106210935	hs|14q32.33	Extracellular Space	other	28445	ENST00000390606	ENSG00000211946	ENSP00000375015
A_33_P3372647	DQ098690	IGLV1-36	IGLV136, V1-11	3.14205	0.709454	8.1725	1.71181e-14	1.4296e-11	22.3657	immunoglobulin lambda variable 1-36 [Source:HGNC Symbol;Acc:5876] [ENST00000390301]	22:22431997-22432464	hs|22q11.22	Plasma Membrane	other	28826	ENST00000390301	ENSG00000211655	ENSP00000374836
A_33_P3226085	AF063703	IGLV3-10	IGLV310, V2-7	3.11956	-1.79535	5.61147	5.49078e-08	4.37281e-06	8.00614	immunoglobulin lambda variable 3-10 [Source:HGNC Symbol;Acc:5897] [ENST00000390315]	22:22811781-22812280	hs|22q11.22	Cytoplasm	other	28803	ENST00000390315	ENSG00000211669	ENSP00000374850
A_33_P3336822	U09907	IGLV1-44	IGLV144, V1-16	3.11359	1.89687	7.39035	2.39345e-12	9.36174e-10	17.6142	immunoglobulin lambda variable 1-44 [Source:HGNC Symbol;Acc:5879] [ENST00000390297]	22:22380879-22381346	hs|22q11.22			28823	ENST00000390297	ENSG00000211651	ENSP00000374832
A_23_P37736	NM_001192	TNFRSF17	BCM, BCMA, CD269, TNFRSF13A	3.08969	-2.07064	7.32136	3.64953e-12	1.28802e-09	17.209	Homo sapiens tumor necrosis factor receptor superfamily, member 17 (TNFRSF17), mRNA [NM_001192]	16:11965106-11968067	hs|16p13.13	Plasma Membrane	transmembrane receptor	608
A_33_P3287610	DQ098743	IGLV3-12	IGLV312, V2-8	3.04326	-1.51826	7.37831	2.5768e-12	9.95289e-10	17.5433	immunoglobulin lambda variable 3-12 [Source:HGNC Symbol;Acc:5898] [ENST00000390313]	22:22771832-22772581	hs|22q11.22			28802	ENST00000390313	ENSG00000211667	ENSP00000374848
A_24_P813550	XM_001716198	IGHV4-59	IGHV459, VH	3.02587	-0.938123	9.19678	1.79649e-17	2.92167e-14	28.974	immunoglobulin heavy variable 4-59 [Source:HGNC Symbol;Acc:5654] [ENST00000390629]	14:106627679-106627248	hs|14q32.33	Other	other	28392	ENST00000390629	ENSG00000224373	ENSP00000375038
A_23_P167328	NM_001775	CD38	ADPRC 1, ADPRC1	2.95213	0.382516	9.27474	1.04907e-17	1.80091e-14	29.4926	Homo sapiens CD38 molecule (CD38), mRNA [NM_001775]	4:15778264-15853242	hs|4p15.32	Plasma Membrane	enzyme	952
A_33_P3424754	AY685380	IGLV1-47	IGLV147, V1-17	2.94834	2.29304	7.11434	1.27551e-11	3.68348e-09	16.0075	immunoglobulin lambda variable 1-47 [Source:HGNC Symbol;Acc:5880] [ENST00000390294]	22:22357794-22358261	hs|22q11.22	Other	other	28822	ENST00000390294	ENSG00000211648	ENSP00000374829
A_23_P44836	NM_022908	NT5DC2		2.9346	-3.14524	8.31455	6.77777e-15	6.7559e-12	23.2577	Homo sapiens 5'-nucleotidase domain containing 2 (NT5DC2), transcript variant 2, mRNA [NM_022908]	3:52535076-52524368	hs|3p21.1	Cytoplasm	other	64943	ENST00000478091	ENSG00000168268
A_24_P15388	XM_003403466	IGHV3-74	IGHV374, VH	2.87575	0.270332	8.47055	2.42653e-15	2.67785e-12	24.2469	immunoglobulin heavy variable 3-74 [Source:HGNC Symbol;Acc:5624] [ENST00000424969]	14:106810894-106810439	hs|14q32.33			28408	ENST00000424969	ENSG00000224650	ENSP00000394447
A_33_P3289248	FJ385385	IGHV3-9	IGHV39, VH	2.85283	-1.85338	7.45895	1.56983e-12	6.3826e-10	18.0195	immunoglobulin heavy variable 3-9 [Source:HGNC Symbol;Acc:5628] [ENST00000390600]	14:-	hs|14q32.33			28451
A_23_P167168	NM_144646	JCHAIN	IGCJ, IGJ, JCH	2.83591	1.82794	7.70265	3.44434e-13	1.835e-10	19.4776	Homo sapiens immunoglobulin J polypeptide, linker protein for immunoglobulin alpha and mu polypeptides (IGJ), mRNA [NM_144646]	4:70666630-70655540	hs|4q13.3	Extracellular Space	other	3512	ENST00000254801	ENSG00000132465	ENSP00000254801
A_23_P168229	NM_030810	TXNDC5	ENDOPDI, ERP46, HCC-2, HCC2, PDIA15, STRF8, UNQ364	2.81993	1.35253	8.25292	1.01416e-14	8.9536e-12	22.8697	Homo sapiens thioredoxin domain containing 5 (endoplasmic reticulum) (TXNDC5), transcript variant 1, mRNA [NM_030810]	6:7910813-7881513	hs|6p24.3	Cytoplasm	enzyme	81567	ENST00000439343	ENSG00000259040	ENSP00000454697
A_33_P3301075	XM_003403831	IGHV3-33	IGHV333, VH	2.80815	0.632954	8.9348	1.07842e-16	1.51469e-13	27.2466	immunoglobulin heavy variable 3-33 [Source:HGNC Symbol;Acc:5596] [ENST00000390615]	14:106360243-106359790	hs|14q32.33			28434	ENST00000390615	ENSG00000211955	ENSP00000375024
A_23_P132956	NM_004181	UCHL1	HEL-117, HEL-S-53, NDGOA, PARK5, PGP 9.5, PGP9.5, PGP95, SPG79, Uch-L1	2.79584	-4.4625	6.48365	5.01474e-10	8.86635e-08	12.4881	Homo sapiens ubiquitin carboxyl-terminal esterase L1 (ubiquitin thiolesterase) (UCHL1), mRNA [NM_004181]	4:41256880-41268428	hs|4p13	Cytoplasm	peptidase	7345	ENST00000472501	ENSG00000154277
A_33_P3364959	DQ098707	IGLC1	IGLC	2.78383	2.17691	7.69089	3.7084e-13	1.90982e-10	19.4065	Homo sapiens isolate N1408L immunoglobulin lambda light chain variable region (IGLV2) mRNA, IGLV2-23*02 allele, partial cds. [DQ098707]	22:22895374-22895693	hs|22q11.22	Cytoplasm	other	3537
A_24_P24053	JF810271	IGHV3-66	IGHV366, VH	2.78028	-1.89207	8.28442	8.2552e-15	7.50252e-12	23.0678	immunoglobulin heavy variable 3-66 [Source:HGNC Symbol;Acc:5619] [ENST00000390632]	14:106675464-106675014	hs|14q32.33			28412	ENST00000390632	ENSG00000211972	ENSP00000375041
A_24_P510357	S76132	IGLV2-14	IGLV214, V1-4	2.74822	2.07328	7.72871	2.92385e-13	1.61334e-10	19.6351	immunoglobulin lambda variable 2-14 [Source:HGNC Symbol;Acc:5888] [ENST00000390312]	22:22758740-22759210	hs|22q11.22	Other	other	28815	ENST00000390312	ENSG00000211666	ENSP00000374847
A_33_P3304707	Z46314	IGLV2-8	IGLV28, V1-2	2.72352	2.28205	8.31849	6.60487e-15	6.7559e-12	23.2826	immunoglobulin lambda variable 2-8 [Source:HGNC Symbol;Acc:5895] [ENST00000390317]	22:22822820-22823288	hs|22q11.22	Cytoplasm	microRNA	28817
A_24_P204727	Z18824	IGHV3-48	IGHV348, VH	2.70872	-1.56034	7.3622	2.84388e-12	1.07166e-09	17.4486	immunoglobulin heavy variable 3-48 [Source:HGNC Symbol;Acc:5606] [ENST00000390624]	14:106538264-106537809	hs|14q32.33	Other	other	28424	ENST00000390624	ENSG00000211964	ENSP00000375033
A_33_P3351180	S55735	IGHA1	IgA1	2.63844	6.05258	7.04487	1.93144e-11	5.37672e-09	15.6093	immunoglobulin heavy constant alpha 1 [Source:HGNC Symbol;Acc:5478] [ENST00000390547]	14:105708663-105707167	hs|14q32.33	Other	other	3493	ENST00000390547	ENSG00000211895	ENSP00000374989
A_33_P3235876	XM_003403854	IGHV3-66	IGHV366, VH	2.6284	-0.333624	8.28984	7.96782e-15	7.46077e-12	23.102	immunoglobulin heavy variable 3-66 [Source:HGNC Symbol;Acc:5619] [ENST00000390632]	14:106675464-106675014	hs|14q32.33			28412	ENST00000390632	ENSG00000211972	ENSP00000375041
A_33_P3331220	Z46771	IGHV3-35	IGHV335, VH	2.54893	-1.31215	8.94112	1.03305e-16	1.51469e-13	27.288	immunoglobulin heavy variable 3-35 (non-functional) [Source:HGNC Symbol;Acc:5598] [ENST00000390617]	14:106389842-106389389	hs|14q32.33	Extracellular Space	peptidase	28432	ENST00000390617	ENSG00000211957	ENSP00000375026
A_24_P12626	NM_001753	CAV1	BSCL3, CGL3, LCCNS, MSTP085, PPH3, VIP21	2.47198	-4.80291	7.23707	6.09025e-12	1.88189e-09	16.7172	Homo sapiens caveolin 1, caveolae protein, 22kDa (CAV1), transcript variant 1, mRNA [NM_001753]	7:116524784-116561184	hs|7q31.2	Plasma Membrane	transmembrane receptor	857
A_33_P3289246	XM_003403666	IGHV3-9	IGHV39, VH	2.41071	0.439601	8.75119	3.73127e-16	4.58083e-13	26.0505	immunoglobulin heavy variable 3-9 [Source:HGNC Symbol;Acc:5628] [ENST00000390600]	14:-	hs|14q32.33			28451
A_24_P626951	AF078945	IGKV1-16	IGKV116, L1	2.38732	1.92188	7.31445	3.80644e-12	1.29245e-09	17.1686	immunoglobulin kappa variable 1-16 [Source:HGNC Symbol;Acc:5732] [ENST00000479981]	2:89100333-89099858	hs|2p11.2			28938	ENST00000479981	ENSG00000240864	ENSP00000417344
A_23_P124417	NM_004336	BUB1	BUB1A, BUB1L, hBUB1	2.36605	-3.9631	5.65819	4.32132e-08	3.61867e-06	8.23403	Homo sapiens budding uninhibited by benzimidazoles 1 homolog (yeast) (BUB1), mRNA [NM_004336]	2:110678106-110637697	hs|2q13	Nucleus	kinase	699	ENST00000302759	ENSG00000169679	ENSP00000302530
A_23_P126167	NM_002249	KCNN3	KCa2.3, SK3, SKCA3, hSK3	2.33303	-4.67847	6.58225	2.86599e-10	5.53494e-08	13.0237	Homo sapiens potassium intermediate/small conductance calcium-activated channel, subfamily N, member 3 (KCNN3), transcript variant 1, mRNA [NM_002249]	1:154870277-154697461	hs|1q21.3	Plasma Membrane	ion channel	3782	ENST00000358505	ENSG00000143603	ENSP00000351295
A_23_P21800	XM_003403505	IGKV3-20	13K18, A27, IGKV320	2.31188	1.91906	6.65794	1.85829e-10	4.01548e-08	13.4387	immunoglobulin kappa variable 3-20 [Source:HGNC Symbol;Acc:5817] [ENST00000492167]	2:89143107-89142573	hs|2p11.2	Extracellular Space	other	28912	ENST00000492167	ENSG00000239951	ENSP00000418649
A_33_P3226154	AY538254	IGKC	HCAK1, IGKCD, Km	2.27954	6.27961	7.11737	1.25251e-11	3.65118e-09	16.025	immunoglobulin kappa constant [Source:HGNC Symbol;Acc:5716] [ENST00000390237]	2:88857682-88857360	hs|2p11.2	Extracellular Space	other	3514	ENST00000390237	ENSG00000211592	ENSP00000374777
A_23_P80048	NR_024377	FER1L4	C20orf124	2.23039	-2.97891	9.54353	1.61663e-18	3.84261e-15	31.2955	Homo sapiens fer-1-like 4 (C. elegans) pseudogene (FER1L4), non-coding RNA [NR_024377]	20:35607561-35558736	hs|20q11.22	Other	other	80307
A_23_P84705	NM_012452	TNFRSF13B	CD267, CVID, CVID2, IGAD2, RYZN, TACI, TNFRSF14B	2.22631	-3.91001	6.62834	2.20226e-10	4.5671e-08	13.276	Homo sapiens tumor necrosis factor receptor superfamily, member 13B (TNFRSF13B), mRNA [NM_012452]	17:16972087-16939083	hs|17p11.2	Plasma Membrane	transmembrane receptor	23495	ENST00000261652	ENSG00000240505	ENSP00000261652
A_33_P3331228	AY505570	IGHV3-15	IGHV315, VH	2.21648	-1.43768	7.26795	5.05059e-12	1.59248e-09	16.8969	immunoglobulin heavy variable 3-15 [Source:HGNC Symbol;Acc:5582] [ENST00000390603]	14:106154082-106153621	hs|14q32.33			28448	ENST00000390603	ENSG00000211943	ENSP00000375012
A_23_P105012	NM_017878	HRASLS2	HRASLS2, PLA1/2-2, PLAAT-2	2.19283	-2.32638	4.66328	5.15691e-06	0.000169279	3.70614	Homo sapiens HRAS-like suppressor 2 (HRASLS2), mRNA [NM_017878]	11:63565071-63552758	hs|11q12.3	Cytoplasm	enzyme	54979	ENST00000255695	ENSG00000133328	ENSP00000255695
A_23_P128094	NM_019625	ABCB9	EST122234, TAPL	2.18231	-4.40431	6.56324	3.19379e-10	6.1297e-08	12.92	Homo sapiens ATP-binding cassette, sub-family B (MDR/TAP), member 9 (ABCB9), transcript variant 1, mRNA [NM_019625]	12:122975159-122917323	hs|12q24.31	Cytoplasm	transporter	23457	ENST00000540866	ENSG00000256028
A_24_P417352	BX161420	IGHM	AGM1, MU, VH	2.18131	3.79772	7.59736	6.65643e-13	3.21381e-10	18.8441	immunoglobulin heavy constant mu [Source:HGNC Symbol;Acc:5541] [ENST00000390559]	14:105856216-105851965	hs|14q32.33	Plasma Membrane	transmembrane receptor	3507	ENST00000390559	ENSG00000211899	ENSP00000375001
A_33_P3424612	XM_003403753	IGKV3-11	IGKV311, L6	2.16785	2.04962	6.6208	2.29937e-10	4.73669e-08	13.2347	immunoglobulin kappa variable 3-11 [Source:HGNC Symbol;Acc:5815] [ENST00000483158]	2:89027683-89027170	hs|2p11.2	Extracellular Space	other	28914	ENST00000483158	ENSG00000241351	ENSP00000420118
A_33_P3390474	S65201	IGLV4-60	IGLV460, V5-4	2.14371	-2.39997	5.5188	8.79277e-08	6.38686e-06	7.55841	immunoglobulin lambda variable 4-60 [Source:HGNC Symbol;Acc:5920] [ENST00000390284]	22:22162197-22162680	hs|22q11.22			28785	ENST00000390284	ENSG00000211639	ENSP00000374819
A_23_P152678	NM_015681	B9D1	B9, EPPB9, JBTS27, MKS9, MKSR1	2.14235	-4.70906	6.42294	7.05744e-10	1.19167e-07	12.1612	Homo sapiens B9 protein domain 1 (B9D1), transcript variant 2, mRNA [NM_015681]	17:19378192-19335371	hs|17p11.2	Plasma Membrane	other	27077	ENST00000477683	ENSG00000108641	ENSP00000494660
A_33_P3714341	AB363267	IGKC	HCAK1, IGKCD, Km	2.13883	0.454959	6.59183	2.71352e-10	5.37486e-08	13.0761	Homo sapiens IGK mRNA for immunoglobulin kappa light chain, partial cds, clone: F010-014L. [AB363267]	2:88857682-88857360		Extracellular Space	other	3514
A_33_P3257678	NM_001005464	HIST2H3A	H3/n, H3/o	2.13298	-0.132127	6.48522	4.9705e-10	8.86635e-08	12.4966	Homo sapiens histone cluster 2, H3a (HIST2H3A), mRNA [NM_001005464]	1:149852618-149853124	hs|1q21.2	Nucleus	other	333932	ENST00000369158	ENSG00000203811	ENSP00000358154
A_24_P367432	XR_133539	IGHV1-69	IGHV1-E, IGHV169, IGHV1E	2.12915	-0.0874884	7.57308	7.74285e-13	3.62506e-10	18.6988	immunoglobulin heavy variable 1-69 [Source:HGNC Symbol;Acc:5558] [ENST00000390633]	14:106715119-106714681	hs|14q32.33	Other	other	28461	ENST00000390633	ENSG00000211973	ENSP00000375042
A_32_P159192	XM_003403505	IGKV3-7	IGKV37, L10, L10a, Vh	2.11541	1.81589	6.29802	1.41604e-09	2.14488e-07	11.4952	immunoglobulin kappa variable 3-7 (non-functional) [Source:HGNC Symbol;Acc:5821] [ENST00000390247]	2:88978983-88978467	hs|2p11.2	Extracellular Space	other	28915	ENST00000390247	ENSG00000243063	ENSP00000374782
A_33_P3331193	DQ926483	IGHV1-18	IGHV118	2.10485	0.322477	7.42555	1.92822e-12	7.63873e-10	17.8219	immunoglobulin heavy variable 1-18 [Source:HGNC Symbol;Acc:5549] [ENST00000390605]	14:106185334-106184898	hs|14q32.33			28468	ENST00000390605	ENSG00000211945	ENSP00000375014
A_33_P3281437	AF035035	IGKV1D-8	IGKV1D8, L24, L24a	2.08855	-1.5071	6.51359	4.23358e-10	7.65015e-08	12.6502	immunoglobulin kappa variable 1D-8 [Source:HGNC Symbol;Acc:5759] [ENST00000471857]	2:90220907-90221381	hs|2p11.2	Other	other	28904	ENST00000471857	ENSG00000239819	ENSP00000420285
A_32_P96719	NM_024745	SHCBP1	PAL	2.08264	-4.57104	6.17411	2.79954e-09	3.81083e-07	10.8438	Homo sapiens SHC SH2-domain binding protein 1 (SHCBP1), mRNA [NM_024745]	16:46621401-46578590	hs|16q11.2	Other	other	79801	ENST00000303383	ENSG00000171241	ENSP00000306473
A_24_P92174	DQ100868	IGHV2-5	IGHV25, VH	2.05793	-3.49035	5.54641	7.64632e-08	5.70703e-06	7.69121	immunoglobulin heavy variable 2-5 [Source:HGNC Symbol;Acc:5576] [ENST00000390597]	14:106038344-106037901	hs|14q32.33			28457	ENST00000390597	ENSG00000211937	ENSP00000375006
A_24_P361816	BC023973	IGLV6-57	IGLV657, V1-22	2.05444	1.44279	7.77656	2.16226e-13	1.28488e-10	19.9253	immunoglobulin lambda variable 6-57 [Source:HGNC Symbol;Acc:5927] [ENST00000390285]	22:22195798-22196275	hs|22q11.22	Extracellular Space	other	28778	ENST00000390285	ENSG00000211640	ENSP00000374820
A_24_P357847	XM_003403505	IGKV3-15	IGKV315, L2	2.03944	1.96318	6.00746	6.90015e-09	8.07631e-07	9.98244	immunoglobulin kappa variable 3-15 [Source:HGNC Symbol;Acc:5816] [ENST00000390252]	2:89085689-89085176	hs|2p11.2	Extracellular Space	other	28913	ENST00000390252	ENSG00000244437	ENSP00000374787
A_33_P3399985	AJ272081	IGKV2D-24	A7, IGKV2D24	2.03475	-1.95329	4.35627	1.95786e-05	0.000482235	2.45417	immunoglobulin kappa variable 2D-24 (non-functional) [Source:HGNC Symbol;Acc:5797] [ENST00000462693]	2:90004826-90005628	hs|2p11.2			28885	ENST00000462693	ENSG00000241566	ENSP00000417136
A_24_P683861	XM_003403466	IGHV1-2	IGHV12, V35	2.0296	-0.428457	7.77283	2.21383e-13	1.2907e-10	19.9027	immunoglobulin heavy variable 1-2 [Source:HGNC Symbol;Acc:5550] [ENST00000390594]	14:105987018-105986581	hs|14q32.33	Other	other	28474	ENST00000390594	ENSG00000211934	ENSP00000375003
A_24_P402690	NM_030926	ITM2C	BRI3, BRICD2C, E25, E25C, ITM3	1.97029	1.89201	7.96102	6.69201e-14	4.92341e-11	21.0536	Homo sapiens integral membrane protein 2C (ITM2C), transcript variant 1, mRNA [NM_030926]	2:230864597-230879253	hs|2q37.1	Cytoplasm	other	81618	ENST00000326427	ENSG00000135916	ENSP00000322730
A_23_P138507	NM_001786	CDK1	CDC2, CDC28A, P34CDC2	1.96731	-4.14007	4.33924	2.10394e-05	0.000508653	2.38684	Homo sapiens cyclin-dependent kinase 1 (CDK1), transcript variant 1, mRNA [NM_001786]	10:60778330-60794851	hs|10q21.2	Nucleus	kinase	983	ENST00000448257	ENSG00000170312	ENSP00000397973
A_24_P608268	U21252	IGHV3-73	IGHV373, VH	1.95439	-2.64526	6.12823	3.59484e-09	4.68694e-07	10.6049	immunoglobulin heavy variable 3-73 [Source:HGNC Symbol;Acc:5623] [ENST00000390636]	14:106803152-106802691	hs|14q32.33			28409	ENST00000390636	ENSG00000211976	ENSP00000375045
A_24_P306594	XM_003118849	C1orf167		1.95187	-4.37011	5.50522	9.4164e-08	6.75097e-06	7.49328	chromosome 1 open reading frame 167 [Source:HGNC Symbol;Acc:25262] [ENST00000433342]	1:11762187-11790222	hs|1p36.22	Other	other	284498	ENST00000433342	ENSG00000215910	ENSP00000414909
A_24_P212024	XM_003403503	IGKV1-27	A20, IGKV127	1.93356	2.24694	6.41337	7.44652e-10	1.24237e-07	12.1098	immunoglobulin kappa variable 1-27 [Source:HGNC Symbol;Acc:5735] [ENST00000498435]	2:89213896-89213422	hs|2p11.2			28935	ENST00000498435	ENSG00000244575	ENSP00000418903
A_24_P379820	NM_030926	ITM2C	BRI3, BRICD2C, E25, E25C, ITM3	1.9322	-1.88891	7.06438	1.71945e-11	4.83009e-09	15.7209	Homo sapiens integral membrane protein 2C (ITM2C), transcript variant 1, mRNA [NM_030926]	2:230864597-230879253	hs|2q37.1	Cytoplasm	other	81618	ENST00000326427	ENSG00000135916	ENSP00000322730
A_32_P148122	XM_003403533	IGKV1D-33	IGKV1D33, O8	1.91745	3.7951	7.15487	1.00007e-11	2.97135e-09	16.241	immunoglobulin kappa variable 1D-33 [Source:HGNC Symbol;Acc:5753] [ENST00000390265]	2:89914070-89914544	hs|2p11.2	Extracellular Space	other	28896	ENST00000390265	ENSG00000239975	ENSP00000374800
A_33_P3336587	NM_001243538	LOC283710		1.91625	-0.991062	5.82815	1.78686e-08	1.68335e-06	9.07505	Homo sapiens uncharacterized LOC283710 (LOC283710), mRNA [NM_001243538]	15:31230850-31221812	hs|15q13.3	Other	other	283710
A_24_P263786	BC022362	IGKV2D-30	A1, IGKV2D30	1.91486	-1.42904	4.62304	6.16644e-06	0.000196032	3.538	immunoglobulin kappa variable 2D-30 [Source:HGNC Symbol;Acc:5801] [ENST00000474213]	2:89936893-89937678	hs|2p11.2	Extracellular Space	other	28881	ENST00000474213	ENSG00000239571	ENSP00000418948
A_33_P3240182	AF017462	IGHV5-51	IGHV551, VH	1.9136	-0.872446	7.4834	1.34998e-12	5.63708e-10	18.1645	immunoglobulin heavy variable 5-51 [Source:HGNC Symbol;Acc:5659] [ENST00000390626]	14:106579176-106578741	hs|14q32.33			28388	ENST00000390626	ENSG00000211966	ENSP00000375035
A_23_P85783	NM_006623	PHGDH	3-PGDH, 3PGDH, HEL-S-113, NLS, NLS1, PDG, PGAD, PGD, PGDH, PHGDHD, SERA	1.89681	-2.83077	7.85418	1.32252e-13	8.88389e-11	20.3982	Homo sapiens phosphoglycerate dehydrogenase (PHGDH), mRNA [NM_006623]	1:119711795-119744225	hs|1p12	Cytoplasm	enzyme	26227	ENST00000369407	ENSG00000092621
A_23_P159316	NM_003571	BFSP2	CP47, CP49, CTRCT12, LIFL-L, PHAKOSIN	1.89639	-4.07198	6.09919	4.20858e-09	5.30797e-07	10.4544	Homo sapiens beaded filament structural protein 2, phakinin (BFSP2), mRNA [NM_003571]	3:133397881-133475211	hs|3q22.1	Cytoplasm	other	8419	ENST00000302334	ENSG00000170819	ENSP00000304987
A_24_P318990	BC012876	IGLV1-50	IGLV150, V1-18	1.89388	3.72091	6.55972	3.25834e-10	6.21498e-08	12.9009	immunoglobulin lambda variable 1-50 (non-functional) [Source:HGNC Symbol;Acc:5881] [ENST00000390291]	22:22327350-22327815	hs|22q11.22	Plasma Membrane	other	28821	ENST00000390291	ENSG00000211645	ENSP00000374826
A_33_P3390107	NR_003286	RNA18SN5	RN18S1, RNA18S5	1.87974	5.13899	6.26957	1.65722e-09	2.43849e-07	11.3448	Homo sapiens RNA, 18S ribosomal 1 (RN18S1), ribosomal RNA [NR_003286]	22:-		Other	other	100008588
A_23_P130194	NM_006907	PYCR1	ARCL2B, ARCL3B, P5C, P5CR, PIG45, PP222, PRO3, PYCR	1.87782	-1.19072	7.97558	6.09593e-14	4.59425e-11	21.1434	Homo sapiens pyrroline-5-carboxylate reductase 1 (PYCR1), transcript variant 1, mRNA [NM_006907]	17:81937327-81932383	hs|17q25.3	Cytoplasm	enzyme	5831	ENST00000329875	ENSG00000183010	ENSP00000328858
A_33_P3631022	AJ315134	CASC11	CARLO7, CARLo-7, LINC00990, TCONS_00014535	1.86963	-3.99548	5.69703	3.53742e-08	3.04446e-06	8.42455	Homo sapiens C-MYC proto-oncogene regulatory region. [AJ315134]	8:127733966-127700607	hs|8q24.21	Other	other	100270680
A_33_P3281435	AF035035	IGKV1D-8	IGKV1D8, L24, L24a	1.85289	0.675247	5.8928	1.27088e-08	1.31338e-06	9.39987	immunoglobulin kappa variable 1D-8 [Source:HGNC Symbol;Acc:5759] [ENST00000471857]	2:90220907-90221381	hs|2p11.2	Other	other	28904	ENST00000471857	ENSG00000239819	ENSP00000420285
A_33_P3223964	AF533986	IGHV1-24	IGHV124, VH	1.85267	-2.31289	7.32946	3.47342e-12	1.27772e-09	17.2565	immunoglobulin heavy variable 1-24 [Source:HGNC Symbol;Acc:5551] [ENST00000390610]	14:106276982-106276545	hs|14q32.33			28467	ENST00000390610	ENSG00000211950	ENSP00000375019
A_23_P47806	NM_012064	MIP	AQP0, CTRCT15, LIM1, MIP26, MP26	1.81853	-3.36801	5.56329	7.01873e-08	5.33725e-06	7.77264	Homo sapiens major intrinsic protein of lens fiber (MIP), mRNA [NM_012064]	12:56456552-56449501	hs|12q13.3	Plasma Membrane	transporter	4284
A_32_P722809	BC034142	IGKV1-5	IGKV, IGKV15, L12, L12a, V1	1.78241	1.33715	5.10826	6.60906e-07	3.27801e-05	5.64507	immunoglobulin kappa variable 2D-28 [Source:HGNC Symbol;Acc:5799] [ENST00000453166]	2:88947775-88947300	hs|2p11.2	Extracellular Space	other	28299	ENST00000453166	ENSG00000242534	ENSP00000393492
A_23_P53057	NM_013250	ZNF215	BAZ-2, BAZ2, ZKSCAN11, ZSCAN43	1.74667	-5.1031	6.01907	6.48362e-09	7.70553e-07	10.0419	Homo sapiens zinc finger protein 215 (ZNF215), mRNA [NM_013250]	11:6926360-6991143	hs|11p15.4	Nucleus	transcription regulator	7762	ENST00000278319	ENSG00000149054	ENSP00000278319
A_33_P3513023	AK127961	LDHAL6FP		1.74079	-4.24699	5.42083	1.4376e-07	9.61092e-06	7.09133	Homo sapiens cDNA FLJ46073 fis, clone TESTI2001364. [AK127961]	6:157300250-157298626	hs|6q25.3	Other	other	100420477
A_23_P61042	S55735	IGHA2		1.73078	1.40031	4.89286	1.81822e-06	7.24007e-05	4.68854	immunoglobulin heavy constant alpha 2 (A2m marker) [Source:HGNC Symbol;Acc:5479] [ENST00000390539]	14:105588393-105586936	hs|14q32.33	Other	other	3494	ENST00000390539	ENSG00000211890	ENSP00000374981
A_24_P101226	FJ873968	IGHV3-15	IGHV315, VH	1.72976	-3.49275	4.94498	1.4276e-06	5.96924e-05	4.91691	immunoglobulin heavy variable 3-15 [Source:HGNC Symbol;Acc:5582] [ENST00000390603]	14:106154082-106153621	hs|16p11.2			28448
A_33_P3281444	DQ100647	IGKV1D-43	IGKV1D43, L23, L23a	1.72925	0.423866	6.23344	2.02228e-09	2.85335e-07	11.1545	immunoglobulin kappa variable 1D-43 [Source:HGNC Symbol;Acc:5758] [ENST00000468879]	2:90210053-90210528	hs|2p11.2			28891	ENST00000468879	ENSG00000242580	ENSP00000417961
A_33_P3274678	GQ232939	IGHV2-26	IGHV226, VH	1.70607	-4.34736	4.51061	1.00988e-05	0.000287342	3.07462	immunoglobulin heavy variable 2-26 [Source:HGNC Symbol;Acc:5575] [ENST00000390611]	14:106301837-106301394	hs|14q32.33			28455	ENST00000390611	ENSG00000211951	ENSP00000375020
A_32_P157927	S62210	IGKV4-1	B3, IGKV41	1.69679	1.34893	5.32667	2.29214e-07	1.40809e-05	6.64854	immunoglobulin kappa variable 4-1 [Source:HGNC Symbol;Acc:5834] [ENST00000390243]	2:88885571-88886152	hs|2p11.2			28908	ENST00000390243	ENSG00000211598	ENSP00000374778
A_24_P315862	S73508	IGHV4-59	IGHV459, VH	1.69674	0.614097	8.80651	2.57037e-16	3.30935e-13	26.4096	immunoglobulin heavy variable 4-59 [Source:HGNC Symbol;Acc:5654] [ENST00000390629]	14:106627679-106627248	hs|14q32.33			28392	ENST00000390629	ENSG00000224373	ENSP00000375038
A_23_P361654	BC073764	IGKV1D-16	IGKV1D16, L15, L15a	1.69107	-0.590646	5.62932	5.01146e-08	4.03266e-06	8.09304	immunoglobulin kappa variable 1D-16 [Source:HGNC Symbol;Acc:5748] [ENST00000492446]	2:90100262-90100737	hs|2p11.2	Extracellular Space	other	28901	ENST00000492446	ENSG00000241244	ENSP00000418200
A_24_P358321	U21012	IGKV2D-29	A2a, A2c, IGKV2D29	1.66808	0.16484	5.58966	6.13751e-08	4.81717e-06	7.90023	immunoglobulin kappa variable 2D-29 [Source:HGNC Symbol;Acc:5800] [ENST00000491977]	2:89947541-89948270	hs|2p11.2			28882	ENST00000491977	ENSG00000243264	ENSP00000417637
A_23_P250385	NM_005322	HIST1H1B	H1, H1.5, H1B, H1F5, H1s-3	1.66272	-1.63609	6.21837	2.19686e-09	3.05779e-07	11.0754	Homo sapiens histone cluster 1, H1b (HIST1H1B), mRNA [NM_005322]	6:27867580-27866791	hs|6p22.1	Nucleus	other	3009	ENST00000331442	ENSG00000184357	ENSP00000330074
A_24_P203418	XM_003120119	IGHV2-70	IGHV270, VH	1.63335	-1.65633	5.53579	8.06922e-08	5.96505e-06	7.64003	immunoglobulin heavy variable 2-70 [Source:HGNC Symbol;Acc:5577] [ENST00000390634]	14:106771019-106770576	hs|14q32.33			28454	ENST00000390634	ENSG00000211974	ENSP00000375043
A_24_P399888	NM_001002876	CENPM	C22orf18, CENP-M, PANE1	1.62067	-4.18738	4.86215	2.09488e-06	8.08136e-05	4.55488	Homo sapiens centromere protein M (CENPM), transcript variant 2, mRNA [NM_001002876]	22:41947163-41927746	hs|22q13.2	Cytoplasm	other	79019	ENST00000396437	ENSG00000100162
A_33_P3318490	BC014432	PDZRN3	LNX3, SEMACAP3, SEMCAP3	1.61888	-4.0401	5.90966	1.16232e-08	1.22162e-06	9.48501	Homo sapiens PDZ domain containing ring finger 3, mRNA (cDNA clone IMAGE:4639477), complete cds. [BC014432]	3:73624996-73382429	hs|3p13	Extracellular Space	enzyme	23024	ENST00000308537	ENSG00000121440	ENSP00000308831
A_23_P118815	NM_001012271	BIRC5	API4, EPR-1	1.6141	-0.961845	5.86908	1.44057e-08	1.42216e-06	9.28038	Homo sapiens baculoviral IAP repeat containing 5 (BIRC5), transcript variant 3, mRNA [NM_001012271]	17:78214195-78225634	hs|17q25.3	Cytoplasm	other	332	ENST00000301633	ENSG00000089685	ENSP00000301633
A_33_P3279861	AF194718	IGLJ3	J3	1.58114	0.208345	4.24181	3.16236e-05	0.000701486	2.00592	Homo sapiens clone 1120 immunoglobulin lambda light chain variable region mRNA, partial cds. [AF194718]	22:22904987-22905024	hs|22q11.22	Other	other	28831
A_23_P385861	NM_152562	CDCA2	PPP1R81, Repo-Man	1.57883	-4.15986	4.3223	2.25956e-05	0.000539824	2.32008	Homo sapiens cell division cycle associated 2 (CDCA2), mRNA [NM_152562]	8:25458556-25511307	hs|8p21.2	Nucleus	other	157313
A_23_P255298	NM_020707	HHATL	C3orf3, GUP1, MBOAT3, MSTP002, OACT3	1.56789	-3.88203	4.88588	1.87783e-06	7.4106e-05	4.6581	Homo sapiens hedgehog acyltransferase-like (HHATL), transcript variant 1, mRNA [NM_020707]	3:42702848-42692662	hs|3p22.1	Cytoplasm	enzyme	57467
A_23_P92202	NM_021971	GMPPB	LGMDR19, MDDGA14, MDDGB14, MDDGC14	1.55149	-1.60183	7.99618	5.34203e-14	4.12672e-11	21.2704	Homo sapiens GDP-mannose pyrophosphorylase B (GMPPB), transcript variant 2, mRNA [NM_021971]	3:49723973-49721475	hs|3p21.31	Cytoplasm	enzyme	29925	ENST00000308388	ENSG00000173540	ENSP00000311130
A_24_P917819	NR_026916	ANKRD30BP2	C21orf99, CT85, CTSP-1, CTSP1	1.54877	-4.99444	5.93183	1.03331e-08	1.1244e-06	9.59721	Homo sapiens ankyrin repeat domain 30B pseudogene 2 (ANKRD30BP2), non-coding RNA [NR_026916]	21:13038165-13118250	hs|21q11.2	Other	other	149992
A_23_P379746	NM_144973	DENND5B		1.53225	-3.92028	4.77179	3.16552e-06	0.00011308	4.16563	Homo sapiens DENN/MADD domain containing 5B (DENND5B), mRNA [NM_144973]	12:31591017-31382222	hs|12p11.21	Cytoplasm	other	160518	ENST00000354285	ENSG00000170456	ENSP00000346238
A_23_P70007	NM_012484	HMMR	CD168, IHABP, RHAMM	1.50821	-4.04672	3.96828	9.55301e-05	0.0016565	0.976515	Homo sapiens hyaluronan-mediated motility receptor (RHAMM) (HMMR), transcript variant 2, mRNA [NM_012484]	5:163460510-163491944	hs|5q34	Plasma Membrane	transmembrane receptor	3161
A_23_P130787	NM_017659	QPCTL	gQC	1.50403	-3.39398	5.68712	3.72318e-08	3.17807e-06	8.37583	Homo sapiens glutaminyl-peptide cyclotransferase-like (QPCTL), transcript variant 1, mRNA [NM_017659]	19:45692399-45703989	hs|19q13.32	Cytoplasm	enzyme	54814	ENST00000012049	ENSG00000011478	ENSP00000012049
A_32_P190951	AY393117	IGHV1-46	IGHV146	1.4816	0.551311	5.58951	6.14229e-08	4.81717e-06	7.89949	immunoglobulin heavy variable 1-46 [Source:HGNC Symbol;Acc:5554] [ENST00000390622]	14:106511551-106511114	hs|14q32.33			28465	ENST00000390622	ENSG00000211962	ENSP00000375031
A_33_P3408212	NM_003299	HSP90B1	ECGP, GP96, GRP94, HEL-S-125m, HEL35, TRA1	1.4743	-0.104904	8.20544	1.38189e-14	1.18612e-11	22.5718	Homo sapiens heat shock protein 90kDa beta (Grp94), member 1 (HSP90B1), mRNA [NM_003299]	12:103930333-103947929	hs|12q23.3	Cytoplasm	other	7184	ENST00000552051	ENSG00000166598
A_24_P315941	D83692	IGHV3-49	IGHV349, VH	1.47205	-2.5074	4.68235	4.73599e-06	0.000157527	3.78626	immunoglobulin heavy variable 3-49 [Source:HGNC Symbol;Acc:5607] [ENST00000390625]	14:106557396-106556935	hs|14q32.33			28423	ENST00000390625	ENSG00000211965	ENSP00000375034
A_23_P117662	NM_002112	HDC		1.46545	0.540568	2.76031	0.00621829	0.0382074	-2.82778	Homo sapiens histidine decarboxylase (HDC), mRNA [NM_002112]	15:50266048-50241944	hs|15q21.2	Cytoplasm	enzyme	3067	ENST00000267845	ENSG00000140287	ENSP00000267845
A_23_P16944	NM_001006946	SDC1	CD138, SDC, SYND1, syndecan	1.46035	-1.23404	9.56251	1.41535e-18	3.78009e-15	31.4237	Homo sapiens syndecan 1 (SDC1), transcript variant 1, mRNA [NM_001006946]	2:20225432-20200796	hs|2p24.1	Plasma Membrane	enzyme	6382	ENST00000381150	ENSG00000115884	ENSP00000370542
A_33_P3333364	AY043127	IGLV10-54	IGLV1054, V1-20	1.44509	-3.28585	2.54542	0.0115383	0.0590691	-3.37156	immunoglobulin lambda variable 10-54 [Source:HGNC Symbol;Acc:5884] [ENST00000390287]	22:22214806-22215270	hs|22q11.22			28772	ENST00000390287	ENSG00000211642	ENSP00000374822
A_33_P3401252	NR_003130	HSP90B3P	GRP94C, TRA1P2, TRAP2	1.4319	1.22541	7.93596	7.85506e-14	5.64468e-11	20.8994	Homo sapiens heat shock protein 90kDa beta (Grp94), member 3, pseudogene (HSP90B3P), non-coding RNA [NR_003130]	1:91642517-91644340	hs|1p22.1	Other	other	343477
A_23_P16384	NM_139176	NLRP7	CLR19.4, HYDM, NALP7, NOD12, PAN7, PYPAF3	1.42913	-3.93617	3.93054	0.000110771	0.00185721	0.839176	Homo sapiens NLR family, pyrin domain containing 7 (NLRP7), transcript variant 1, mRNA [NM_139176]	19:54965183-54923508	hs|19q13.42	Extracellular Space	other	199713
A_23_P25121	NM_016594	FKBP11	FKBP19	1.41883	3.091	7.63753	5.18013e-13	2.54073e-10	19.0852	Homo sapiens FK506 binding protein 11, 19 kDa (FKBP11), transcript variant 1, mRNA [NM_016594]	12:48925546-48921958	hs|12q13.12	Cytoplasm	enzyme	51303	ENST00000256680	ENSG00000134285	ENSP00000256680
A_23_P143190	NM_002466	MYBL2	B-MYB, BMYB	1.41803	-2.1479	6.82767	6.95305e-11	1.64007e-08	14.3808	Homo sapiens v-myb myeloblastosis viral oncogene homolog (avian)-like 2 (MYBL2), mRNA [NM_002466]	20:43667018-43716495	hs|20q13.12	Nucleus	transcription regulator	4605	ENST00000396863	ENSG00000101057	ENSP00000380072
A_33_P3355464	AK126828	LOC647983		1.41406	-3.97467	5.96786	8.52846e-09	9.68858e-07	9.78029	Homo sapiens cDNA FLJ44880 fis, clone BRAMY2035801. [AK126828]	18:14981747-14981271	hs|18p11.21			647983
A_23_P107421	NM_003258	TK1	TK2	1.40955	1.91952	6.30961	1.32795e-09	2.04148e-07	11.5566	Homo sapiens thymidine kinase 1, soluble (TK1), mRNA [NM_003258]	17:78187203-78174078	hs|17q25.3	Cytoplasm	kinase	7083
A_33_P3422253	BM477328	LINC02576		1.40878	-4.84691	4.21467	3.53804e-05	0.000765585	1.90113	AGENCOURT_6484916 NIH_MGC_85 Homo sapiens cDNA clone IMAGE:5554107 5', mRNA sequence [BM477328]	2:65030663-65052504	hs|2p14	Other	other	102724233
A_23_P343900	AF085654	IGHV5-78	5-78P, IGHV578, VH5	1.40414	-2.26478	4.81746	2.57128e-06	9.57259e-05	4.36161	Homo sapiens clone Sp8 immunoglobulin heavy chain variable region (VH5) mRNA, partial cds. [AF085654]	14:106851545-106851111	hs|14q32.33	Other	other	28387
A_33_P3267296	NM_016594	FKBP11	FKBP19	1.40236	3.11797	7.73561	2.79952e-13	1.57282e-10	19.6769	Homo sapiens FK506 binding protein 11, 19 kDa (FKBP11), transcript variant 1, mRNA [NM_016594]	12:48925546-48921958	hs|12q13.12	Cytoplasm	enzyme	51303	ENST00000547789	ENSG00000134285	ENSP00000448805
A_33_P3291650	AY271360	IGKV2-26	A21, IGKV226	1.39916	-1.72632	4.99728	1.11774e-06	4.93401e-05	5.1481	immunoglobulin kappa variable 2D-26 [Source:HGNC Symbol;Acc:5798] [ENST00000390268]	2:89196828-89196075	hs|2p11.2	Other	other	28922	ENST00000390268	ENSG00000211623	ENSP00000374803
A_23_P389102	NM_015194	MYO1D	PPP1R108, myr4	1.39738	-3.32927	5.06639	8.06611e-07	3.8345e-05	5.45656	Homo sapiens myosin ID (MYO1D), mRNA [NM_015194]	17:32877172-32492521	hs|17q11.2	Cytoplasm	enzyme	4642	ENST00000318217	ENSG00000176658	ENSP00000324527
A_23_P118246	NM_016095	GINS2	HSPC037, PSF2, Pfs2	1.39413	-3.12826	3.54022	0.000479659	0.00567872	-0.512944	Homo sapiens GINS complex subunit 2 (Psf2 homolog) (GINS2), mRNA [NM_016095]	16:85688981-85677673	hs|16q24.1	Nucleus	other	51659
A_24_P176714	NM_015681	B9D1	B9, EPPB9, JBTS27, MKS9, MKSR1	1.39017	-2.77364	4.93108	1.523e-06	6.22496e-05	4.85582	Homo sapiens B9 protein domain 1 (B9D1), transcript variant 2, mRNA [NM_015681]	17:19378192-19335371	hs|17p11.2	Plasma Membrane	other	27077	ENST00000477478	ENSG00000108641	ENSP00000460939
A_33_P3351290	AK057549	MZB1	MEDA-7, PACAP, pERp1	1.38117	-1.73902	7.82247	1.61725e-13	1.01986e-10	20.2047	Plasma cell-induced resident endoplasmic reticulum protein [Source:UniProtKB/Swiss-Prot;Acc:Q8WU39] [ENST00000509591]	5:139389915-139387567	hs|5q31.2	Extracellular Space	other	51237	ENST00000509591	ENSG00000170476
A_24_P161764	L04336	IGHV1-3	IGHV13, VI-3B	1.37222	-0.756976	5.15763	5.21689e-07	2.69568e-05	5.86901	immunoglobulin heavy variable 1-3 [Source:HGNC Symbol;Acc:5552] [ENST00000390595]	14:106005531-106005094	hs|14q32.33	Extracellular Space	peptidase	28473	ENST00000390595	ENSG00000211935	ENSP00000375004
A_33_P3350179	N95477			1.37085	-3.6781	4.33642	2.12911e-05	0.000512778	2.37571	zb81h09.s1 Soares_senescent_fibroblasts_NbHSF Homo sapiens cDNA clone IMAGE:310049 3' similar to contains element MER22 repetitive element ;, mRNA sequence [N95477]		hs|17p12
A_33_P3212994	NM_032997	ZWINT	HZwint-1, KNTC2AP, SIP30, ZWINT1	1.3622	-4.28	4.13052	4.99303e-05	0.00100131	1.57991	Homo sapiens ZW10 interactor (ZWINT), transcript variant 2, mRNA [NM_032997]	10:56361272-56357437	hs|10q21.1	Nucleus	other	11130	ENST00000318387	ENSG00000122952	ENSP00000322850
A_33_P3332982	M80915	IGLV7-46	IGLV746, V3-3	1.35972	-1.2427	5.26791	3.05748e-07	1.76392e-05	6.37529	immunoglobulin lambda variable 7-46 (gene/pseudogene) [Source:HGNC Symbol;Acc:5930] [ENST00000390295]	22:22369647-22370086	hs|22q11.22			28775	ENST00000390295	ENSG00000211649	ENSP00000374830
A_23_P163481	NM_001211	BUB1B	BUB1beta, BUBR1, Bub1A, MAD3L, MVA1, SSK1, hBUBR1	1.35664	-4.14608	4.28555	2.63599e-05	0.000609215	2.17601	Homo sapiens budding uninhibited by benzimidazoles 1 homolog beta (yeast) (BUB1B), mRNA [NM_001211]	15:40161008-40221135	hs|15q15.1	Nucleus	kinase	701	ENST00000412359	ENSG00000156970	ENSP00000398470
A_33_P3724157	NM_198440	DERL3	C22orf14, IZP6, LLN2, derlin-3	1.34005	-3.76989	5.564	6.9934e-08	5.3357e-06	7.77608	Homo sapiens Der1-like domain family, member 3 (DERL3), transcript variant 3, mRNA [NM_198440]	22:23839347-23834497	hs|22q11.23	Cytoplasm	other	91319	ENST00000290730	ENSG00000099958
A_33_P3388322	AB363371	IGLV7-43	IGLV743, V3-2	1.32261	-1.12476	4.74677	3.54528e-06	0.000124347	4.05889	immunoglobulin lambda variable 7-43 [Source:HGNC Symbol;Acc:5929] [ENST00000390298]	22:22395051-22395488	hs|22q11.22			28776	ENST00000390298	ENSG00000211652	ENSP00000374833
A_33_P3246593	NM_001010906	NUGGC	C8orf80, HMFN0672, SLIP-GC	1.32229	-3.22419	4.51436	9.93569e-06	0.000284271	3.08991	Homo sapiens chromosome 8 open reading frame 80 (C8orf80), mRNA [NM_001010906]	8:28084067-28021963	hs|8p21.1	Nucleus	enzyme	389643
A_23_P363174	NM_003511	HIST1H2AL	H2A.i, H2A/i, H2AFI, dJ193B12.9	1.31722	-2.89789	4.57243	7.70862e-06	0.000233985	3.32821	Homo sapiens histone cluster 1, H2al (HIST1H2AL), mRNA [NM_003511]	6:27865328-27865797	hs|6p22.1	Nucleus	other	8332
A_23_P29079	NM_002626	PFKL	ATP-PFK, PFK-B, PFK-L	1.31618	3.24161	3.28392	0.00117566	0.0111402	-1.33158	Homo sapiens phosphofructokinase, liver (PFKL), transcript variant 2, mRNA [NM_002626]	21:44300033-44327380	hs|21q22.3	Cytoplasm	kinase	5211	ENST00000495274	ENSG00000141959
A_24_P203407	NM_001080472	FITM2	C20orf142, Fit2, dJ881L22.2	1.31598	-4.35458	4.34524	2.05138e-05	0.000500298	2.41051	Homo sapiens fat storage-inducing transmembrane protein 2 (FITM2), mRNA [NM_001080472]	20:44311251-44302837	hs|20q13.12	Cytoplasm	other	128486
A_23_P139500	NM_030762	BHLHE41	BHLHB3, DEC2, SHARP1, hDEC2	1.31199	-3.06043	4.07569	6.23122e-05	0.00118946	1.37364	Homo sapiens basic helix-loop-helix family, member e41 (BHLHE41), mRNA [NM_030762]	12:26125069-26120025	hs|12p12.1	Nucleus	transcription regulator	79365	ENST00000242728	ENSG00000123095	ENSP00000242728
A_23_P65757	NM_004701	CCNB2	HsT17299	1.3116	-1.71638	4.73146	3.79885e-06	0.000131774	3.99383	Homo sapiens cyclin B2 (CCNB2), mRNA [NM_004701]	15:59105084-59125044	hs|15q22.2	Cytoplasm	kinase	9133	ENST00000288207	ENSG00000157456	ENSP00000288207
A_23_P164011	NM_006942	SOX15	SOX20, SOX26, SOX27	1.29209	-3.68179	4.01133	8.05801e-05	0.00145525	1.13457	Homo sapiens SRY (sex determining region Y)-box 15 (SOX15), mRNA [NM_006942]	17:7590169-7588179	hs|17p13.1	Nucleus	transcription regulator	6665	ENST00000250055	ENSG00000129194	ENSP00000355354
A_33_P3289123	NM_033403	DCLK3	CLR, DCAMKL3, DCDC3C, DCK3	1.29195	-4.55858	4.32439	2.23978e-05	0.000536091	2.3283	Homo sapiens doublecortin-like kinase 3 (DCLK3), mRNA [NM_033403]	3:36764205-36712421	hs|3p22.2	Cytoplasm	kinase	85443	ENST00000416516	ENSG00000163673	ENSP00000394484
A_33_P3642217	BE875542	LINC00165	C21orf135, NCRNA00165, NLC1-B, NLC1B	1.28965	-4.09399	5.11654	6.35279e-07	3.16615e-05	5.6825	601489274F1 NIH_MGC_69 Homo sapiens cDNA clone IMAGE:3891427 5', mRNA sequence [BE875542]	21:-	hs|21q22.3			727701
A_24_P159702	NM_005570	LMAN1	ERGIC-53, ERGIC53, F5F8D, FMFD1, MCFD1, MR60, gp58	1.28741	-4.23515	4.61677	6.33991e-06	0.000200209	3.51191	Homo sapiens lectin, mannose-binding, 1 (LMAN1), mRNA [NM_005570]	18:59359275-59327822	hs|18q21.32	Cytoplasm	other	3998	ENST00000251047	ENSG00000074695	ENSP00000251047
A_23_P146922	NM_000820	GAS6	AXLLG, AXSF	1.28656	-4.67251	4.38291	1.74869e-05	0.000444729	2.55994	Homo sapiens growth arrest-specific 6 (GAS6), transcript variant 1, mRNA [NM_000820]	13:113864102-113820548	hs|13q34	Extracellular Space	growth factor	2621	ENST00000327773	ENSG00000183087	ENSP00000331831
A_33_P3683076	AK091003	MAGED2	11B6, BARTS5, BCG-1, BCG1, HCA10, MAGE-D2	1.28609	-2.95485	6.2274	2.0906e-09	2.92306e-07	11.1228	Homo sapiens cDNA FLJ33684 fis, clone BRAWH2002630, highly similar to Human hepatocellular carcinoma associated protein (JCL-1) mRNA. [AK091003]	X:54807598-54816014	hs|Xp11.21	Plasma Membrane	other	10916
A_23_P115872	NM_018131	CEP55	C10orf3, CT111, MARCH, URCC6	1.28485	-4.0965	2.97608	0.00321667	0.0235701	-2.24033	Homo sapiens centrosomal protein 55kDa (CEP55), transcript variant 1, mRNA [NM_018131]	10:93496611-93529093	hs|10q23.33	Cytoplasm	other	55165	ENST00000371485	ENSG00000138180	ENSP00000360540
A_23_P213706	NM_000589	IL4	BCGF-1, BCGF1, BSF-1, BSF1, IL-4	1.27987	-3.73834	2.68488	0.00775894	0.0449232	-3.02337	Homo sapiens interleukin 4 (IL4), transcript variant 1, mRNA [NM_000589]	5:132673985-132682677	hs|5q31.1	Extracellular Space	cytokine	3565	ENST00000350025	ENSG00000113520	ENSP00000325190
A_23_P31064	NM_015529	MOXD1	MOX, PRO5780, dJ248E1.1	1.27701	-3.25148	4.42219	1.4789e-05	0.000390248	2.7169	Homo sapiens monooxygenase, DBH-like 1 (MOXD1), transcript variant 2, mRNA [NM_015529]	6:132401533-132296054	hs|6q23.2	Cytoplasm	enzyme	26002	ENST00000367963	ENSG00000079931	ENSP00000356940
A_33_P3294504	NM_001159397	FCRL1	CD307a, FCRH1, IFGP1, IRTA5	1.27329	-1.3346	6.98441	2.76594e-11	7.43197e-09	15.2648	Homo sapiens Fc receptor-like 1 (FCRL1), transcript variant 2, mRNA [NM_001159397]	1:157820149-157792248	hs|1q23.1	Plasma Membrane	other	115350	ENST00000368175	ENSG00000163534
A_23_P131024	NM_014383	ZBTB32	FAXF, FAZF, Rog, TZFP, ZNF538	1.27174	-0.752524	5.42939	1.37751e-07	9.31403e-06	7.13188	Homo sapiens zinc finger and BTB domain containing 32 (ZBTB32), mRNA [NM_014383]	19:35704480-35717047	hs|19q13.12	Nucleus	transcription regulator	27033	ENST00000262630	ENSG00000011590	ENSP00000262630
A_33_P3308716	L39131	IGLV4-69	IGLV469, V5-6	1.26784	-1.18674	3.76213	0.000211563	0.0030167	0.240398	immunoglobulin lambda variable 4-69 [Source:HGNC Symbol;Acc:5921] [ENST00000390282]	22:22030993-22031471	hs|22q11.22			28784	ENST00000390282	ENSG00000211637	ENSP00000374817
A_23_P139471	NM_001029	RPS26	DBA10, S26, eS26	1.26655	-4.50621	3.9352	0.000108774	0.0018337	0.856051	Homo sapiens ribosomal protein S26 (RPS26), mRNA [NM_001029]	12:56041854-56044696	hs|12q13.2	Cytoplasm	other	6231	ENST00000552361	ENSG00000197728	ENSP00000450339
A_33_P3287661	AK126997	LOC100130430		1.26644	5.40927	4.54015	8.87922e-06	0.000261303	3.19544	Homo sapiens cDNA FLJ45052 fis, clone BRAWH3022542. [AK126997]	16:1299414-1298645	hs|16p13.3			100130430
A_33_P3386995	NM_015914	TXNDC11	EFP1	1.24494	-1.74161	8.07023	3.31787e-14	2.69795e-11	21.7287	Homo sapiens thioredoxin domain containing 11 (TXNDC11), mRNA [NM_015914]	16:11742877-11679079	hs|16p13.13	Cytoplasm	enzyme	51061
A_32_P780862	NM_001720	BMP8B	BMP8, OP2	1.23557	-5.09894	4.47435	1.18173e-05	0.000323718	2.92719	Homo sapiens bone morphogenetic protein 8b (BMP8B), mRNA [NM_001720]	1:39788860-39757181	hs|1p34.2	Extracellular Space	growth factor	656
A_23_P379614	NM_007280	OIP5	5730547N13Rik, CT86, LINT-25, MIS18B, MIS18beta, hMIS18beta	1.23343	-3.10866	4.3312	2.17647e-05	0.000522555	2.35513	Homo sapiens Opa interacting protein 5 (OIP5), mRNA [NM_007280]	15:41332620-41309267	hs|15q15.1	Nucleus	other	11339	ENST00000220514	ENSG00000104147	ENSP00000220514
A_33_P3249743	XR_132593	GOLGA2P11		1.23108	-3.71649	4.59628	6.94067e-06	0.000215328	3.42682	PREDICTED: Homo sapiens hypothetical FLJ38723 (FLJ38723), miscRNA [XR_132593]	15:62248794-62242528	hs|15q22.2	Other	other	255180
A_33_P3394599	NM_006339	HMG20B	BRAF25, BRAF35, HMGX2, HMGXB2, PP7706, SMARCE1r, SOXL, pp8857	1.22352	3.00405	2.99436	0.00303657	0.0225987	-2.18866	Homo sapiens high mobility group 20B (HMG20B), mRNA [NM_006339]	19:3572915-3579082	hs|19p13.3	Nucleus	transcription regulator	10362	ENST00000487894	ENSG00000064961
A_23_P373119	NR_002165	HMGB3P1	HMG4L, HMGB3L1, dJ18C9.3	1.22196	-3.17645	4.3681	1.8622e-05	0.000467442	2.50106	Homo sapiens high mobility group box 3 pseudogene 1 (HMGB3P1), non-coding RNA [NR_002165]	20:34834461-34833574	hs|20q11.22	Other	other	128872
A_23_P215111	NM_020632	ATP6V0A4	A4, ATP6N1B, ATP6N2, RDRTA2, RTA1C, RTADR, STV1, VPH1, VPP2	1.21773	-4.47749	3.37598	0.000857168	0.00880242	-1.04394	Homo sapiens ATPase, H+ transporting, lysosomal V0 subunit a4 (ATP6V0A4), transcript variant 1, mRNA [NM_020632]	7:138799838-138706293	hs|7q34	Cytoplasm	transporter	50617	ENST00000310018	ENSG00000105929	ENSP00000308122
A_33_P3262440	XM_003403668	LOC645202		1.21653	-3.56026	5.02603	9.76292e-07	4.4169e-05	5.276	PREDICTED: Homo sapiens golgin A6 family-like (LOC645202), mRNA [XM_003403668]	15:28358085-28350362	hs|15q11.2			645202
A_23_P167040	NM_006810	PDIA5	PDIR	1.20993	-0.693449	6.48341	5.0214e-10	8.86635e-08	12.4869	Homo sapiens protein disulfide isomerase family A, member 5 (PDIA5), transcript variant 1, mRNA [NM_006810]	3:123067008-123162105	hs|3q21.1	Cytoplasm	enzyme	10954	ENST00000316218	ENSG00000065485	ENSP00000323313
A_33_P3357182	AK097426	FAM217A	C6orf146	1.20986	-4.08598	4.34448	2.05796e-05	0.000500716	2.40751	chromosome 6 open reading frame 146 [Source:HGNC Symbol;Acc:21362] [ENST00000380188]	6:4087343-4050332	hs|6p25.2	Extracellular Space	other	222826	ENST00000380188	ENSG00000145975
A_33_P3339212	NM_004237	TRIP13	16E1BP, MVA3	1.20907	-3.41445	4.28913	2.59689e-05	0.000602431	2.18998	Homo sapiens thyroid hormone receptor interactor 13 (TRIP13), transcript variant 1, mRNA [NM_004237]	5:892853-919347	hs|5p15.33	Cytoplasm	transcription regulator	9319	ENST00000166345	ENSG00000071539	ENSP00000166345
A_23_P166269	NM_058186	FAM3B	2-21, C21orf11, C21orf76, ORF9, PANDER, PRED44	1.20622	-3.31727	2.47056	0.0141827	0.0682123	-3.55122	Homo sapiens family with sequence similarity 3, member B (FAM3B), transcript variant 1, mRNA [NM_058186]	21:41304228-41357726	hs|21q22.3	Extracellular Space	cytokine	54097	ENST00000479810	ENSG00000183844
A_33_P3274134	NM_001137560	TMEM151B	C6orf137, TMEM193, bA444E17.5	1.20054	1.67992	3.20452	0.00153545	0.0136888	-1.57382	Homo sapiens transmembrane protein 151B (TMEM151B), mRNA [NM_001137560]	6:44270742-44279444	hs|6p21.1	Other	other	441151	ENST00000451188	ENSG00000178233	ENSP00000393161
A_33_P3807062	NM_018410	HJURP	FAKTS, URLC9, hFLEG1	1.19222	-2.9398	3.52096	0.000514021	0.00600274	-0.57638	Homo sapiens Holliday junction recognition protein (HJURP), mRNA [NM_018410]	2:233854565-233836700	hs|2q37.1	Nucleus	other	55355	ENST00000433484	ENSG00000123485	ENSP00000395207
A_24_P322229	NM_033315	RASL10B	RRP17, VTS58635	1.18976	-2.9582	4.60099	6.79781e-06	0.000211746	3.44636	Homo sapiens RAS-like, family 10, member B (RASL10B), mRNA [NM_033315]	17:35731659-35743520	hs|17q12	Other	enzyme	91608
A_33_P3260125	NM_001013693	LDLRAD2		1.18889	-4.43689	3.91257	0.000118814	0.00195597	0.774185	Homo sapiens low density lipoprotein receptor class A domain containing 2 (LDLRAD2), mRNA [NM_001013693]	1:21812208-21825220	hs|1p36.12	Other	transporter	401944	ENST00000344642	ENSG00000187942	ENSP00000340988
A_33_P3331085	NM_021982	SEC24A		1.18836	-2.44335	6.16755	2.9017e-09	3.89813e-07	10.8095	Homo sapiens SEC24 family, member A (S. cerevisiae) (SEC24A), transcript variant 1, mRNA [NM_021982]	5:134647756-134727910	hs|5q31.1	Cytoplasm	transporter	10802	ENST00000398844	ENSG00000113615	ENSP00000381823
A_33_P3308105	NM_003878	GGH	GH	1.18797	-0.592775	6.1406	3.36085e-09	4.43805e-07	10.6692	Homo sapiens gamma-glutamyl hydrolase (conjugase, folylpolygammaglutamyl hydrolase) (GGH), mRNA [NM_003878]	8:63039050-63015078	hs|8q12.3	Cytoplasm	peptidase	8836	ENST00000260118	ENSG00000137563	ENSP00000260118
A_23_P101131	NM_002091	GRP	BN, GRP-10, preproGRP, proGRP	1.18787	-4.23336	2.42707	0.0159548	0.0739988	-3.65325	Homo sapiens gastrin-releasing peptide (GRP), transcript variant 1, mRNA [NM_002091]	18:59219187-59230773	hs|18q21.32	Extracellular Space	growth factor	2922	ENST00000256857	ENSG00000134443	ENSP00000256857
A_33_P3255131	NM_001100915	KCTD19		1.18659	1.82248	3.07074	0.00237998	0.0189004	-1.96967	Homo sapiens potassium channel tetramerisation domain containing 19 (KCTD19), mRNA [NM_001100915]	16:67326770-67289431	hs|16q22.1	Other	other	146212	ENST00000304372	ENSG00000168676	ENSP00000305702
A_33_P3227686	NM_207414	MROH5		1.18629	-0.643507	4.89101	1.83385e-06	7.29291e-05	4.68046	Homo sapiens FLJ43860 protein (FLJ43860), mRNA [NM_207414]	8:141507229-141433828	hs|8q24.3	Other	other	389690	ENST00000521053	ENSG00000226807	ENSP00000429433
A_24_P107897	NM_015914	TXNDC11	EFP1	1.18384	1.00577	7.69777	3.55166e-13	1.8601e-10	19.4481	Homo sapiens thioredoxin domain containing 11 (TXNDC11), mRNA [NM_015914]	16:11742877-11679079	hs|16p13.13	Cytoplasm	enzyme	51061	ENST00000356957	ENSG00000153066	ENSP00000349439
A_23_P75283	NM_006744	RBP4	MCOPCB10, RDCCAS	1.18127	-3.95447	3.91153	0.000119296	0.00196077	0.770434	Homo sapiens retinol binding protein 4, plasma (RBP4), mRNA [NM_006744]	10:93601743-93591835	hs|10q23.33	Extracellular Space	other	5950
A_33_P3302892	BX648241	NID2	NID-2	1.17892	-2.96277	4.52485	9.49234e-06	0.000275153	3.13275	nidogen 2 (osteonidogen) [Source:HGNC Symbol;Acc:13389] [ENST00000395707]	14:52069227-52004801	hs|14q22.1	Extracellular Space	other	22795
A_23_P121499	NM_006005	WFS1	CTRCT41, WFRS, WFS, WFSL	1.17691	-2.7827	5.44066	1.3021e-07	8.92123e-06	7.18535	Homo sapiens Wolfram syndrome 1 (wolframin) (WFS1), transcript variant 1, mRNA [NM_006005]	4:6260367-6303264	hs|4p16.1	Cytoplasm	enzyme	7466	ENST00000503569	ENSG00000109501	ENSP00000423337
A_23_P114353	NM_032946	NXF5		1.17212	-4.41557	2.39443	0.0174106	0.0787684	-3.72869	Homo sapiens nuclear RNA export factor 5 (NXF5), transcript variant 1, mRNA [NM_032946]	X:101857576-101832111	hs|Xq22.1	Cytoplasm	other	55998	ENST00000263032	ENSG00000126952	ENSP00000263032
A_23_P13907	NM_000618	IGF1	IGF, IGF-I, IGFI, MGF	1.16944	-2.26259	5.25824	3.20519e-07	1.83069e-05	6.33056	Homo sapiens insulin-like growth factor 1 (somatomedin C) (IGF1), transcript variant 4, mRNA [NM_000618]	12:102481838-102395859	hs|12q23.2	Extracellular Space	growth factor	3479	ENST00000481539	ENSG00000017427
A_33_P3345350	NM_001080520	DRGX	DRG11, PRRXL1	1.16822	-4.13573	3.43288	0.000702709	0.00759752	-0.862551	Homo sapiens dorsal root ganglia homeobox (DRGX), mRNA [NM_001080520]	10:49396015-49364069	hs|10q11.23	Nucleus	transcription regulator	644168	ENST00000434016	ENSG00000165606	ENSP00000401653
A_33_P3283552	NR_038890	LOC100132781		1.16115	-3.68984	3.17951	0.0016684	0.0145796	-1.649	Homo sapiens cyclin Y-like 1 pseudogene (LOC100132781), non-coding RNA [NR_038890]	9:96868899-96872227	hs|9q22.33	Other	other	100132781
A_23_P135742	NR_027693	PERM1	C1orf170	1.16092	-3.77487	4.02546	7.61797e-05	0.00139535	1.18676	Homo sapiens chromosome 1 open reading frame 170 (C1orf170), non-coding RNA [NR_027693]	1:982116-975197	hs|1p36.33	Other	other	84808	ENST00000479361	ENSG00000187642
A_23_P33847	NM_006950	SYN1	SYN1a, SYN1b, SYNI	1.15635	-3.80995	4.00065	8.40668e-05	0.00150589	1.09522	Homo sapiens synapsin I (SYN1), transcript variant Ia, mRNA [NM_006950]	X:47619856-47571900	hs|Xp11.23	Plasma Membrane	transporter	6853	ENST00000295987	ENSG00000008056	ENSP00000295987
A_23_P74828	NM_030772	GJA9	CX58, CX59, GJA10	1.15433	-4.37035	3.81811	0.00017104	0.00256981	0.436865	Homo sapiens gap junction protein, alpha 9, 59kDa (GJA9), mRNA [NM_030772]	1:38881625-38874066	hs|1p34.3	Plasma Membrane	transporter	81025	ENST00000360786	ENSG00000131233	ENSP00000354020
A_33_P3331172	EF407827	IGHV1-58	IGHV158, VH	1.15343	-3.90408	3.20505	0.00153275	0.0136726	-1.57222	immunoglobulin heavy variable 1-58 [Source:HGNC Symbol;Acc:5555] [ENST00000390628]	14:106622793-106622356	hs|14q32.33			28464	ENST00000390628	ENSG00000211968	ENSP00000375037
A_33_P3331080	NM_001252231	SEC24A		1.15285	-3.76892	4.16973	4.25547e-05	0.000887274	1.72889	Homo sapiens SEC24 family, member A (S. cerevisiae) (SEC24A), transcript variant 2, mRNA [NM_001252231]	5:134647756-134727910	hs|5q31.1	Cytoplasm	transporter	10802	ENST00000322887	ENSG00000113615	ENSP00000321749
A_33_P3264116	NM_198586	NHLRC1	EPM2A, EPM2B, MALIN, bA204B7.2	1.15073	-3.26069	5.85008	1.59228e-08	1.53275e-06	9.18494	Homo sapiens NHL repeat containing 1 (NHLRC1), mRNA [NM_198586]	6:18122619-18120486	hs|6p22.3	Cytoplasm	enzyme	378884	ENST00000340650	ENSG00000187566	ENSP00000345464
A_33_P3808996	NM_023071	SPATS2	Nbla00526, P59SCR, SCR59, SPATA10	1.14955	-1.39884	7.71552	3.17678e-13	1.72215e-10	19.5553	Homo sapiens spermatogenesis associated, serine-rich 2 (SPATS2), mRNA [NM_023071]	12:49366904-49527440	hs|12q13.12	Cytoplasm	other	65244	ENST00000552918	ENSG00000123352	ENSP00000447947
A_33_P3211078	NM_003484	HMGA2	BABL, HMGI-C, HMGIC, LIPO, STQTL9	1.14826	2.46546	3.44554	0.000672087	0.00734872	-0.821826	Homo sapiens high mobility group AT-hook 2 (HMGA2), transcript variant 2, mRNA [NM_003484]	12:65824459-65966290	hs|12q14.3	Nucleus	enzyme	8091	ENST00000537275	ENSG00000149948	ENSP00000437747
A_33_P3295550	NM_030625	TET1	CXXC6, LCX, bA119F7.1	1.14717	-3.40243	4.21386	3.54991e-05	0.000767078	1.898	Homo sapiens tet methylcytosine dioxygenase 1 (TET1), mRNA [NM_030625]	10:68560359-68700793	hs|10q21.3	Nucleus	enzyme	80312	ENST00000373644	ENSG00000138336	ENSP00000362748
A_24_P541919	NM_144973	DENND5B		1.14588	-1.79582	5.04694	8.84487e-07	4.07312e-05	5.36939	Homo sapiens DENN/MADD domain containing 5B (DENND5B), mRNA [NM_144973]	12:31591017-31382222	hs|12p11.21	Cytoplasm	other	160518	ENST00000389082	ENSG00000170456	ENSP00000373734
A_33_P3280471	NM_001982	ERBB3	ErbB-3, FERLK, HER3, LCCS2, MDA-BF-1, c-erbB-3, c-erbB3, erbB3-S, p180-ErbB3, p45-sErbB3, p85-sErbB3	1.14484	-4.07585	3.59594	0.000391981	0.00486825	-0.327638	Homo sapiens v-erb-b2 erythroblastic leukemia viral oncogene homolog 3 (avian) (ERBB3), transcript variant 1, mRNA [NM_001982]	12:56080024-56103506	hs|12q13.2	Plasma Membrane	kinase	2065
A_33_P3274935	NM_030630	HID1	17orf28, C17orf28, DMC1, HID-1	1.14453	-1.71943	7.81496	1.69599e-13	1.04812e-10	20.1589	Homo sapiens chromosome 17 open reading frame 28 (C17orf28), mRNA [NM_030630]	17:74972804-74950741	hs|17q25.1	Plasma Membrane	other	283987	ENST00000318565	ENSG00000167861	ENSP00000317795
A_23_P427122	NM_053017	ART5	ARTC5	1.14177	-3.50659	4.41131	1.54934e-05	0.000404005	2.67331	Homo sapiens ADP-ribosyltransferase 5 (ART5), transcript variant 1, mRNA [NM_053017]	11:3642391-3638502	hs|11p15.4	Extracellular Space	enzyme	116969	ENST00000359918	ENSG00000167311	ENSP00000352992
A_23_P74115	NM_003579	RAD54L	HR54, RAD54A, hHR54, hRAD54	1.13952	-3.84374	3.86764	0.000141422	0.00222744	0.61281	Homo sapiens RAD54-like (S. cerevisiae) (RAD54L), transcript variant 1, mRNA [NM_003579]	1:46247694-46278476	hs|1p34.1	Nucleus	enzyme	8438	ENST00000488942	ENSG00000085999	ENSP00000476642
A_23_P254688	NM_023943	TMEM108	CT124, RTLN	1.13837	-4.59076	3.64237	0.000330662	0.00427329	-0.171223	Homo sapiens transmembrane protein 108 (TMEM108), transcript variant 1, mRNA [NM_023943]	3:133038287-133397774	hs|3q22.1	Plasma Membrane	other	66000	ENST00000511388	ENSG00000144868
A_33_P3264444	CR609151	PFDN6	H2-KE2, HKE2, KE-2, PFD6	1.13636	3.77785	3.18991	0.00161187	0.0142179	-1.6178	prefoldin subunit 6 [Source:HGNC Symbol;Acc:4926] [ENST00000482292]	6:33289596-33290933	hs|6p21.32	Cytoplasm	other	10471	ENST00000482292	ENSG00000206283	ENSP00000419277
A_23_P388871	NM_175054	HIST4H4	H4/p	1.13154	-3.66738	4.90362	1.72993e-06	6.96933e-05	4.73553	Homo sapiens histone cluster 4, H4 (HIST4H4), mRNA [NM_175054]	12:14771130-14770719	hs|12p12.3	Nucleus	other	121504	ENST00000539745	ENSG00000197837	ENSP00000443017
A_33_P3272075	NM_000911	OPRD1	DOP, DOR, DOR1, OPRD	1.13088	-3.77215	4.46469	1.23204e-05	0.00033601	2.88809	Homo sapiens opioid receptor, delta 1 (OPRD1), mRNA [NM_000911]	1:28812141-28863695	hs|1p35.3	Plasma Membrane	G-protein coupled receptor	4985	ENST00000234961	ENSG00000116329	ENSP00000234961
A_24_P321581	NM_018018	SLC38A4	ATA3, NAT3, PAAT, SNAT4	1.12745	-5.35769	2.80996	0.00536147	0.0342788	-2.69627	Homo sapiens solute carrier family 38, member 4 (SLC38A4), transcript variant 1, mRNA [NM_018018]	12:46832421-46764760	hs|12q13.11	Plasma Membrane	transporter	55089	ENST00000447411	ENSG00000139209	ENSP00000389843
A_23_P52017	NM_018136	ASPM	ASP, Calmbp1, MCPH5	1.12269	-2.96174	4.3379	2.1159e-05	0.000510792	2.38153	Homo sapiens asp (abnormal spindle) homolog, microcephaly associated (Drosophila) (ASPM), transcript variant 1, mRNA [NM_018136]	1:197146693-197084126	hs|1q31.3	Nucleus	other	259266	ENST00000367408	ENSG00000066279	ENSP00000356378
A_23_P74701	NM_152890	COL24A1		1.12133	-3.9744	4.6769	4.85266e-06	0.000160784	3.76335	Homo sapiens collagen, type XXIV, alpha 1 (COL24A1), mRNA [NM_152890]	1:86157035-85728506	hs|1p22.3	Extracellular Space	other	255631	ENST00000370571	ENSG00000171502	ENSP00000359603
A_23_P108699	NM_000145	FSHR	FSHR1, FSHRO, LGR1, ODG1	1.11914	-4.66148	2.20456	0.0284302	0.108967	-4.1482	Homo sapiens follicle stimulating hormone receptor (FSHR), transcript variant 1, mRNA [NM_000145]	2:49154526-48953160	hs|2p16.3	Plasma Membrane	G-protein coupled receptor	2492
A_23_P160159	NM_003039	SLC2A5	GLUT-5, GLUT5	1.11508	-1.31124	5.47413	1.10108e-07	7.73257e-06	7.34464	Homo sapiens solute carrier family 2 (facilitated glucose/fructose transporter), member 5 (SLC2A5), transcript variant 1, mRNA [NM_003039]	1:9072226-9036945	hs|1p36.23	Plasma Membrane	transporter	6518
A_33_P3360216	NM_003509	HIST1H2AI	H2A/c, H2AFC	1.11402	-1.74955	5.39513	1.63383e-07	1.0696e-05	6.96984	Homo sapiens histone cluster 1, H2ai (HIST1H2AI), mRNA [NM_003509]	6:27808198-27808666	hs|6p22.1	Nucleus	other	8329
A_23_P250874	NM_003602	FKBP6	FKBP36	1.10868	-4.97713	3.43125	0.000706765	0.00762803	-0.867811	Homo sapiens FK506 binding protein 6, 36kDa (FKBP6), transcript variant 1, mRNA [NM_003602]	7:73328151-73358636	hs|7q11.23	Nucleus	enzyme	8468	ENST00000431982	ENSG00000077800	ENSP00000416277
A_23_P202683	NM_021924	CDHR5	MLPCDH, MU-PCDH, MUCDHL, MUPCDH	1.10553	-4.21482	3.67538	0.000292698	0.00388057	-0.0589567	Homo sapiens cadherin-related family member 5 (CDHR5), transcript variant 1, mRNA [NM_021924]	11:625066-616564	hs|11p15.5	Plasma Membrane	other	53841	ENST00000531177	ENSG00000099834	ENSP00000437255
A_24_P314571	AK075287	SPC24	SPBC24	1.10346	-3.80691	3.35222	0.000930603	0.00933928	-1.11887	Homo sapiens cDNA FLJ90806 fis, clone Y79AA1000750. [AK075287]	19:11155996-11145493	hs|19p13.2	Cytoplasm	other	147841
A_24_P865245	BX099599	LINC02168		1.09832	-4.4259	3.94704	0.000103847	0.00177384	0.899049	BX099599 Soares_testis_NHT Homo sapiens cDNA clone IMAGp998H173559, mRNA sequence [BX099599]	16:50806671-50807628	hs|16q12.1	Other	other	105371252
A_23_P216355	NM_013432	TONSL	IKBR, NFKBIL2	1.09469	-3.93766	3.65693	0.000313383	0.00409972	-0.121832	Homo sapiens tonsoku-like, DNA repair protein (TONSL), mRNA [NM_013432]	8:144444487-144428779	hs|8q24.3	Cytoplasm	transcription regulator	4796	ENST00000409379	ENSG00000160949	ENSP00000386239
A_33_P3330179	XR_110620	LOC100131372		1.09403	-3.46364	4.0929	5.81414e-05	0.0011285	1.43812	PREDICTED: Homo sapiens hypothetical LOC100131372 (LOC100131372), miscRNA [XR_110620]	7:433595-427050	hs|7p22.3			100131372
A_23_P105705	NM_020996	FGF6	HBGF-6, HST2	1.09397	-4.42772	1.93019	0.0547565	0.163888	-4.69548	Homo sapiens fibroblast growth factor 6 (FGF6), mRNA [NM_020996]	12:4445798-4434141	hs|12p13.32	Extracellular Space	growth factor	2251	ENST00000228837	ENSG00000111241	ENSP00000228837
A_33_P3663105	BC038429	LOC284263		1.09236	-3.56218	3.50663	0.000541071	0.00624379	-0.623377	Homo sapiens hypothetical protein LOC284263, mRNA (cDNA clone IMAGE:4826426). [BC038429]	18:-	hs|18q12.3			284263
A_24_P77968	NM_001458	FLNC	ABP-280, ABP280A, ABPA, ABPL, CMH26, FLN2, MFM5, MPD4, RCM5	1.0908	-4.24117	2.65005	0.00858027	0.0480744	-3.11197	Homo sapiens filamin C, gamma (FLNC), transcript variant 1, mRNA [NM_001458]	7:128830428-128859273	hs|7q32.1	Cytoplasm	other	2318	ENST00000325888	ENSG00000128591	ENSP00000327145
A_32_P150891	NM_001042517	DIAPH3	AN, AUNA1, DIA2, DRF3, NSDAN, diap3, mDia2	1.09048	-4.49215	3.439	0.00068775	0.00747239	-0.842886	Homo sapiens diaphanous homolog 3 (Drosophila) (DIAPH3), transcript variant 1, mRNA [NM_001042517]	13:60163984-59665582	hs|13q21.2	Cytoplasm	enzyme	81624
A_33_P3276520	AK123704			1.08913	-3.65169	4.95597	1.35623e-06	5.74075e-05	4.96536	Homo sapiens cDNA FLJ41710 fis, clone HLUNG2011041. [AK123704]		hs|17q24.1
A_33_P3382944	NM_198537	YJEFN3		1.08529	3.17695	3.51447	0.000526106	0.00611552	-0.597679	Homo sapiens YjeF N-terminal domain containing 3 (YJEFN3), nuclear gene encoding mitochondrial protein, transcript variant 1, mRNA [NM_198537]	19:19528860-19537583	hs|19p13.11	Other	other	374887
A_33_P3259112	NR_033988	LINC02389		1.08451	-4.62139	3.38565	0.000828881	0.00859477	-1.01333	Homo sapiens uncharacterized LOC400046 (FLJ41278), non-coding RNA [NR_033988]	12:64883773-64977521	hs|12q14.3	Other	other	400046	ENST00000535058	ENSG00000255693
A_23_P411806	NM_080546	SLC44A1	CD92, CDW92, CHTL1, CTL1	1.08075	-1.33517	6.9857	2.74482e-11	7.43197e-09	15.2721	Homo sapiens solute carrier family 44, member 1 (SLC44A1), mRNA [NM_080546]	9:105244604-105439774	hs|9q31.1	Plasma Membrane	transporter	23446
A_33_P3375299	BF244550			1.08045	-4.76518	3.49469	0.000564629	0.0064522	-0.662414	Uncharacterized protein [Source:UniProtKB/TrEMBL;Acc:B5MCS7] [ENST00000431083]		hs|7q36.2				ENST00000431083	ENSG00000217825
A_23_P331211	NM_153446	B4GALNT2	B4GALT, GALGT2	1.0791	-4.36905	3.81566	0.00017265	0.00258368	0.428199	Homo sapiens beta-1,4-N-acetyl-galactosaminyl transferase 2 (B4GALNT2), transcript variant 1, mRNA [NM_153446]	17:49120346-49170721	hs|17q21.32	Cytoplasm	enzyme	124872	ENST00000300404	ENSG00000167080	ENSP00000300404
A_33_P3386547	NM_152386	SGPP2	SPP2, SPPase2	1.07808	-4.21617	3.79102	0.000189634	0.00277782	0.341473	Homo sapiens sphingosine-1-phosphate phosphatase 2 (SGPP2), mRNA [NM_152386]	2:222424051-222562621	hs|2q36.1	Cytoplasm	phosphatase	130367
A_33_P3243337	NM_019107	MYDGF	C19orf10, EUROIMAGE1875335, IL25, IL27, IL27w, R33729_1, SF20	1.07781	4.20636	6.61927	2.31957e-10	4.74666e-08	13.2263	Homo sapiens chromosome 19 open reading frame 10 (C19orf10), mRNA [NM_019107]	19:4670402-4657544	hs|19p13.3	Extracellular Space	cytokine	56005	ENST00000262947	ENSG00000074842	ENSP00000262947
A_23_P42931	NM_001080511	CLEC2L		1.0778	-4.62457	3.73929	0.000230574	0.00322971	0.160973	Homo sapiens C-type lectin domain family 2, member L (CLEC2L), mRNA [NM_001080511]	7:139523927-139544990	hs|7q34	Other	other	154790	ENST00000520413	ENSG00000236279
A_23_P334727	NM_138573	NRG4	HRG4	1.07733	-3.09033	4.08846	5.91902e-05	0.00114187	1.42148	Homo sapiens neuregulin 4 (NRG4), mRNA [NM_138573]	15:76069829-75933218	hs|15q24.2	Extracellular Space	growth factor	145957
A_23_P17811	NM_012429	SEC14L2	C22orf6, SPF, TAP, TAP1	1.07569	-3.89923	3.14159	0.00189041	0.0159394	-1.76195	Homo sapiens SEC14-like 2 (S. cerevisiae) (SEC14L2), transcript variant 1, mRNA [NM_012429]	22:30396940-30425302	hs|22q12.2	Cytoplasm	transporter	23541
A_23_P96165	NM_024650	C11orf80	TOP6BL, TOPOVIBL	1.07476	-4.11615	4.06625	6.47206e-05	0.00122494	1.33835	Homo sapiens chromosome 11 open reading frame 80 (C11orf80), mRNA [NM_024650]	11:66744735-66843515	hs|11q13.2	Other	other	79703
A_23_P121447	NM_032487	ACTRT3	ARP-T3, ARPM1	1.07362	-5.16364	2.43431	0.0156469	0.0729245	-3.63639	Homo sapiens actin related protein M1 (ARPM1), mRNA [NM_032487]	3:169769894-169766920	hs|3q26.2	Nucleus	other	84517	ENST00000330368	ENSG00000184378	ENSP00000333037
A_23_P51376	NM_024522	NKAIN1	FAM77C	1.07297	-3.17908	3.28367	0.00117667	0.0111428	-1.33235	Homo sapiens Na+/K+ transporting ATPase interacting 1 (NKAIN1), mRNA [NM_024522]	1:31239886-31179269	hs|1p35.2	Plasma Membrane	other	79570
A_33_P3307990	NM_006610	MASP2	MAP19, MASP-2, MASP1P1, sMAP	1.07125	-3.89609	4.21812	3.48804e-05	0.000756884	1.91441	Homo sapiens mannan-binding lectin serine peptidase 2 (MASP2), transcript variant 1, mRNA [NM_006610]	1:11047238-11026522	hs|1p36.22	Extracellular Space	peptidase	10747	ENST00000400897	ENSG00000009724	ENSP00000383690
A_23_P110266	NM_024574	NDNF	C4orf31, NORD	1.0706	-4.23396	2.53307	0.0119418	0.0605157	-3.40155	Homo sapiens neuron-derived neurotrophic factor (NDNF), mRNA [NM_024574]	4:121072517-121029292	hs|4q27	Extracellular Space	other	79625	ENST00000379692	ENSG00000173376	ENSP00000369014
A_33_P3272399	AK094407	LOC645427		1.06921	-2.85607	4.45829	1.2665e-05	0.000343288	2.86223	Homo sapiens cDNA FLJ37088 fis, clone BRACE2017124. [AK094407]	17:21256375-21256752	hs|17p11.2			645427
A_24_P101651	BC013171	CSAG4		1.06489	-3.62329	3.48599	0.0005824	0.00659683	-0.690788	CSAG family, member 4 [Source:HGNC Symbol;Acc:20923] [ENST00000361201]	X:152733826-152740984	hs|Xq28	Other	other	100130935	ENST00000361201	ENSG00000242599
A_23_P130906	NM_031451	TEX101	CT131, GTPR867, NYD-SP8, PRO1884, SGRG, SPATA44, TES101RP	1.06222	-3.72014	3.54386	0.000473398	0.00562183	-0.500893	Homo sapiens testis expressed 101 (TEX101), transcript variant 1, mRNA [NM_031451]	19:43388610-43418614	hs|19q13.31	Plasma Membrane	other	83639
A_33_P3229122	NM_003522	HIST1H2BF	H2B/g, H2BFG	1.06168	-1.67744	5.9755	8.18738e-09	9.3617e-07	9.81923	Homo sapiens histone cluster 1, H2bf (HIST1H2BF), mRNA [NM_003522]	6:26199558-26199987	hs|6p22.2	Nucleus	other	8343
A_23_P25994	NM_001008530	LGMN	AEP, LGMN1, PRSC1	1.0609	-3.97563	3.95193	0.000101871	0.00174507	0.916872	Homo sapiens legumain (LGMN), transcript variant 2, mRNA [NM_001008530]	14:92748701-92703806	hs|14q32.12	Cytoplasm	peptidase	5641	ENST00000557725	ENSG00000100600
A_33_P3423504	XM_001719394	MAGEB17		1.06063	-3.7076	4.14492	4.70892e-05	0.000956016	1.6345	melanoma antigen family B, 17 [Source:HGNC Symbol;Acc:17418] [ENST00000329538]	X:16167480-16172393	hs|Xp22.2	Other	other	645864
A_33_P3410235	NM_144565	DUOXA1	NIP, NUMBIP, mol	1.05905	-1.32246	3.96913	9.52126e-05	0.00165285	0.979605	Homo sapiens dual oxidase maturation factor 1 (DUOXA1), mRNA [NM_144565]	15:45129937-45117365	hs|15q21.1	Plasma Membrane	other	90527	ENST00000267803	ENSG00000140254	ENSP00000267803
A_23_P208009	NM_033280	SEC11C	SEC11L3, SPC21, SPCS4C	1.05667	2.0254	5.23217	3.63876e-07	2.04061e-05	6.2103	Homo sapiens SEC11 homolog C (S. cerevisiae) (SEC11C), mRNA [NM_033280]	18:59139856-59158836	hs|18q21.32	Cytoplasm	peptidase	90701	ENST00000299714	ENSG00000166562	ENSP00000299714
A_23_P382506	NR_002169	OR1F2P	OLFMF2, OR16-3, OR1F11, OR1F2, OR1F3P, hg91	1.05227	-3.54959	3.12242	0.00201273	0.016674	-1.81857	Homo sapiens olfactory receptor, family 1, subfamily F, member 2 (OR1F2P), non-coding RNA [NR_002169]	16:3215561-3216545	hs|16p13.3	Other	other	26184
A_33_P3368560	BC050395	AHSA2P	AHA1, AHSA2, Hch1	1.05106	3.786	2.67693	0.00793999	0.0456627	-3.0437	Homo sapiens AHA1, activator of heat shock 90kDa protein ATPase homolog 2 (yeast), mRNA (cDNA clone IMAGE:5735095), partial cds. [BC050395]	2:61177417-61188924	hs|2p15	Other	other	130872
A_23_P10121	NM_003012	SFRP1	FRP, FRP-1, FRP1, FrzA, SARP2	1.051	-4.14064	2.31588	0.0214042	0.0904444	-3.90625	Homo sapiens secreted frizzled-related protein 1 (SFRP1), mRNA [NM_003012]	8:41309470-41261956	hs|8p11.21	Plasma Membrane	transmembrane receptor	6422	ENST00000220772	ENSG00000104332	ENSP00000220772
A_23_P88331	NM_014750	DLGAP5	DLG7, HURP	1.04918	-4.45019	3.26291	0.00126236	0.0117668	-1.39621	Homo sapiens discs, large (Drosophila) homolog-associated protein 5 (DLGAP5), transcript variant 1, mRNA [NM_014750]	14:55191677-55148115	hs|14q22.3	Nucleus	phosphatase	9787	ENST00000247191	ENSG00000126787	ENSP00000247191
A_33_P3249259	NM_198994	TGM6	SCA35, TG6, TGM3L, TGY, dJ734P14.3	1.04898	-3.02732	3.57622	0.000421128	0.00515974	-0.393516	Homo sapiens transglutaminase 6 (TGM6), mRNA [NM_198994]	20:2380907-2432752	hs|20p13	Cytoplasm	enzyme	343641	ENST00000202625	ENSG00000166948	ENSP00000202625
A_23_P66050	NM_033309	B3GNT9		1.04879	-3.16144	4.50352	1.0415e-05	0.0002931	3.04569	Homo sapiens UDP-GlcNAc:betaGal beta-1,3-N-acetylglucosaminyltransferase 9 (B3GNT9), mRNA [NM_033309]	16:67150998-67148101	hs|16q22.1	Cytoplasm	enzyme	84752
A_33_P3294372	NR_036480	VPS9D1-AS1	MYU	1.0484	-3.19503	3.08873	0.00224567	0.0181032	-1.91734	Homo sapiens uncharacterized LOC100128881 (LOC100128881), non-coding RNA [NR_036480]	16:89711855-89718164	hs|16q24.3	Other	other	100128881
A_33_P3377729	AA213559			1.0454	-4.84397	3.82994	0.000163474	0.00248102	0.478707	zr93d04.r1 NCI_CGAP_GCB1 Homo sapiens cDNA clone IMAGE:683239 5' similar to contains THR.b3 THR repetitive element ;, mRNA sequence [AA213559]		hs|12q24.12
A_23_P1904	NM_000139	MS4A2	APY, ATOPY, FCER1B, FCERI, IGEL, IGER, IGHER, MS4A1	1.04536	-2.88383	2.18813	0.0296199	0.111941	-4.18293	Homo sapiens membrane-spanning 4-domains, subfamily A, member 2 (Fc fragment of IgE, high affinity I, receptor for; beta polypeptide) (MS4A2), mRNA [NM_000139]	11:60088260-60098466	hs|11q12.1	Plasma Membrane	transmembrane receptor	2206
A_33_P3248903	NM_058238	WNT7B		1.04515	-4.90212	3.69544	0.000271671	0.00367276	0.00972404	Homo sapiens wingless-type MMTV integration site family, member 7B (WNT7B), mRNA [NM_058238]	22:45977127-45920361	hs|22q13.31	Extracellular Space	other	7477	ENST00000339464	ENSG00000188064	ENSP00000341032
A_33_P3316878	NM_024536	CHPF	CHSY2, CSS2	1.04467	1.78172	7.76088	2.38724e-13	1.36603e-10	19.8301	Homo sapiens chondroitin polymerizing factor (CHPF), transcript variant 1, mRNA [NM_024536]	2:219543764-219538946	hs|2q35	Cytoplasm	enzyme	79586	ENST00000243776	ENSG00000123989	ENSP00000243776
A_23_P9018	NM_001040702	DEFB104B	BD-4, DEFB-4, hBD-4	1.04396	-3.60985	3.0735	0.00235884	0.0187663	-1.96163	Homo sapiens defensin, beta 104B (DEFB104B), mRNA [NM_001040702]	8:7475081-7470307	hs|8p23.1	Extracellular Space	other	503618	ENST00000314265	ENSG00000176782	ENSP00000320813
A_33_P3335137	NM_013325	ATG4B	APG4B, AUTL1	1.04105	1.5635	4.52511	9.48149e-06	0.000275097	3.13383	Homo sapiens ATG4 autophagy related 4 homolog B (S. cerevisiae) (ATG4B), transcript variant 1, mRNA [NM_013325]	2:241637611-241673856	hs|2q37.3	Cytoplasm	peptidase	23192	ENST00000402096	ENSG00000168397	ENSP00000384661
A_23_P120566	NM_001042576	RRBP1	ES/130, ES130, RRp, hES	1.04052	-0.00466626	6.58613	2.80313e-10	5.48207e-08	13.045	Homo sapiens ribosome binding protein 1 homolog 180kDa (dog) (RRBP1), transcript variant 1, mRNA [NM_001042576]	20:17682282-17613677	hs|20p12.1	Cytoplasm	other	6238	ENST00000455029	ENSG00000125844	ENSP00000401206
A_33_P3373364	NM_013943	CLIC4	CLIC4L, H1, MTCLIC, huH1, p64H1	1.03945	-1.2005	6.42556	6.95453e-10	1.18074e-07	12.1752	Homo sapiens chloride intracellular channel 4 (CLIC4), nuclear gene encoding mitochondrial protein, mRNA [NM_013943]	1:24745268-24844323	hs|1p36.11	Plasma Membrane	ion channel	25932	ENST00000488683	ENSG00000169504	ENSP00000436538
A_23_P16415	NM_002333	LRP3		1.03915	4.93567	3.37603	0.000857026	0.00880242	-1.04379	Homo sapiens low density lipoprotein receptor-related protein 3 (LRP3), mRNA [NM_002333]	19:33194692-33208866	hs|19q13.11	Plasma Membrane	transmembrane receptor	4037
A_23_P94422	NM_014791	MELK	HPK38	1.03653	-4.39372	3.17165	0.00171233	0.0148501	-1.67251	Homo sapiens maternal embryonic leucine zipper kinase (MELK), mRNA [NM_014791]	9:36572861-36677682	hs|9p13.2	Cytoplasm	kinase	9833
A_24_P156748	NM_001004434	SLC30A2	PP12488, TNZD, ZNT2, ZnT-2	1.03635	-3.44887	4.14136	4.77773e-05	0.000966177	1.62098	Homo sapiens solute carrier family 30 (zinc transporter), member 2 (SLC30A2), transcript variant 1, mRNA [NM_001004434]	1:26046137-26038021	hs|1p36.11	Plasma Membrane	transporter	7780
A_23_P8269	NM_053278	TAAR8	GPR102, TA5, TAR5, TRAR5, TaR-5, TaR-8	1.03563	-4.14218	2.90304	0.00403809	0.0278396	-2.4438	Homo sapiens trace amine associated receptor 8 (TAAR8), mRNA [NM_053278]	6:132552683-132553730	hs|6q23.2	Plasma Membrane	G-protein coupled receptor	83551	ENST00000275200	ENSG00000146385	ENSP00000275200
A_33_P3286873	AK128376	CD247	CD3-ZETA, CD3H, CD3Q, CD3Z, IMD25, T3Z, TCRZ	1.03361	-3.67316	3.45874	0.000641489	0.00707423	-0.779217	CD247 molecule [Source:HGNC Symbol;Acc:1677] [ENST00000483825]	1:167518609-167430639	hs|1q24.2	Plasma Membrane	transmembrane receptor	919	ENST00000483825	ENSG00000198821
A_23_P117852	NM_014736	PCLAF	KIAA0101, L5, NS5ATP9, OEATC, OEATC-1, OEATC1, PAF, PAF15, p15(PAF), p15/PAF, p15PAF	1.03225	-2.02461	3.67113	0.00029735	0.00392319	-0.0734793	Homo sapiens KIAA0101 (KIAA0101), transcript variant 1, mRNA [NM_014736]	15:64387686-64364993	hs|15q22.31	Nucleus	other	9768	ENST00000380258	ENSG00000166803	ENSP00000369608
A_33_P3241369	NM_053049	UCN3	SCP, SPC, UCNIII	1.03114	-4.83268	3.18539	0.00163622	0.0143646	-1.63138	Homo sapiens urocortin 3 (stresscopin) (UCN3), mRNA [NM_053049]	10:5365008-5374691	hs|10p15.1	Extracellular Space	other	114131	ENST00000380433	ENSG00000178473	ENSP00000369798
A_33_P3222539	DA751309			1.03041	-3.4901	4.46431	1.23406e-05	0.000336043	2.88655	DA751309 NT2RP7 Homo sapiens cDNA clone NT2RP7017155 5', mRNA sequence [DA751309]		hs|17q21.31
A_24_P42624	NM_003728	UNC5C	UNC5H3	1.03007	-4.3688	3.43485	0.000697877	0.0075585	-0.856246	Homo sapiens unc-5 homolog C (C. elegans) (UNC5C), mRNA [NM_003728]	4:95549209-95162503	hs|4q22.3	Plasma Membrane	transmembrane receptor	8633
A_33_P3388183	AK126237	LTF	GIG12, HEL110, HLF2, LF	1.02978	-3.50928	3.44886	0.000664259	0.00728892	-0.811115	Homo sapiens cDNA FLJ44249 fis, clone TKIDN2002632. [AK126237]	3:46485233-46436004	hs|3p21.31	Extracellular Space	peptidase	4057
A_33_P3346327	NR_003674	FGF7P6	KGFLP1	1.029	0.0175322	5.24269	3.45735e-07	1.96022e-05	6.25877	Homo sapiens fibroblast growth factor 7 pseudogene (KGFLP1), non-coding RNA [NR_003674]	9:62376255-62435518	hs|9p11.2	Other	other	387628	ENST00000377614	ENSG00000227449
A_33_P3243332	NM_152432	ARHGAP42	AD031, GRAF3, TMEM133	1.0246	-4.39032	3.20628	0.0015265	0.0136326	-1.56852	Homo sapiens Rho GTPase activating protein 42 (ARHGAP42), mRNA [NM_152432]	11:100687239-100993944	hs|11q22.1	Other	other	143872	ENST00000529535	ENSG00000165895	ENSP00000435961
A_23_P58407	NM_001076	UGT2B15	HLUG4, UDPGT 2B8, UDPGT2B15, UDPGTH3, UGT2B8	1.02369	-1.95926	3.07666	0.00233495	0.0186289	-1.95246	Homo sapiens UDP glucuronosyltransferase 2 family, polypeptide B15 (UGT2B15), mRNA [NM_001076]	4:68670775-68646596	hs|4q13.2	Cytoplasm	enzyme	7366	ENST00000338206	ENSG00000196620	ENSP00000341045
A_24_P187921	NM_024641	MANEA	ENDO, hEndo	1.01884	-3.69622	4.11636	5.28805e-05	0.00104343	1.52643	Homo sapiens mannosidase, endo-alpha (MANEA), mRNA [NM_024641]	6:95577496-95609451	hs|6q16.1	Cytoplasm	enzyme	79694
A_23_P34424	NM_004700	KCNQ4	DFNA2, DFNA2A, KV7.4	1.01634	-4.13288	3.78015	0.000197618	0.0028655	0.30337	Homo sapiens potassium voltage-gated channel, KQT-like subfamily, member 4 (KCNQ4), transcript variant 1, mRNA [NM_004700]	1:40784011-40840456	hs|1p34.2	Plasma Membrane	ion channel	9132	ENST00000506017	ENSG00000117013
A_23_P93258	NM_003537	HIST1H3B	H3/l, H3FL	1.01494	1.90765	6.75542	1.05864e-10	2.38774e-08	13.9778	Homo sapiens histone cluster 1, H3b (HIST1H3B), mRNA [NM_003537]	6:26032059-26031588	hs|6p22.2	Nucleus	other	8358
A_33_P3550894	NM_001145661	GATA2	DCML, IMD21, MONOMAC, NFE1B	1.01384	-1.688	2.33382	0.0204277	0.0875351	-3.86621	Homo sapiens GATA binding protein 2 (GATA2), transcript variant 1, mRNA [NM_001145661]	3:128493186-128479421	hs|3q21.3	Nucleus	transcription regulator	2624	ENST00000430265	ENSG00000179348	ENSP00000400259
A_33_P3254946	NM_024927	PLEKHH3		1.01306	-3.92801	3.2507	0.00131542	0.0121369	-1.43358	Homo sapiens pleckstrin homology domain containing, family H (with MyTH4 domain) member 3 (PLEKHH3), mRNA [NM_024927]	17:42677044-42667913	hs|17q21.2	Extracellular Space	other	79990	ENST00000293349	ENSG00000068137	ENSP00000293349
A_23_P151150	NM_202002	FOXM1	FKHL16, FOXM1A, FOXM1B, FOXM1C, HFH-11, HFH11, HNF-3, INS-1, MPHOSPH2, MPP-2, MPP2, PIG29, TRIDENT	1.00933	-3.37515	2.93172	0.00369505	0.0260085	-2.36446	Homo sapiens forkhead box M1 (FOXM1), transcript variant 1, mRNA [NM_202002]	12:2877154-2857679	hs|12p13.33	Nucleus	transcription regulator	2305
A_33_P3260941	NM_015159	FAM168A	KIAA0280, TCRP1	1.00844	-3.82292	3.41944	0.000736664	0.00785764	-0.905663	Homo sapiens family with sequence similarity 168, member A (FAM168A), mRNA [NM_015159]	11:73598188-73400477	hs|11q13.4	Other	other	23201	ENST00000356467	ENSG00000054965	ENSP00000348852
A_33_P3395823	NM_172109	KCNQ2	BFNC, EBN, EBN1, ENB1, HNSPC, KCNA11, KV7.2	1.00723	3.75696	3.06498	0.0024245	0.0191947	-1.98635	Homo sapiens potassium voltage-gated channel, KQT-like subfamily, member 2 (KCNQ2), transcript variant 5, mRNA [NM_172109]	20:63472676-63400207	hs|20q13.33	Plasma Membrane	ion channel	3785	ENST00000344425	ENSG00000075043	ENSP00000345523
A_23_P429383	NM_014213	HOXD9	HOX4, HOX4C, Hox-4.3, Hox-5.2	1.0063	-4.06481	2.96035	0.00337933	0.0244604	-2.28453	Homo sapiens homeobox D9 (HOXD9), mRNA [NM_014213]	2:176122684-176124916	hs|2q31.1	Nucleus	transcription regulator	3235	ENST00000249499	ENSG00000128709	ENSP00000249499
A_24_P95723	NR_026800	FAM30A	C14orf110, HSPC053, KIAA0125	1.0061	-0.988733	4.36372	1.89711e-05	0.000474277	2.48367	Homo sapiens KIAA0125 (KIAA0125), non-coding RNA [NR_026800]	14:105917978-105932641	hs|14q32.33	Other	other	9834
A_24_P680908	NM_021269	ZNF708	KOX8, ZNF15, ZNF15L1	1.00523	-5.33423	3.23271	0.0013974	0.0127186	-1.48843	Homo sapiens zinc finger protein 708 (ZNF708), mRNA [NM_021269]	19:21329438-21290384	hs|19p12	Nucleus	other	7562	ENST00000356929	ENSG00000182141	ENSP00000349401
A_33_P3210848	NM_001128636	ELFN1	PPP1R28	1.00497	5.77913	3.67191	0.000296488	0.00391516	-0.0708053	Homo sapiens extracellular leucine-rich repeat and fibronectin type III domain containing 1 (ELFN1), mRNA [NM_001128636]	7:1666074-1747953	hs|7p22.3	Plasma Membrane	other	392617
A_23_P79572	NR_026664	MGC16025		1.00469	-1.24869	6.93866	3.62485e-11	9.57333e-09	15.0054	Homo sapiens uncharacterized LOC85009 (MGC16025), non-coding RNA [NR_026664]	2:239195456-239193330	hs|2q37.3	Other	other	85009
A_23_P81369	NM_033274	ADAM19	FKSG34, MADDAM, MLTNB	1.00231	-2.5732	5.12306	6.15779e-07	3.09895e-05	5.71201	Homo sapiens ADAM metallopeptidase domain 19 (ADAM19), mRNA [NM_033274]	5:157575822-157477303	hs|5q33.3	Plasma Membrane	peptidase	8728
A_33_P3378354	CR615161	GUCY1B2	GC-SB2	0.998082	-0.807899	2.74144	0.00657531	0.0398387	-2.87719	guanylate cyclase 1, soluble, beta 2 [Source:HGNC Symbol;Acc:4686] [ENST00000389600]	13:51066156-50994510	hs|13q14.3	Cytoplasm	other	2974	ENST00000389600	ENSG00000123201
A_23_P74269	NM_003132	SRM	PAPT, SPDSY, SPS1, SRML1	0.995607	0.508158	7.31683	3.7515e-12	1.28802e-09	17.1825	Homo sapiens spermidine synthase (SRM), mRNA [NM_003132]	1:11060052-11054591	hs|1p36.22	Cytoplasm	enzyme	6723
A_32_P221799	NM_003514	HIST1H2AM	H2A.1, H2A/n, H2AFN, dJ193B12.1	0.99054	-0.767062	5.57128	6.73946e-08	5.19325e-06	7.81125	Homo sapiens histone cluster 1, H2am (HIST1H2AM), mRNA [NM_003514]	6:27893184-27892698	hs|6p22.1	Nucleus	other	8336	ENST00000359611	ENSG00000278677	ENSP00000352627
A_33_P3418234	HM031116	BECN2	BECN1L1, BECN1P1	0.990456	-5.12729	2.97952	0.00318206	0.0234205	-2.23063	Homo sapiens beclin 2 (BECN2) mRNA, complete cds. [HM031116]	1:241957766-241959061	hs|1q43	Other	other	441925
A_33_P3324860	NM_001145312	ETV3	METS, PE-1, PE1	0.98732	-3.52523	3.61383	0.000367186	0.00463861	-0.267583	Homo sapiens ets variant 3 (ETV3), transcript variant 1, mRNA [NM_001145312]	1:157138590-157121190	hs|1q23.1	Nucleus	transcription regulator	2117
A_33_P3228600	NM_001127442	CPA5		0.985403	-3.08147	2.8298	0.00505	0.0328136	-2.64307	Homo sapiens carboxypeptidase A5 (CPA5), transcript variant 3, mRNA [NM_001127442]	7:130344789-130368729	hs|7q32.2	Extracellular Space	peptidase	93979	ENST00000461828	ENSG00000158525	ENSP00000418183
A_23_P370830	NM_020805	KLHL14		0.98493	-3.4319	3.66259	0.000306899	0.00403196	-0.102583	Homo sapiens kelch-like 14 (Drosophila) (KLHL14), mRNA [NM_020805]	18:32773010-32672672	hs|18q12.1	Cytoplasm	other	57565	ENST00000359358	ENSG00000197705	ENSP00000352314
A_23_P331235	NM_178569	C5orf38	CEI, IRX2NB	0.984728	-4.80051	3.77346	0.000202694	0.00292128	0.279945	Homo sapiens chromosome 5 open reading frame 38 (C5orf38), mRNA [NM_178569]	5:2751939-2758575	hs|5p15.33	Other	other	153571	ENST00000334000	ENSG00000186493	ENSP00000334267
A_23_P166438	NM_030642	APOL5	APOL-V, APOLV	0.979673	-4.18077	3.50516	0.000543931	0.00626677	-0.628207	Homo sapiens apolipoprotein L, 5 (APOL5), mRNA [NM_030642]	22:35708423-35730324	hs|22q12.3	Cytoplasm	other	80831	ENST00000249044	ENSG00000128313	ENSP00000249044
A_33_P3356004	NR_027287	UCKL1-AS1	UCKL1-AS, UCKL1AS, UCKL1OS	0.97487	-2.66787	4.93694	1.48201e-06	6.1386e-05	4.88159	Homo sapiens UCKL1 antisense RNA 1 (non-protein coding) (UCKL1-AS1), antisense RNA [NR_027287]	20:63953383-63956984	hs|20q13.33	Other	other	100113386
A_33_P3368771	NR_026991	H1FX-AS1	C3orf47	0.973464	-4.37284	3.48769	0.000578891	0.00657395	-0.685255	Homo sapiens H1FX antisense RNA 1 (non-protein coding) (H1FX-AS1), non-coding RNA [NR_026991]	3:129316270-129324568	hs|3q21.3	Other	other	339942	ENST00000511998	ENSG00000206417
A_33_P3319281	BC028162	ANO7	D-TMPP, DTMPP, IPCA-5, IPCA5, NGEP, PCANAP5, PCANAP5L, TMEM16G	0.972064	-3.67656	3.20656	0.00152503	0.0136274	-1.56765	anoctamin 7 [Source:HGNC Symbol;Acc:31677] [ENST00000402430]	2:241188508-241239601	hs|2q37.3	Plasma Membrane	transporter	50636	ENST00000402430	ENSG00000146205	ENSP00000385418
A_33_P3349536	NM_001114121	CHEK1	CHK1	0.968191	-4.32993	2.9727	0.003251	0.023754	-2.24984	Homo sapiens CHK1 checkpoint homolog (S. pombe) (CHEK1), transcript variant 2, mRNA [NM_001114121]	11:125624909-125676255	hs|11q24.2	Nucleus	kinase	1111	ENST00000544373	ENSG00000149554	ENSP00000442317
A_33_P3272948	NM_001145536	C17orf107		0.966706	-3.38521	3.92523	0.000113093	0.00188692	0.819941	Homo sapiens chromosome 17 open reading frame 107 (C17orf107), mRNA [NM_001145536]	17:4899652-4902931	hs|17p13.2	Other	other	100130311	ENST00000381365	ENSG00000205710	ENSP00000370770
A_24_P208436	NM_001003683	PDE1A	CAM-PDE 1A, CAM-PDE-1A, HCAM-1, HCAM1, HSPDE1A	0.966297	-3.39955	3.76989	0.000205452	0.00295002	0.267464	Homo sapiens phosphodiesterase 1A, calmodulin-dependent (PDE1A), transcript variant 2, mRNA [NM_001003683]	2:182523374-182140034	hs|2q32.1	Cytoplasm	enzyme	5136	ENST00000358139	ENSG00000115252	ENSP00000350858
A_33_P3386242	NM_006314	CNKSR1	CNK, CNK1	0.964919	-2.26476	4.84742	2.24164e-06	8.48855e-05	4.49101	Homo sapiens connector enhancer of kinase suppressor of Ras 1 (CNKSR1), transcript variant 1, mRNA [NM_006314]	1:26177489-26189883	hs|1p36.11	Cytoplasm	other	10256	ENST00000374253	ENSG00000142675	ENSP00000363371
A_33_P3333177	XR_112044	LOC644083		0.964549	-3.4681	3.66764	0.000301219	0.00396915	-0.0853822	PREDICTED: Homo sapiens hypothetical LOC644083 (LOC644083), miscRNA [XR_112044]	1:19399941-19400613	hs|1p36.13			644083
A_23_P164927	NM_012451	SYNGR4		0.96391	2.43401	4.00014	8.42378e-05	0.00150808	1.09333	Homo sapiens synaptogyrin 4 (SYNGR4), mRNA [NM_012451]	19:48364266-48376376	hs|19q13.33	Plasma Membrane	other	23546	ENST00000344846	ENSG00000105467	ENSP00000344041
A_33_P3294002	NM_017436	A4GALT	A14GALT, A4GALT1, Gb3S, P(k), P1, P1PK, PK	0.960714	2.88272	2.54351	0.0116	0.0592857	-3.37621	Homo sapiens alpha 1,4-galactosyltransferase (A4GALT), mRNA [NM_017436]	22:42721300-42692111	hs|22q13.2	Cytoplasm	enzyme	53947	ENST00000381278	ENSG00000128274	ENSP00000370678
A_23_P89509	NM_006461	SPAG5	DEEPEST, MAP126, hMAP126	0.959372	-1.22358	5.88299	1.33858e-08	1.36714e-06	9.35039	Homo sapiens sperm associated antigen 5 (SPAG5), mRNA [NM_006461]	17:28599037-28577564	hs|17q11.2	Nucleus	peptidase	10615	ENST00000321765	ENSG00000076382	ENSP00000323300
A_23_P107173	NM_004527	MEOX1	KFS2, MOX1	0.95908	-4.8855	1.91204	0.0570563	0.167829	-4.72921	Homo sapiens mesenchyme homeobox 1 (MEOX1), transcript variant 1, mRNA [NM_004527]	17:43661976-43640388	hs|17q21.31	Nucleus	transcription regulator	4222	ENST00000329168	ENSG00000005102	ENSP00000328678
A_23_P146134	NM_024025	DUSP26	DSP-4, DUSP24, LDP-4, MKP-8, MKP8, NATA1, NEAP, SKRP3	0.958256	-3.51152	3.48722	0.000579846	0.00658238	-0.686764	Homo sapiens dual specificity phosphatase 26 (putative) (DUSP26), mRNA [NM_024025]	8:33600105-33591329	hs|8p12	Cytoplasm	enzyme	78986	ENST00000256261	ENSG00000133878	ENSP00000256261
A_33_P3287716	AK128048	LOC100129292		0.957232	-2.25914	3.60709	0.000376342	0.00472338	-0.290223	Homo sapiens cDNA FLJ46168 fis, clone TESTI4003279. [AK128048]	20:42527512-42528467	hs|20q13.12			100129292
A_24_P419028	AB014771	MOP-1		0.956563	0.609101	3.67659	0.000291385	0.0038676	-0.054815	Homo sapiens mRNA for MOP-1, complete cds. [AB014771]	4:82609497-82608699	hs|4q21.21			643616
A_23_P114232	NM_006406	PRDX4	AOE37-2, AOE372, HEL-S-97n, PRX-4	0.955748	1.74601	5.75912	2.56348e-08	2.25033e-06	8.7312	Homo sapiens peroxiredoxin 4 (PRDX4), mRNA [NM_006406]	X:23664259-23686398	hs|Xp22.11	Cytoplasm	enzyme	10549	ENST00000379341	ENSG00000123131	ENSP00000368646
A_33_P3423791	NM_198182	GRHL1	LBP32, MGR, NH32, TFCP2L2	0.954411	-4.18186	3.05066	0.00253852	0.0198621	-2.02771	Homo sapiens grainyhead-like 1 (Drosophila) (GRHL1), mRNA [NM_198182]	2:9951662-10002283	hs|2p25.1	Nucleus	transcription regulator	29841	ENST00000464418	ENSG00000134317	ENSP00000420654
A_24_P304723	NM_000942	PPIB	B, CYP-S1, CYPB, HEL-S-39, OI9, SCYLP	0.953134	2.41391	6.43051	6.76378e-10	1.1547e-07	12.2018	Homo sapiens peptidylprolyl isomerase B (cyclophilin B) (PPIB), mRNA [NM_000942]	15:64163154-64155814	hs|15q22.31	Cytoplasm	enzyme	5479	ENST00000300026	ENSG00000166794	ENSP00000300026
A_33_P3312897	AF460716	IGHV3-72	IGHV372, VH	0.952833	-3.85036	2.48573	0.0136069	0.066391	-3.51521	immunoglobulin heavy variable 3-72 [Source:HGNC Symbol;Acc:5622] [ENST00000433072]	14:106791152-106790691	hs|14q32.33			28410	ENST00000433072	ENSG00000225698	ENSP00000416201
A_33_P3238978	NM_139214	TGIF2LY	TGIFLY	0.952208	-3.8936	2.94043	0.00359628	0.0254933	-2.34023	Homo sapiens TGFB-induced factor homeobox 2-like, Y-linked (TGIF2LY), mRNA [NM_139214]	Y:3579084-3580040	hs|Yp11.2	Nucleus	transcription regulator	90655	ENST00000321217	ENSG00000176679	ENSP00000318502
A_23_P83498	NM_006546	IGF2BP1	CRD-BP, CRDBP, IMP-1, IMP1, VICKZ1, ZBP1	0.95112	-3.33238	2.75531	0.00631117	0.0386245	-2.84091	Homo sapiens insulin-like growth factor 2 mRNA binding protein 1 (IGF2BP1), transcript variant 1, mRNA [NM_006546]	17:48997411-49056144	hs|17q21.32	Cytoplasm	translation regulator	10642	ENST00000290341	ENSG00000159217	ENSP00000290341
A_33_P3254306	AK126951	FLCN	BHD, FLCL	0.950572	-3.07118	5.05778	8.40221e-07	3.95792e-05	5.41795	folliculin [Source:HGNC Symbol;Acc:27310] [ENST00000389168]	17:17237190-17206945	hs|17p11.2	Cytoplasm	other	201163	ENST00000389168	ENSG00000154803
A_23_P71624	NM_016734	PAX5	ALL3, BSAP	0.950451	-4.58397	2.67123	0.00807218	0.0461395	-3.05825	Homo sapiens paired box 5 (PAX5), mRNA [NM_016734]	9:37034478-36833274	hs|9p13.2	Nucleus	transcription regulator	5079
A_33_P3280916	NR_003141	SNHG4	NCRNA00059, U19H	0.949991	-4.62133	3.32372	0.00102642	0.0100528	-1.20811	Homo sapiens small nucleolar RNA host gene 4 (non-protein coding) (SNHG4), transcript variant 1, non-coding RNA [NR_003141]	5:139273751-139283183	hs|5q31.2	Other	other	724102	ENST00000507692	ENSG00000281398
A_33_P3349252	AL512723	DKFZP547L112		0.948905	2.66877	3.37794	0.000851363	0.00876244	-1.03774	Homo sapiens mRNA; cDNA DKFZp547L112 (from clone DKFZp547L112). [AL512723]		hs|15q11.2	Other	other
A_24_P417935	NR_027032	AGAP2-AS1	PUNISHER	0.944481	-2.2024	4.03283	7.39756e-05	0.00136387	1.21405	Homo sapiens uncharacterized LOC100130776 (LOC100130776), non-coding RNA [NR_027032]	12:57726239-57728355	hs|12q14.1	Other	other	100130776
A_33_P3283906	NM_016101	NIP7	CGI-37, HSPC031, KD93	0.942475	4.90282	3.1346	0.00193424	0.0162193	-1.78266	Homo sapiens nuclear import 7 homolog (S. cerevisiae) (NIP7), transcript variant 1, mRNA [NM_016101]	16:69339511-69343110	hs|16q22.1	Nucleus	other	51388	ENST00000254941	ENSG00000132603	ENSP00000254941
A_33_P3338674	NR_033298	CCDC163	C1orf231, CCDC163P	0.942035	-4.45136	2.53149	0.0119943	0.0606784	-3.40538	Homo sapiens coiled-coil domain containing 163, pseudogene (CCDC163P), transcript variant 1, non-coding RNA [NR_033298]	1:45500110-45493862	hs|1p34.1	Other	other	126661
A_33_P3419557	NM_001005516	OR5K3		0.938977	-2.97994	3.36071	0.000903739	0.00912777	-1.09217	Homo sapiens olfactory receptor, family 5, subfamily K, member 3 (OR5K3), mRNA [NM_001005516]	3:98390665-98391630	hs|3q11.2	Plasma Membrane	G-protein coupled receptor	403277	ENST00000383695	ENSG00000206536	ENSP00000373194
A_33_P3248004	XR_109047	LOC399886		0.938703	-3.6136	4.04281	7.10869e-05	0.00132186	1.25109	PREDICTED: Homo sapiens hypothetical LOC399886 (FLJ41423), miscRNA [XR_109047]		hs|11p11.2	Other	other
A_24_P218979	NM_031299	CDCA3	GRCC8, TOME-1	0.938339	-3.1927	4.41159	1.54749e-05	0.000403863	2.67443	Homo sapiens cell division cycle associated 3 (CDCA3), mRNA [NM_031299]	12:6852078-6844794	hs|12p13.31	Cytoplasm	other	83461	ENST00000536241	ENSG00000111665
A_23_P379630	NM_138570	SLC38A10	PP1744	0.936962	-0.520861	4.28282	2.66624e-05	0.000614368	2.16535	Homo sapiens solute carrier family 38, member 10 (SLC38A10), transcript variant 2, mRNA [NM_138570]	17:81295432-81244810	hs|17q25.3	Cytoplasm	other	124565	ENST00000288439	ENSG00000157637	ENSP00000288439
A_33_P3273480	NM_003957	BRSK2	C11orf7, PEN11B, SAD1, SADA, STK29	0.936641	-4.4782	2.92169	0.00381181	0.0265779	-2.39228	Homo sapiens BR serine/threonine kinase 2 (BRSK2), mRNA [NM_003957]	11:1389898-1462688	hs|11p15.5	Cytoplasm	kinase	9024	ENST00000382179	ENSG00000174672	ENSP00000371614
A_33_P3376321	NM_020477	ANK1	ANK, SPH1, SPH2	0.935286	-2.38658	3.15806	0.0017908	0.015354	-1.71303	Homo sapiens ankyrin 1, erythrocytic (ANK1), transcript variant 2, mRNA [NM_020477]	8:41896761-41653224	hs|8p11.21	Plasma Membrane	other	286
A_23_P67042	NM_017947	MOCOS	HMCS, MCS, MOS	0.93497	-3.59355	2.84565	0.00481331	0.031753	-2.60036	Homo sapiens molybdenum cofactor sulfurase (MOCOS), mRNA [NM_017947]	18:36187209-36268721	hs|18q12.2	Cytoplasm	enzyme	55034
A_33_P3232038	NM_001204513	RBAK-RBAKDN	RBAK, RBAK-LOC389458, ZNF769, hRBaK	0.934577	2.56719	3.62711	0.000349739	0.00447307	-0.222822	Homo sapiens RBAK-LOC389458 readthrough (RBAK-LOC389458), mRNA [NM_001204513]	7:5045820-5073222	hs|7p22.1	Other	other	100533952	ENST00000498308	ENSG00000273313
A_33_P3224660	NM_000033	ABCD1	ABC42, ALD, ALDP, AMN	0.933902	-2.98411	4.94406	1.43373e-06	5.97979e-05	4.91286	Homo sapiens ATP-binding cassette, sub-family D (ALD), member 1 (ABCD1), mRNA [NM_000033]	X:153724850-153744761	hs|Xq28	Plasma Membrane	transporter	215	ENST00000218104	ENSG00000101986	ENSP00000218104
A_23_P5163	NM_020410	ATP13A1	ATP13A, CGI-152	0.932295	-0.603031	7.31714	3.74442e-12	1.28802e-09	17.1843	Homo sapiens ATPase type 13A1 (ATP13A1), mRNA [NM_020410]	19:19663693-19645197	hs|19p13.11	Extracellular Space	transporter	57130	ENST00000357324	ENSG00000105726	ENSP00000349877
A_23_P169039	NM_003068	SNAI2	SLUG, SLUGH, SLUGH1, SNAIL2, WS2D	0.930697	-4.19114	3.74581	0.00022499	0.00315865	0.183596	Homo sapiens snail homolog 2 (Drosophila) (SNAI2), mRNA [NM_003068]	8:48921439-48917676	hs|8q11.21	Nucleus	transcription regulator	6591	ENST00000396822	ENSG00000019549	ENSP00000380034
A_33_P3223116	AF207702	HIPK2	PRO0593	0.928355	-3.07595	4.50127	1.0517e-05	0.000295619	3.03655	homeodomain interacting protein kinase 2 [Source:HGNC Symbol;Acc:14402] [ENST00000342645]	7:139777893-139561569	hs|7q34	Nucleus	kinase	28996	ENST00000342645	ENSG00000064393	ENSP00000343108
A_33_P3220347	NM_001103176	CNPY1		0.928105	-3.42026	3.88168	0.000133953	0.00214245	0.663059	Homo sapiens canopy 1 homolog (zebrafish) (CNPY1), mRNA [NM_001103176]	7:155533843-155501257	hs|7q36.3	Other	other	285888
A_33_P3273394	EL947753			0.927879	-4.46203	2.98416	0.00313587	0.0231537	-2.21752	human_002104 human eyeball cDNA Library Homo sapiens cDNA 5', mRNA sequence [EL947753]		hs|7q32.1
A_23_P6344	NM_022044	SDF2L1		0.926892	4.54482	5.80234	2.04576e-08	1.87579e-06	8.94611	Homo sapiens stromal cell-derived factor 2-like 1 (SDF2L1), mRNA [NM_022044]	22:21642252-21644298	hs|22q11.21	Cytoplasm	other	23753	ENST00000248958	ENSG00000128228	ENSP00000248958
A_33_P3374087	NM_001080504	RBM44		0.926139	-4.32129	2.66316	0.00826245	0.0468975	-3.07876	Homo sapiens RNA binding motif protein 44 (RBM44), mRNA [NM_001080504]	2:237798047-237842807	hs|2q37.3	Other	other	375316	ENST00000409864	ENSG00000177483	ENSP00000386727
A_24_P172990	NM_001605	AARS	CMT2N, EIEE29	0.924801	-1.6776	5.95946	8.91945e-09	1.00222e-06	9.73753	Homo sapiens alanyl-tRNA synthetase (AARS), mRNA [NM_001605]	16:70289508-70252294	hs|16q22.1	Cytoplasm	enzyme	16	ENST00000261772	ENSG00000090861	ENSP00000261772
A_33_P3287862	AK301306	DRD5P1		0.924147	-3.51329	2.39783	0.0172538	0.0782535	-3.72088	Homo sapiens cDNA FLJ59054 complete cds, highly similar to D(1B) dopamine receptor. [AK301306]	2:91686277-91683884	hs|2p11.1	Other	other	1817
A_32_P44534	NM_182559	TMPRSS12	CT151	0.923852	-4.66627	3.02054	0.00279477	0.0212705	-2.11416	Homo sapiens transmembrane (C-terminal) protease, serine 12 (TMPRSS12), mRNA [NM_182559]	12:50842917-50887883	hs|12q13.12	Other	peptidase	283471	ENST00000398458	ENSG00000186452	ENSP00000381476
A_23_P74012	NM_005987	SPRR1A	SPRK	0.92319	-4.50279	2.70526	0.00731203	0.0430693	-2.97104	Homo sapiens small proline-rich protein 1A (SPRR1A), transcript variant 2, mRNA [NM_005987]	1:152984087-152985813	hs|1q21.3	Plasma Membrane	other	6698
A_23_P74449	NM_032756	HPDL	4-HPPD-L, GLOXD1	0.922882	-2.9961	4.0689	6.40348e-05	0.0012169	1.34826	Homo sapiens 4-hydroxyphenylpyruvate dioxygenase-like (HPDL), mRNA [NM_032756]	1:45326872-45328674	hs|1p34.1	Other	other	84842	ENST00000334815	ENSG00000186603	ENSP00000335060
A_24_P178300	NM_001080835	PRR21		0.922298	-1.25815	2.94803	0.00351201	0.0250568	-2.31901	Homo sapiens proline rich 21 (PRR21), mRNA [NM_001080835]	2:-	hs|2q37.3	Other	other	643905
A_23_P95640	NM_001007544	RHEX	C1orf186	0.922243	-2.25269	2.38928	0.0176507	0.0794708	-3.7405	Homo sapiens chromosome 1 open reading frame 186 (C1orf186), mRNA [NM_001007544]	1:206052722-206102700	hs|1q32.1	Plasma Membrane	other	440712	ENST00000331555	ENSG00000263961	ENSP00000356093
A_23_P136413	NM_016155	MMP17	MMP-17, MT4-MMP, MT4MMP, MTMMP4	0.92162	3.15552	4.07951	6.13613e-05	0.00117695	1.38795	Homo sapiens matrix metallopeptidase 17 (membrane-inserted) (MMP17), mRNA [NM_016155]	12:131828392-131851770	hs|12q24.33	Extracellular Space	peptidase	4326	ENST00000360564	ENSG00000198598	ENSP00000353767
A_33_P3601802	CD049182	RPS17	DBA4, RPS17L, RPS17L1, RPS17L2, S17	0.92111	-3.93322	3.10299	0.00214419	0.0174264	-1.87565	AGENCOURT_13978263 NIH_MGC_172 Homo sapiens cDNA 5', mRNA sequence [CD049182]	15:82540563-82536749	hs|15q25.2	Cytoplasm	other	6218
A_33_P3238215	NM_014900	COBLL1	COBLR1	0.921028	-0.311834	4.38367	1.74307e-05	0.000444031	2.56295	Homo sapiens COBL-like 1 (COBLL1), mRNA [NM_014900]	2:164842167-164680184	hs|2q24.3	Extracellular Space	other	22837	ENST00000493868	ENSG00000082438
A_33_P3372288	BC039609	ZNF81	HFZ20, MRX45, dJ54B20.6	0.919339	-4.83844	3.05664	0.00249033	0.0195781	-2.01047	zinc finger protein 81 [Source:HGNC Symbol;Acc:13156] [ENST00000334937]	X:47836863-47925625	hs|Xp11.23	Nucleus	transcription regulator	347344	ENST00000334937	ENSG00000197779	ENSP00000334641
A_23_P50096	NM_001071	TYMS	HST422, TMS, TS	0.919043	-0.491496	3.2116	0.00149966	0.0134525	-1.55245	Homo sapiens thymidylate synthetase (TYMS), mRNA [NM_001071]	18:657583-673577	hs|18p11.32	Nucleus	enzyme	7298	ENST00000323274	ENSG00000176890	ENSP00000315644
A_23_P97394	NM_003567	BCAR3	AND-34, NSP2, SH2D3B	0.916351	-3.18847	3.93102	0.000110565	0.00185475	0.840904	Homo sapiens breast cancer anti-estrogen resistance 3 (BCAR3), mRNA [NM_003567]	1:93847149-93561740	hs|1p22.1	Cytoplasm	other	8412	ENST00000538653	ENSG00000137936
A_32_P59678	NM_001127364	FAM221A	C7orf46	0.913937	-4.70689	2.57406	0.0106495	0.0559261	-3.30149	Homo sapiens chromosome 7 open reading frame 46 (C7orf46), transcript variant 2, mRNA [NM_001127364]	7:23680113-23703248	hs|7p15.3	Other	other	340277	ENST00000409192	ENSG00000188732	ENSP00000386927
A_23_P397341	NM_152341	PAQR4		0.913915	-4.71267	3.52672	0.000503516	0.0059046	-0.557452	Homo sapiens progestin and adipoQ receptor family member IV (PAQR4), mRNA [NM_152341]	16:2969244-2973488	hs|16p13.3	Other	other	124222	ENST00000293978	ENSG00000162073	ENSP00000293978
A_23_P214907	NM_015440	MTHFD1L	FTHFSDC1, MTC1THFS, dJ292B18.2	0.912048	-3.22675	3.65107	0.000320232	0.00416638	-0.141729	Homo sapiens methylenetetrahydrofolate dehydrogenase (NADP+ dependent) 1-like (MTHFD1L), nuclear gene encoding mitochondrial protein, transcript variant 2, mRNA [NM_015440]	6:150865678-151101886	hs|6q25.1	Cytoplasm	enzyme	25902
A_33_P3222769	NM_001013638	PRR25	gs64	0.911575	4.56386	3.54217	0.000476293	0.00564795	-0.506484	Homo sapiens proline rich 25 (PRR25), mRNA [NM_001013638]	16:805442-813860	hs|16p13.3	Other	other	388199
A_23_P145681	NM_016188	ACTL6B	ACTL6, BAF53B, arpNalpha	0.911312	-1.44619	4.84535	2.263e-06	8.55894e-05	4.48206	Homo sapiens actin-like 6B (ACTL6B), mRNA [NM_016188]	7:100656460-100643096	hs|7q22.1	Nucleus	other	51412	ENST00000487125	ENSG00000077080
A_33_P3331882	NM_001098482	CRTC1	MAML2, MECT1, Mam-2, TORC-1, TORC1, WAMTP1	0.910599	2.51796	3.63481	0.000339989	0.0043719	-0.196817	Homo sapiens CREB regulated transcription coactivator 1 (CRTC1), transcript variant 3, mRNA [NM_001098482]	19:18683614-18782332	hs|19p13.11	Nucleus	transcription regulator	23373
A_23_P106391	NM_020147	THAP10		0.910254	-4.67289	1.63331	0.103709	0.243067	-5.20819	Homo sapiens THAP domain containing 10 (THAP10), mRNA [NM_020147]	15:70892432-70881341	hs|15q23	Other	other	56906	ENST00000249861	ENSG00000129028	ENSP00000249861
A_23_P79155	NM_001508	GPR39		0.910093	-3.86261	3.56647	0.00043627	0.0053032	-0.425947	Homo sapiens G protein-coupled receptor 39 (GPR39), mRNA [NM_001508]	2:132415971-132646595	hs|2q21.2	Plasma Membrane	G-protein coupled receptor	2863	ENST00000470071	ENSG00000183840
A_23_P71598	NM_003829	MPDZ	HYC2, MUPP1	0.908962	-4.61216	2.72625	0.0068759	0.0411993	-2.91672	Homo sapiens multiple PDZ domain protein (MPDZ), mRNA [NM_003829]	9:13279712-13105295	hs|9p23	Plasma Membrane	other	8777	ENST00000319198	ENSG00000107186
A_23_P311358	NM_003575	ZNF282	HUB1	0.908723	-4.049	4.13041	4.9952e-05	0.00100131	1.5795	Homo sapiens zinc finger protein 282 (ZNF282), mRNA [NM_003575]	7:149195461-149226247	hs|7q36.1	Nucleus	transcription regulator	8427
A_24_P597190	NR_027503	LOC100133050		0.907881	-4.25602	3.35758	0.000913543	0.00919794	-1.102	Homo sapiens glucuronidase, beta pseudogene (LOC100133050), non-coding RNA [NR_027503]	5:100388253-100379504	hs|5q21.1	Other	other	100133050
A_33_P3397348	NR_015422	LINC01341		0.907211	-2.65809	4.17218	4.21302e-05	0.000879017	1.73823	Homo sapiens uncharacterized LOC149134 (LOC149134), non-coding RNA [NR_015422]	1:246789616-246791485	hs|1q44	Other	other	149134	ENST00000426089	ENSG00000227953
A_23_P146830	NM_012140	SLC25A10	DIC	0.907112	-4.58639	3.02032	0.00279671	0.0212791	-2.11479	Homo sapiens solute carrier family 25 (mitochondrial carrier; dicarboxylate transporter), member 10 (SLC25A10), nuclear gene encoding mitochondrial protein, mRNA [NM_012140]	17:81712235-81721015	hs|17q25.3	Cytoplasm	transporter	1468	ENST00000331531	ENSG00000183048	ENSP00000328403
A_33_P3222307	AK125520	LOC100129380		0.906793	-3.92411	3.4699	0.000616648	0.00688382	-0.743087	Homo sapiens cDNA FLJ43532 fis, clone PLACE7001022. [AK125520]	12:124189945-124192208	hs|12q24.31			100129380
A_24_P458479	BC119676	FAM27E2	FAM27E1	0.906718	-5.16395	2.80917	0.00537409	0.0343381	-2.69836	Putative protein FAM27E1 [Source:UniProtKB/Swiss-Prot;Acc:Q5T7N7] [ENST00000377525]	9:41647673-41649439	hs|9p11.2	Other	other	100289124
A_33_P3389704	NM_001266	CES1	ACAT, CE-1, CEH, CES2, HMSE, HMSE1, PCE-1, REH, SES1, TGH, hCE-1	0.906248	-3.55123	3.10388	0.00213799	0.0173898	-1.87304	Homo sapiens carboxylesterase 1 (CES1), transcript variant 3, mRNA [NM_001266]	16:55833162-55802850	hs|16q12.2	Cytoplasm	enzyme	1066
A_23_P210807	NM_138283	CSTL1	CTES1, RCET11, dJ322G13.4	0.905685	-4.66249	3.03362	0.00268071	0.0206157	-2.07672	Homo sapiens cystatin-like 1 (CSTL1), mRNA [NM_138283]	20:23439684-23444929	hs|20p11.21	Extracellular Space	other	128817	ENST00000347397	ENSG00000125823	ENSP00000344907
A_33_P3216467	NM_017708	FAM83E		0.904368	-4.45461	3.18782	0.0016231	0.0142924	-1.62409	Homo sapiens family with sequence similarity 83, member E (FAM83E), mRNA [NM_017708]	19:48615238-48600599	hs|19q13.33	Other	other	54854	ENST00000263266	ENSG00000105523	ENSP00000263266
A_24_P184799	NM_004086	COCH	COCH-5B2, COCH5B2, DFNA9, DFNB110	0.904107	-3.49065	2.81453	0.00528822	0.033945	-2.68405	Homo sapiens coagulation factor C homolog, cochlin (Limulus polyphemus) (COCH), transcript variant 2, mRNA [NM_004086]	14:30874495-30890617	hs|14q12	Extracellular Space	other	1690	ENST00000216361	ENSG00000100473	ENSP00000216361
A_33_P3370060	NM_001199417	ARHGAP23		0.90377	-3.66267	3.06983	0.00238695	0.018946	-1.9723	Homo sapiens Rho GTPase activating protein 23 (ARHGAP23), mRNA [NM_001199417]	17:38419285-38512391	hs|17q12	Cytoplasm	other	57636
A_33_P3335506	AF343662	FCRL5	BXMAS1, CD307, CD307e, FCRH5, IRTA2, PRO820	0.902816	-1.41405	3.02867	0.00272339	0.0208764	-2.09092	Fc receptor-like 5 [Source:HGNC Symbol;Acc:18508] [ENST00000368190]	1:157552532-157513376	hs|1q23.1	Plasma Membrane	other	83416	ENST00000368190	ENSG00000143297	ENSP00000357173
A_23_P12079	NM_001039574	KCNC4	C1orf30, HKSHIIIC, KSHIIIC, KV3.4	0.902656	-4.20388	3.35566	0.000919641	0.00924128	-1.10807	Homo sapiens potassium voltage-gated channel, Shaw-related subfamily, member 4 (KCNC4), transcript variant 3, mRNA [NM_001039574]	1:110210713-110282648	hs|1p13.3	Plasma Membrane	ion channel	3749	ENST00000489935	ENSG00000116396
A_23_P151059	NM_018088	FAM90A1		0.901456	-4.32956	3.21326	0.00149135	0.0134001	-1.54742	Homo sapiens family with sequence similarity 90, member A1 (FAM90A1), mRNA [NM_018088]	12:8227617-8221259	hs|12p13.31	Other	other	55138	ENST00000538603	ENSG00000171847	ENSP00000445418
A_33_P3383861	NR_024498	LOC646471		0.899756	-3.21411	3.03416	0.0026761	0.0206037	-2.07517	Homo sapiens uncharacterized LOC646471 (LOC646471), non-coding RNA [NR_024498]	1:25823605-25819953	hs|1p36.11	Other	other	646471
A_33_P3209591	NM_004925	AQP3	AQP-3, GIL	0.894841	-2.69544	3.6457	0.000326641	0.00423728	-0.159967	Homo sapiens aquaporin 3 (Gill blood group) (AQP3), mRNA [NM_004925]	9:33447632-33441153	hs|9p13.3	Plasma Membrane	transporter	360
A_33_P3389678	NM_001077238	SPPL2B	IMP-4, IMP4, PSH4, PSL1	0.893367	-3.70826	2.66326	0.00825997	0.046892	-3.0785	Homo sapiens signal peptide peptidase-like 2B (SPPL2B), transcript variant 3, mRNA [NM_001077238]	19:2328570-2355101	hs|19p13.3	Plasma Membrane	peptidase	56928
A_23_P115780	NM_015613	LRIT1	FIGLER9, LRRC21, PAL	0.890562	-4.5363	2.78146	0.00583918	0.0365614	-2.77203	Homo sapiens leucine-rich repeat, immunoglobulin-like and transmembrane domains 1 (LRIT1), mRNA [NM_015613]	10:84241460-84231519	hs|10q23.1	Cytoplasm	other	26103	ENST00000372105	ENSG00000148602	ENSP00000361177
A_23_P92650	NM_031947	SLC25A2	ORC2, ORNT2	0.88984	-3.66316	3.39159	0.000811928	0.00846443	-0.994474	Homo sapiens solute carrier family 25 (mitochondrial carrier; ornithine transporter) member 2 (SLC25A2), nuclear gene encoding mitochondrial protein, mRNA [NM_031947]	5:141304062-141302628	hs|5q31.3	Cytoplasm	transporter	83884	ENST00000239451	ENSG00000120329	ENSP00000239451
A_32_P210202	NM_203394	E2F7		0.886833	-4.21602	2.96226	0.00335925	0.0243607	-2.27919	Homo sapiens E2F transcription factor 7 (E2F7), mRNA [NM_203394]	12:77065579-77021245	hs|12q21.2	Nucleus	transcription regulator	144455	ENST00000416496	ENSG00000165891	ENSP00000393639
A_33_P3372266	AM184070	IGLV8-61	IGLV861, V3-4	0.8865	-2.4251	1.69193	0.0919515	0.225715	-5.11355	immunoglobulin lambda variable 8-61 [Source:HGNC Symbol;Acc:5931] [ENST00000390283]	22:22098760-22099211	hs|22q11.22			28774	ENST00000390283	ENSG00000211638	ENSP00000374818
A_33_P3273457	BC022039	SPATA21	spergen-2, spergen2	0.886229	-4.88673	2.63182	0.00904084	0.0498942	-3.15793	spermatogenesis associated 21 [Source:HGNC Symbol;Acc:28026] [ENST00000375577]	1:16437841-16395605	hs|1p36.13	Other	other	374955	ENST00000375577	ENSG00000187144	ENSP00000364727
A_23_P51761	NM_001005279	OR6K2	OR1-17	0.885215	-1.97544	2.60548	0.00974526	0.0525255	-3.22378	Homo sapiens olfactory receptor, family 6, subfamily K, member 2 (OR6K2), mRNA [NM_001005279]	1:158700695-158699578	hs|1q23.1	Plasma Membrane	G-protein coupled receptor	81448	ENST00000359610	ENSG00000196171	ENSP00000352626
A_24_P397107	NM_001789	CDC25A	CDC25A2	0.884305	-3.80972	3.46864	0.000619402	0.00689961	-0.747165	Homo sapiens cell division cycle 25 homolog A (S. pombe) (CDC25A), transcript variant 1, mRNA [NM_001789]	3:48188404-48157177	hs|3p21.31	Nucleus	phosphatase	993	ENST00000302506	ENSG00000164045	ENSP00000303706
A_23_P433785	NM_002561	P2RX5	LRH-1, P2X5, P2X5R	0.883837	0.655214	4.85429	2.17202e-06	8.32446e-05	4.52076	Homo sapiens purinergic receptor P2X, ligand-gated ion channel, 5 (P2RX5), transcript variant 1, mRNA [NM_002561]	17:3696403-3673226	hs|17p13.2	Plasma Membrane	ion channel	5026
A_23_P312920	NM_006235	POU2AF1	BOB1, OBF-1, OBF1, OCAB	0.88335	2.99049	4.24346	3.1408e-05	0.000699213	2.01231	Homo sapiens POU class 2 associating factor 1 (POU2AF1), mRNA [NM_006235]	11:111379670-111352250	hs|11q23.1	Nucleus	transcription regulator	5450	ENST00000393067	ENSG00000110777	ENSP00000376786
A_23_P122197	NM_031966	CCNB1	CCNB	0.88074	-2.02525	4.24201	3.15985e-05	0.000701486	2.00667	Homo sapiens cyclin B1 (CCNB1), mRNA [NM_031966]	5:69167009-69178244	hs|5q13.2	Cytoplasm	kinase	891	ENST00000256442	ENSG00000134057	ENSP00000256442
A_33_P3399598	AK125109	ABCD4	ABC41, EST352188, MAHCJ, P70R, P79R, PMP69, PXMP1L	0.880347	-0.920645	2.1004	0.0367328	0.128181	-4.36421	Homo sapiens cDNA FLJ43119 fis, clone CTONG3003179. [AK125109]	14:74303063-74285276	hs|14q24.3	Cytoplasm	transporter	5826
A_23_P33465	NM_024324	CRELD2		0.8772	2.60644	8.30345	7.28892e-15	7.03836e-12	23.1877	Homo sapiens cysteine-rich with EGF-like domains 2 (CRELD2), transcript variant 2, mRNA [NM_024324]	22:49918629-49927539	hs|22q13.33	Other	other	79174	ENST00000487969	ENSG00000184164
A_24_P320328	NM_006713	SUB1	P15, PC4, p14	0.875821	-0.505183	3.22068	0.00145487	0.0131257	-1.52497	Homo sapiens SUB1 homolog (S. cerevisiae) (SUB1), mRNA [NM_006713]	5:32531777-32604078	hs|5p13.3	Nucleus	transcription regulator	10923	ENST00000511988	ENSG00000113387
A_23_P65278	NM_015678	NBEA	BCL8B, LYST2	0.875708	-3.08788	2.61483	0.00948973	0.0515892	-3.20047	Homo sapiens neurobeachin (NBEA), transcript variant 1, mRNA [NM_015678]	13:34942286-35672736	hs|13q13.3	Cytoplasm	other	26960	ENST00000400445	ENSG00000172915	ENSP00000383295
A_33_P3413741	NM_000916	OXTR	OT-R	0.875034	-4.32339	2.34433	0.0198734	0.08594	-3.84259	Homo sapiens oxytocin receptor (OXTR), mRNA [NM_000916]	3:8769613-8750407	hs|3p25.3	Plasma Membrane	G-protein coupled receptor	5021	ENST00000316793	ENSG00000180914	ENSP00000324270
A_33_P3399051	NM_025045	BAIAP2L2		0.875013	-3.29661	2.55955	0.0110919	0.0575174	-3.33709	Homo sapiens BAI1-associated protein 2-like 2 (BAIAP2L2), mRNA [NM_025045]	22:38110943-38084888	hs|22q13.1	Cytoplasm	other	80115	ENST00000332536	ENSG00000128298	ENSP00000328876
A_23_P59613	NM_003508	FZD9	CD349, FZD3	0.874834	-2.21586	5.45066	1.23857e-07	8.54283e-06	7.23286	Homo sapiens frizzled family receptor 9 (FZD9), mRNA [NM_003508]	7:73433778-73436119	hs|7q11.23	Plasma Membrane	G-protein coupled receptor	8326	ENST00000344575	ENSG00000188763	ENSP00000345785
A_33_P3254708	NM_001164431	ARHGAP40	C20orf95, dJ1100H13.4	0.874591	-2.44297	4.38954	1.70005e-05	0.000434503	2.58636	Homo sapiens Rho GTPase activating protein 40 (ARHGAP40), mRNA [NM_001164431]	20:38601933-38650651	hs|20q11.23	Cytoplasm	other	343578	ENST00000373345	ENSG00000124143	ENSP00000362442
A_33_P3261520	XR_108587	ATP6AP1L		0.874461	-4.81068	3.27238	0.00122256	0.0114893	-1.36711	ATPase, H+ transporting, lysosomal accessory protein 1-like [Source:HGNC Symbol;Acc:28091] [ENST00000508366]	5:82278446-82319931	hs|5q14.2	Other	other	92270	ENST00000508366	ENSG00000205464
A_23_P108437	NM_003468	FZD5	C2orf31, HFZ5	0.873618	-4.47914	1.91786	0.05631	0.166457	-4.71842	Homo sapiens frizzled family receptor 5 (FZD5), mRNA [NM_003468]	2:207769562-207753888	hs|2q33.3	Plasma Membrane	G-protein coupled receptor	7855	ENST00000295417	ENSG00000163251	ENSP00000354607
A_23_P105691	NM_018654	GPRC5D		0.867773	-2.89057	3.58102	0.000413841	0.00508254	-0.377487	Homo sapiens G protein-coupled receptor, family C, group 5, member D (GPRC5D), mRNA [NM_018654]	12:12955907-12940517	hs|12p13.1	Plasma Membrane	G-protein coupled receptor	55507	ENST00000396333	ENSG00000111291	ENSP00000379624
A_33_P3344276	NM_022460	HS1BP3	ETM2, HS1-BP3	0.867155	-4.18044	3.16648	0.00174179	0.0150255	-1.68794	Homo sapiens HCLS1 binding protein 3 (HS1BP3), mRNA [NM_022460]	2:20651660-20552933	hs|2p24.1	Other	other	64342	ENST00000446825	ENSG00000118960	ENSP00000389960
A_23_P26468	NM_003961	RHBDL1	RHBDL, RRP	0.867051	4.86891	2.97464	0.00323122	0.0236487	-2.24437	Homo sapiens rhomboid, veinlet-like 1 (Drosophila) (RHBDL1), mRNA [NM_003961]	16:675665-678270	hs|16p13.3	Plasma Membrane	peptidase	9028	ENST00000219551	ENSG00000103269	ENSP00000219551
A_23_P56736	NM_080386	TUBA3D	H2-ALPHA, KTCN9, TUBA2	0.866637	1.7437	3.22671	0.00142579	0.0129199	-1.50667	Homo sapiens tubulin, alpha 3d (TUBA3D), mRNA [NM_080386]	2:131476006-131482933	hs|2q21.1	Nucleus	other	113457	ENST00000321253	ENSG00000075886	ENSP00000326042
A_33_P3227400	NM_000092	COL4A4	ATS2, BFH, CA44	0.866519	-2.53398	3.35481	0.000922343	0.00926541	-1.11074	Homo sapiens collagen, type IV, alpha 4 (COL4A4), mRNA [NM_000092]	2:227164558-226970292	hs|2q36.3	Extracellular Space	other	1286	ENST00000396625	ENSG00000081052	ENSP00000379866
A_33_P3815935	BG220668	TMEM50B	C21orf4, HCVP7TP3	0.864672	-3.28041	3.3124	0.00106699	0.0103501	-1.24338	RST40456 Athersys RAGE Library Homo sapiens cDNA, mRNA sequence [BG220668]	21:33480008-33432485				757
A_23_P155514	NM_001622	AHSG	A2HS, AHS, APMR1, FETUA, HSGA	0.863195	-2.01677	2.92173	0.00381141	0.0265779	-2.39218	Homo sapiens alpha-2-HS-glycoprotein (AHSG), mRNA [NM_001622]	3:186612922-186621317	hs|3q27.3	Extracellular Space	other	197
A_23_P86411	NM_017433	MYO3A	DFNB30	0.863162	-2.13226	2.90794	0.0039775	0.0275139	-2.43029	Homo sapiens myosin IIIA (MYO3A), mRNA [NM_017433]	10:25934072-26212535	hs|10p12.1	Cytoplasm	kinase	53904	ENST00000265944	ENSG00000095777	ENSP00000265944
A_23_P166526	NM_015653	RIBC2	C22orf11, TRIB	0.862223	-4.32163	2.03803	0.0426387	0.140606	-4.48874	Homo sapiens RIB43A domain with coiled-coils 2 (RIBC2), mRNA [NM_015653]	22:45413690-45432421	hs|22q13.31	Extracellular Space	other	26150
A_24_P355720	NM_002007	FGF4	FGF-4, HBGF-4, HST, HST-1, HSTF-1, HSTF1, K-FGF, KFGF	0.860974	-2.85629	3.45401	0.000652308	0.00718074	-0.794514	Homo sapiens fibroblast growth factor 4 (FGF4), mRNA [NM_002007]	11:69775402-69771015	hs|11q13.3	Extracellular Space	growth factor	2249	ENST00000168712	ENSG00000075388	ENSP00000168712
A_23_P168329	NM_014464	TINAG	TIN-AG	0.857244	-4.14587	2.47205	0.0141252	0.0680708	-3.54769	Homo sapiens tubulointerstitial nephritis antigen (TINAG), mRNA [NM_014464]	6:54307791-54390151	hs|6p12.1	Extracellular Space	peptidase	27283
A_23_P58506	NM_012081	ELL2	MRCCAT1	0.856891	-0.353989	6.77041	9.70457e-11	2.20494e-08	14.0612	Homo sapiens elongation factor, RNA polymerase II, 2 (ELL2), mRNA [NM_012081]	5:95962070-95885097	hs|5q15	Nucleus	transcription regulator	22936	ENST00000237853	ENSG00000118985	ENSP00000237853
A_33_P3237125	NM_138797	ANKRD54	LIAR	0.856571	-1.28073	3.7001	0.000267001	0.00362015	0.0257044	Homo sapiens ankyrin repeat domain 54 (ANKRD54), transcript variant 1, mRNA [NM_138797]	22:37849317-37830852	hs|22q13.1	Nucleus	transcription regulator	129138	ENST00000498417	ENSG00000100124
A_33_P3214027	NM_015330	SPECC1L	CYTSA, GBBB2, OBLFC1, TBHS	0.855718	-3.12568	3.94386	0.000105149	0.0017931	0.887493	Homo sapiens sperm antigen with calponin homology and coiled-coil domains 1-like (SPECC1L), transcript variant 1, mRNA [NM_015330]	22:24270816-24417739	hs|22q11.23	Extracellular Space	other	23384
A_33_P3245489	NM_213604	ADAMTSL5	THSD6	0.85507	7.32515	2.92565	0.00376531	0.0263649	-2.38131	Homo sapiens ADAMTS-like 5 (ADAMTSL5), mRNA [NM_213604]	19:1513188-1505017	hs|19p13.3	Extracellular Space	other	339366	ENST00000395467	ENSG00000185761	ENSP00000378850
A_23_P256572	NM_000324	RHAG	CD241, OHS, OHST, RH2, RH50A, RHNR, Rh50, Rh50GP, SLC42A1	0.854344	-4.48579	2.84294	0.00485301	0.0319468	-2.60768	Homo sapiens Rh-associated glycoprotein (RHAG), mRNA [NM_000324]	6:49636873-49605174	hs|6p12.3	Plasma Membrane	peptidase	6005	ENST00000229810	ENSG00000112077	ENSP00000229810
A_24_P191781	NM_015393	PARM1	Cipar1, DKFZP564O0823, PARM-1, WSC4	0.853633	-4.77112	2.86501	0.00453783	0.0303308	-2.54788	Homo sapiens prostate androgen-regulated mucin-like protein 1 (PARM1), mRNA [NM_015393]	4:74933074-75050114	hs|4q13.3	Extracellular Space	other	25849	ENST00000307428	ENSG00000169116	ENSP00000370224
A_23_P168847	NM_172366	FBXO16	FBX16	0.853391	-5.21874	2.81609	0.00526338	0.0338055	-2.67986	Homo sapiens F-box protein 16 (FBXO16), mRNA [NM_172366]	8:28490317-28428407	hs|8p21.1	Other	other	157574	ENST00000522609	ENSG00000214050
A_23_P67355	NM_000951	PRRG2	PRGP2	0.851719	-3.82569	2.53203	0.0119763	0.0606269	-3.40407	Homo sapiens proline rich Gla (G-carboxyglutamic acid) 2 (PRRG2), mRNA [NM_000951]	19:49580616-49591007	hs|19q13.33	Extracellular Space	other	5639	ENST00000543867	ENSG00000126460
A_24_P283324	NM_022568	ALDH8A1	ALDH12, DJ352A20.2	0.849534	-4.19064	2.83941	0.00490534	0.0321771	-2.61722	Homo sapiens aldehyde dehydrogenase 8 family, member A1 (ALDH8A1), transcript variant 1, mRNA [NM_022568]	6:134950121-134917389	hs|6q23.3	Cytoplasm	enzyme	64577	ENST00000349305	ENSG00000118514	ENSP00000325473
A_23_P35000	NM_005281	GPR3	ACCA	0.849268	-2.2513	3.84043	0.000157033	0.00241049	0.515895	Homo sapiens G protein-coupled receptor 3 (GPR3), mRNA [NM_005281]	1:27392643-27395813	hs|1p36.11	Plasma Membrane	G-protein coupled receptor	2827	ENST00000374024	ENSG00000181773	ENSP00000363136
A_24_P15640	BC137009	UHRF1	ICBP90, Np95, RNF106, TDRD22, hNP95, hUHRF1, huNp95	0.849245	3.54317	3.62646	0.000350574	0.00448047	-0.225014	Homo sapiens chromosome 19 open reading frame 31, mRNA (cDNA clone MGC:168625 IMAGE:9021002), complete cds. [BC137009]	19:4903079-4962153	hs|19p13.3	Nucleus	transcription regulator	29128
A_23_P435833	NM_003934	FUBP3	FBP3	0.845613	-2.34261	4.56908	7.82292e-06	0.000236756	3.31439	Homo sapiens far upstream element (FUSE) binding protein 3 (FUBP3), mRNA [NM_003934]	9:130579572-130638351	hs|9q34.12	Nucleus	transcription regulator	8939	ENST00000487406	ENSG00000107164
A_33_P3393851	U15688	ATP2B2	PMCA2, PMCA2a, PMCA2i	0.845497	-3.30404	2.71698	0.00706547	0.0420256	-2.94075	ATPase, Ca++ transporting, plasma membrane 2 [Source:HGNC Symbol;Acc:815] [ENST00000342354]	3:10707961-10324022	hs|3p25.3	Plasma Membrane	transporter	491
A_33_P3340862	NM_001146685	TMEM88B		0.843759	8.20807	4.20394	3.69805e-05	0.00079299	1.85985	Homo sapiens transmembrane protein 88B (TMEM88B), mRNA [NM_001146685]	1:1426127-1427786	hs|1p36.33	Other	other	643965
A_32_P62997	NM_018492	PBK	CT84, HEL164, Nori-3, SPK, TOPK	0.841824	-4.98168	1.94967	0.052375	0.159683	-4.65894	Homo sapiens PDZ binding kinase (PBK), mRNA [NM_018492]	8:27838094-27809620	hs|8p21.1	Cytoplasm	kinase	55872	ENST00000301905	ENSG00000168078	ENSP00000301905
A_24_P119609	NM_015194	MYO1D	PPP1R108, myr4	0.840632	-4.79852	2.8623	0.00457547	0.0305031	-2.55523	Homo sapiens myosin ID (MYO1D), mRNA [NM_015194]	17:32877172-32492521	hs|17q11.2	Cytoplasm	enzyme	4642	ENST00000394649	ENSG00000176658	ENSP00000464741
A_33_P3404844	BC033233	SRCIN1	P140, SNIP	0.839971	-3.36446	2.96561	0.00332416	0.0241914	-2.26978	Homo sapiens SNAP25-interacting protein, mRNA (cDNA clone IMAGE:5423326), complete cds. [BC033233]	17:38607165-38530014	hs|17q12	Cytoplasm	other	80725
A_23_P103971	NM_178134	CYP4Z1	CYP4A20	0.83811	-4.64763	1.32169	0.187524	0.352827	-5.65631	Homo sapiens cytochrome P450, family 4, subfamily Z, polypeptide 1 (CYP4Z1), mRNA [NM_178134]	1:47055524-47118319	hs|1p33	Cytoplasm	enzyme	199974	ENST00000334194	ENSG00000186160	ENSP00000334246
A_24_P409830	NR_030766	GUSBP10		0.837985	-3.76111	3.69071	0.000276503	0.00372448	-0.0065232	Homo sapiens glucuronidase, beta pseudogene 10 (GUSBP10), non-coding RNA [NR_030766]	7:57180155-57165669	hs|7p11.2	Other	other	642006
A_24_P306136	NM_001135920	RIC1	CIP150, KIAA1432, bA207C16.1	0.837964	-3.42722	3.77045	0.000205011	0.00294506	0.269447	Homo sapiens KIAA1432 (KIAA1432), transcript variant 2, mRNA [NM_001135920]	9:5629029-5778632	hs|9p24.1	Cytoplasm	other	57589
A_32_P219279	NM_052906	ELFN2	LRRC62, PPP1R29	0.834694	-3.71871	2.59796	0.00995493	0.0533578	-3.24244	Homo sapiens extracellular leucine-rich repeat and fibronectin type III domain containing 2 (ELFN2), mRNA [NM_052906]	22:37427469-37340643	hs|22q13.1	Extracellular Space	other	114794	ENST00000402918	ENSG00000166897	ENSP00000385277
A_33_P3211229	NM_017515	SLC35F2	HSNOV1	0.832573	-4.60307	2.6479	0.00863342	0.0482857	-3.1174	Homo sapiens solute carrier family 35, member F2 (SLC35F2), mRNA [NM_017515]	11:107859187-107790990	hs|11q22.3	Other	other	54733	ENST00000375682	ENSG00000110660	ENSP00000364834
A_23_P152047	NM_138967	SCAMP5		0.831962	-3.1558	3.33256	0.000995757	0.0098209	-1.1805	Homo sapiens secretory carrier membrane protein 5 (SCAMP5), transcript variant 3, mRNA [NM_138967]	15:74995534-75021494	hs|15q24.2	Cytoplasm	other	192683
A_33_P3371115	NR_026558	AQP7P3	AQPap-3	0.831558	-4.16833	1.93698	0.0539161	0.162442	-4.68278	Homo sapiens aquaporin 7 pseudogene 3 (AQP7P3), non-coding RNA [NR_026558]	9:65877573-65912559	hs|9p12	Cytoplasm	other	441432
A_33_P3253574	NM_001005467	OR8B3	OR11-311	0.831478	-3.63224	2.70513	0.00731481	0.0430739	-2.97138	Homo sapiens olfactory receptor, family 8, subfamily B, member 3 (OR8B3), mRNA [NM_001005467]	11:124410494-124396409	hs|11q24.2	Plasma Membrane	G-protein coupled receptor	390271	ENST00000354597	ENSG00000284609	ENSP00000346611
A_32_P103633	NM_004526	MCM2	BM28, CCNL1, CDCL1, D3S3194, DFNA70, MITOTIN, cdc19	0.831233	-1.05879	6.0968	4.26334e-09	5.35517e-07	10.442	Homo sapiens minichromosome maintenance complex component 2 (MCM2), mRNA [NM_004526]	3:127598356-127622435	hs|3q21.3	Nucleus	enzyme	4171
A_23_P65506	NM_000347	SPTB	EL3, HS2, HSPTB1, SPH2	0.829881	-1.83656	2.60205	0.00984029	0.0529269	-3.23229	Homo sapiens spectrin, beta, erythrocytic (SPTB), transcript variant 2, mRNA [NM_000347]	14:64879888-64744105	hs|14q23.3	Plasma Membrane	other	6710	ENST00000389720	ENSG00000070182	ENSP00000374370
A_33_P3387831	NM_024053	CENPM	C22orf18, CENP-M, PANE1	0.8292	0.510199	4.52942	9.30521e-06	0.000271256	3.15144	Homo sapiens centromere protein M (CENPM), transcript variant 1, mRNA [NM_024053]	22:41947163-41927746	hs|22q13.2	Cytoplasm	other	79019	ENST00000402338	ENSG00000100162	ENSP00000384731
A_33_P3827035	NR_003291	ANKRD18DP		0.827653	-3.92539	3.2994	0.00111538	0.0106764	-1.28372	Homo sapiens uncharacterized LOC348840 (LOC348840), non-coding RNA [NR_003291]	3:198080670-198057530	hs|3q29	Other	other	348840	ENST00000335478	ENSG00000226435
A_23_P66767	NM_153338	GGT6		0.82762	-3.66555	3.83073	0.00016298	0.00247717	0.481508	Homo sapiens gamma-glutamyltransferase 6 (GGT6), transcript variant 2, mRNA [NM_153338]	17:4560919-4556926	hs|17p13.2	Plasma Membrane	peptidase	124975
A_23_P433218	NR_002185	OR7E91P		0.827082	-2.72876	4.851	2.20504e-06	8.40104e-05	4.50653	Homo sapiens olfactory receptor, family 7, subfamily E, member 91 pseudogene (OR7E91P), non-coding RNA [NR_002185]	2:71024074-71029930	hs|2p13.3	Plasma Membrane	other	79315
A_23_P42802	NM_004911	PDIA4	ERP70, ERP72, ERp-72	0.825672	0.39523	4.63675	5.80283e-06	0.000185619	3.59514	Homo sapiens protein disulfide isomerase family A, member 4 (PDIA4), mRNA [NM_004911]	7:149028689-149003053	hs|7q36.1	Cytoplasm	enzyme	9601	ENST00000286091	ENSG00000155660	ENSP00000286091
A_33_P3220277	BC009700	RRBP1	ES/130, ES130, RRp, hES	0.82541	-0.532256	5.99595	7.33907e-09	8.49352e-07	9.9236	ribosome binding protein 1 homolog 180kDa (dog) [Source:HGNC Symbol;Acc:10448] [ENST00000398782]	20:17682282-17613677	hs|20p12.1	Cytoplasm	other	6238	ENST00000398782	ENSG00000125844	ENSP00000381762
A_23_P414328	NM_145811	CACNG5		0.824168	-4.28268	2.55613	0.0111986	0.0578365	-3.34545	Homo sapiens calcium channel, voltage-dependent, gamma subunit 5 (CACNG5), mRNA [NM_145811]	17:66877272-66885277	hs|17q24.2	Plasma Membrane	ion channel	27091	ENST00000307139	ENSG00000075429	ENSP00000303092
A_33_P3404032	NM_033445	HIST3H2A		0.823827	-4.42597	2.76642	0.00610645	0.0377364	-2.8117	Homo sapiens histone cluster 3, H2a (HIST3H2A), mRNA [NM_033445]	1:228457858-228457363	hs|1q42.13	Nucleus	other	92815	ENST00000366695	ENSG00000181218	ENSP00000355656
A_33_P3418194	NM_023946	LYNX1		0.823664	6.08855	2.27032	0.0240709	0.0973587	-4.00664	Homo sapiens Ly6/neurotoxin 1 (LYNX1), transcript variant 1, mRNA [NM_023946]	8:142777847-142771196	hs|8q24.3	Plasma Membrane	transporter	66004
A_33_P3238305	AY033900	MAP3K7CL	C21orf7, HC21ORF7, TAK1L, TAKL, TAKL-1, TAKL-2, TAKL-4	0.821109	-3.95333	2.7693	0.00605447	0.0374916	-2.80412	chromosome 21 open reading frame 7 [Source:HGNC Symbol;Acc:16457] [ENST00000399926]	21:29077470-29175888	hs|21q21.3	Other	other	56911	ENST00000399926	ENSG00000156265	ENSP00000382810
A_24_P206047	NM_001151	SLC25A4	AAC1, ANT, ANT 1, ANT1, MTDPS12, MTDPS12A, PEO2, PEO3, PEOA2, T1	0.820246	-0.953148	4.78717	2.9519e-06	0.000107437	4.23148	Homo sapiens solute carrier family 25 (mitochondrial carrier; adenine nucleotide translocator), member 4 (SLC25A4), nuclear gene encoding mitochondrial protein, mRNA [NM_001151]	4:185143262-185150383	hs|4q35.1	Cytoplasm	transporter	291	ENST00000281456	ENSG00000151729	ENSP00000281456
A_23_P252758	NM_000420	KEL	CD238, ECE3	0.817314	-3.01274	2.6057	0.00973895	0.052519	-3.22321	Homo sapiens Kell blood group, metallo-endopeptidase (KEL), mRNA [NM_000420]	7:142962415-142941113	hs|7q34	Plasma Membrane	peptidase	3792	ENST00000470850	ENSG00000197993
A_23_P62588	NM_138705	CALML6	CAGLP	0.817163	-3.64544	3.79731	0.000185155	0.00272832	0.363561	Homo sapiens calmodulin-like 6 (CALML6), mRNA [NM_138705]	1:1913750-1917293	hs|1p36.33	Cytoplasm	other	163688	ENST00000307786	ENSG00000169885	ENSP00000304643
A_33_P3663277	NR_038918	LOC339666		0.81702	-4.58472	2.54806	0.0114537	0.058742	-3.36513	Homo sapiens uncharacterized LOC339666 (LOC339666), non-coding RNA [NR_038918]	22:32376663-32384342	hs|22q12.3	Other	other	339666	ENST00000420171	ENSG00000230736
A_23_P256158	NM_000683	ADRA2C	ADRA2L2, ADRA2RL2, ADRARL2, ALPHA2CAR	0.816796	-3.31271	4.24192	3.16091e-05	0.000701486	2.00635	Homo sapiens adrenergic, alpha-2C-, receptor (ADRA2C), mRNA [NM_000683]	4:3766568-3768525	hs|4p16.3	Plasma Membrane	G-protein coupled receptor	152	ENST00000330055	ENSG00000184160	ENSP00000386069
A_32_P27917	NM_015656	KIF26A		0.816076	-4.29961	3.05755	0.00248309	0.0195335	-2.00785	Homo sapiens kinesin family member 26A (KIF26A), mRNA [NM_015656]	14:104138722-104180897	hs|14q32.33	Cytoplasm	other	26153
A_23_P63789	NM_032997	ZWINT	HZwint-1, KNTC2AP, SIP30, ZWINT1	0.815418	-2.48695	3.30295	0.00110198	0.0105847	-1.27273	Homo sapiens ZW10 interactor (ZWINT), transcript variant 2, mRNA [NM_032997]	10:56361272-56357437	hs|10q21.1	Nucleus	other	11130	ENST00000318387	ENSG00000122952	ENSP00000322850
A_23_P143029	NM_021192	HOXD11	HOX4, HOX4F	0.814048	-5.19626	2.26144	0.0246235	0.0988265	-4.026	Homo sapiens homeobox D11 (HOXD11), mRNA [NM_021192]	2:176107355-176109587	hs|2q31.1	Nucleus	transcription regulator	3237
A_23_P37676	NM_007223	GPR176	HB-954	0.813218	-2.83504	2.6393	0.00884933	0.0491869	-3.13912	Homo sapiens G protein-coupled receptor 176 (GPR176), mRNA [NM_007223]	15:39920938-39795048	hs|15q14	Plasma Membrane	G-protein coupled receptor	11245	ENST00000543580	ENSG00000166073	ENSP00000439361
A_23_P338168	NM_001099784	FBXL19	CXXC11, Fbl19, JHDM1C	0.812724	2.22022	2.10538	0.0362925	0.127118	-4.3541	Homo sapiens F-box and leucine-rich repeat protein 19 (FBXL19), mRNA [NM_001099784]	16:30923054-30948782	hs|16p11.2	Cytoplasm	enzyme	54620	ENST00000338343	ENSG00000099364	ENSP00000339712
A_24_P234838	NM_032420	PCDH1	PC42, PCDH42	0.812551	-3.76519	2.88871	0.0042201	0.0287417	-2.48315	Homo sapiens protocadherin 1 (PCDH1), transcript variant 2, mRNA [NM_032420]	5:141878409-141850392	hs|5q31.3	Plasma Membrane	other	5097
A_24_P319113	NM_002562	P2RX7	P2X7	0.812363	-4.02103	2.503	0.0129771	0.0640665	-3.47399	Homo sapiens purinergic receptor P2X, ligand-gated ion channel, 7 (P2RX7), transcript variant 1, mRNA [NM_002562]	12:121132818-121188031	hs|12q24.31	Plasma Membrane	ion channel	5027
A_23_P42322	NM_080680	COL11A2	DFNA13, DFNB53, FBCG2, HKE5, OSMEDA, OSMEDB, PARP, STL3	0.811127	-4.15535	2.80818	0.00539019	0.0343913	-2.70102	Homo sapiens collagen, type XI, alpha 2 (COL11A2), transcript variant 1, mRNA [NM_080680]	6:33193008-33162691	hs|6p21.32	Extracellular Space	other	1302
A_33_P3395008	NM_001142807	ACOXL		0.810355	-2.53849	3.08865	0.00224626	0.0181032	-1.91758	Homo sapiens acyl-CoA oxidase-like (ACOXL), mRNA [NM_001142807]	2:110732538-111120609	hs|2q13	Other	enzyme	55289	ENST00000439055	ENSG00000153093	ENSP00000407761
A_23_P322008	NM_003301	TRHR	TRH-R	0.809633	-3.68026	2.6895	0.00765561	0.0444832	-3.01155	Homo sapiens thyrotropin-releasing hormone receptor (TRHR), mRNA [NM_003301]	8:109085744-109119784	hs|8q23.1	Plasma Membrane	G-protein coupled receptor	7201	ENST00000518632	ENSG00000174417	ENSP00000430711
A_32_P40288	NM_052913	TMEM200A	KIAA1913, TTMA, TTMC	0.809576	-4.24226	2.7357	0.00668741	0.0403674	-2.89215	Homo sapiens transmembrane protein 200A (TMEM200A), mRNA [NM_052913]	6:130366280-130443423	hs|6q23.1	Other	other	114801	ENST00000392429	ENSG00000164484	ENSP00000376224
A_23_P2223	NM_002475	MYL6B	MLC1SA	0.809416	-0.617882	5.06349	8.17803e-07	3.87578e-05	5.44353	Homo sapiens myosin, light chain 6B, alkali, smooth muscle and non-muscle (MYL6B), transcript variant 2, mRNA [NM_002475]	12:56152419-56157986	hs|12q13.2	Cytoplasm	other	140465	ENST00000548571	ENSG00000196465
A_23_P67414	NM_030785	RSPH6A	RSHL1, RSP4, RSP6, RSPH4B	0.808956	-5.47505	2.85777	0.00463906	0.0308339	-2.56753	Homo sapiens radial spoke head 6 homolog A (Chlamydomonas) (RSPH6A), mRNA [NM_030785]	19:45815346-45795709	hs|19q13.32	Extracellular Space	other	81492	ENST00000221538	ENSG00000104941	ENSP00000221538
A_23_P355447	NM_174976	ZDHHC22	C14orf59	0.807638	-3.77828	3.22307	0.00144327	0.0130439	-1.51772	Homo sapiens zinc finger, DHHC-type containing 22 (ZDHHC22), mRNA [NM_174976]	14:77146264-77131269	hs|14q24.3	Other	other	283576	ENST00000319374	ENSG00000177108	ENSP00000318222
A_24_P191312	NM_003038	SLC1A4	ASCT1, SATT, SPATCCM	0.807552	-4.55915	2.62267	0.0092801	0.0507634	-3.18087	Homo sapiens solute carrier family 1 (glutamate/neutral amino acid transporter), member 4 (SLC1A4), transcript variant 1, mRNA [NM_003038]	2:64988444-65023864	hs|2p14	Plasma Membrane	transporter	6509	ENST00000480594	ENSG00000115902
A_23_P11397	NR_001537	TTTY13	NCRNA00136, TTY13	0.807325	-4.13584	2.00022	0.0465981	0.148656	-4.56246	Homo sapiens testis-specific transcript, Y-linked 13 (non-protein coding) (TTTY13), non-coding RNA [NR_001537]	Y:21594665-21583599	hs|Yq11.223	Other	other	83868	ENST00000330337	ENSG00000184991
A_23_P70448	NM_005325	HIST1H1A	H1.1, H1A, H1F1, HIST1	0.807147	-3.38467	2.93382	0.00367102	0.0258688	-2.35863	Homo sapiens histone cluster 1, H1a (HIST1H1A), mRNA [NM_005325]	6:26017811-26017031	hs|6p22.2	Nucleus	other	3024	ENST00000244573	ENSG00000124610	ENSP00000244573
A_33_P3322307	NM_152438	DDX11	CHL1, CHLR1, KRG2, WABS	0.806243	-3.1703	2.79513	0.00560534	0.0354349	-2.73577	Homo sapiens DEAD/H (Asp-Glu-Ala-Asp/His) box polypeptide 11 (DDX11), transcript variant 3, mRNA [NM_152438]	12:31073844-31104798	hs|12p11.21	Cytoplasm	enzyme	1663
A_33_P3362153	NM_001190764	TMEM238		0.806045	7.28965	3.14721	0.00185587	0.015767	-1.74529	Homo sapiens transmembrane protein 238 (TMEM238), mRNA [NM_001190764]	19:55384258-55379243	hs|19q13.42	Other	other	388564	ENST00000444469	ENSG00000233493	ENSP00000416154
A_23_P68610	NM_012112	TPX2	C20orf1, C20orf2, DIL-2, DIL2, FLS353, GD:C20orf1, HCA519, HCTP4, REPP86, p100	0.805849	-2.86282	3.69562	0.000271491	0.00367276	0.0103333	Homo sapiens TPX2, microtubule-associated, homolog (Xenopus laevis) (TPX2), mRNA [NM_012112]	20:31739100-31801801	hs|20q11.21	Nucleus	other	22974	ENST00000340513	ENSG00000088325	ENSP00000341145
A_33_P3346157	NM_213601	TMED8	FAM15B	0.805027	-4.70075	2.96182	0.00336388	0.0243714	-2.28042	Homo sapiens transmembrane emp24 protein transport domain containing 8 (TMED8), mRNA [NM_213601]	14:77377108-77335020	hs|14q24.3	Other	other	283578
A_23_P407654	NM_173564	NYAP1	C7orf51	0.802033	-3.37596	2.45998	0.0145972	0.0694462	-3.57621	Homo sapiens chromosome 7 open reading frame 51 (C7orf51), mRNA [NM_173564]	7:100483926-100494801	hs|7q22.1	Other	other	222950
A_23_P104651	NM_080668	CDCA5	SORORIN	0.801934	-2.30456	3.53993	0.000480152	0.00568238	-0.513886	Homo sapiens cell division cycle associated 5 (CDCA5), mRNA [NM_080668]	11:65084142-65061008	hs|11q13.1	Cytoplasm	other	113130	ENST00000275517	ENSG00000146670	ENSP00000275517
A_23_P116890	NM_006249	PRB3	G1, PRG	0.801842	0.441267	3.23882	0.00136905	0.0125192	-1.46984	Homo sapiens proline-rich protein BstNI subfamily 3 (PRB3), mRNA [NM_006249]	12:11269706-11265913	hs|12p13.2	Other	other	5544	ENST00000538488	ENSG00000197870	ENSP00000442626
A_23_P204640	NM_024865	NANOG		0.801528	-4.29601	2.4009	0.0171131	0.077741	-3.71381	Homo sapiens Nanog homeobox (NANOG), mRNA [NM_024865]	12:7789395-7796060	hs|12p13.31	Nucleus	transcription regulator	79923	ENST00000229307	ENSG00000111704	ENSP00000229307
A_23_P54100	NM_001437	ESR2	ER-BETA, ESR-BETA, ESRB, ESTRB, Erb, NR3A2, ODG8	0.801074	-4.54738	1.63683	0.10297	0.242034	-5.20259	Homo sapiens estrogen receptor 2 (ER beta) (ESR2), transcript variant a, mRNA [NM_001437]	14:64338630-64226711	hs|14q23.2	Nucleus	ligand-dependent nuclear receptor	2100
A_33_P3223678	NM_014564	LHX3	CPHD3, LIM3, M2-LHX3	0.800271	5.56021	2.39544	0.0173642	0.0786266	-3.72638	Homo sapiens LIM homeobox 3 (LHX3), transcript variant 2, mRNA [NM_014564]	9:136205128-136196249	hs|9q34.3	Nucleus	transcription regulator	8022
A_33_P3396008	NM_001206954	AGER	RAGE, SCARJ1	0.79957	-2.93362	3.01462	0.0028479	0.0215633	-2.13108	Homo sapiens advanced glycosylation end product-specific receptor (AGER), transcript variant 8, mRNA [NM_001206954]	6:32184379-32180967	hs|6p21.32	Plasma Membrane	transmembrane receptor	177
A_33_P3291459	NR_037169	LOC100507547		0.799535	4.01826	2.12102	0.0349408	0.124186	-4.32224	Homo sapiens uncharacterized LOC100507547 (LOC100507547), transcript variant 1, non-coding RNA [NR_037169]	6:32154364-32152801	hs|6p21.32	Other	other	100507547
A_33_P3412838	NR_040094	LINC01193	CT60	0.799201	-3.24325	2.39206	0.0175208	0.0790872	-3.73413	Homo sapiens uncharacterized LOC348120 (LOC348120), non-coding RNA [NR_040094]	15:20940437-20993303	hs|15q11.2	Other	other	348120	ENST00000557312	ENSG00000258710
A_33_P3376947	AK027624	ABCB9	EST122234, TAPL	0.799131	-3.92877	2.58799	0.0102397	0.0543945	-3.26714	ATP-binding cassette, sub-family B (MDR/TAP), member 9 [Source:HGNC Symbol;Acc:50] [ENST00000537276]	12:122975159-122917323	hs|12q24.31	Cytoplasm	transporter	23457	ENST00000537276	ENSG00000150967	ENSP00000439871
A_33_P3217609	AK125705	TBC1D22A	C22orf4, HSC79E021	0.797903	-2.39015	4.02058	7.76737e-05	0.00141536	1.16871	TBC1 domain family, member 22A [Source:HGNC Symbol;Acc:1309] [ENST00000380995]	22:46762616-47224974	hs|22q13.31	Other	other	25771	ENST00000380995	ENSG00000054611	ENSP00000370383
A_33_P3255924	NM_001031854	ACCSL		0.797876	-2.98473	2.38785	0.0177182	0.079644	-3.74379	Homo sapiens 1-aminocyclopropane-1-carboxylate synthase homolog (Arabidopsis)(non-functional)-like (ACCSL), mRNA [NM_001031854]	11:44047980-44060666	hs|11p11.2	Other	other	390110	ENST00000527145	ENSG00000205126	ENSP00000436505
A_23_P34788	NM_006845	KIF2C	CT139, KNSL6, MCAK	0.797859	-2.14502	4.29053	2.58166e-05	0.000599349	2.19548	Homo sapiens kinesin family member 2C (KIF2C), mRNA [NM_006845]	1:44739703-44767766	hs|1p34.1	Nucleus	other	11004
A_32_P480330	NM_001142800	EYS	C6orf178, C6orf179, C6orf180, EGFL10, EGFL11, RP25, SPAM, bA166P24.2, bA307F22.3, bA74E24.1, dJ1018A4.2, dJ22I17.2, dJ303F19.1	0.797717	-5.27977	2.1411	0.0332685	0.120346	-4.28099	Homo sapiens eyes shut homolog (Drosophila) (EYS), transcript variant 1, mRNA [NM_001142800]	6:65707224-63719979	hs|6q12	Cytoplasm	other	346007	ENST00000370621	ENSG00000188107	ENSP00000359655
A_33_P3386262	NM_030928	CDT1	DUP, RIS2	0.797579	-2.10676	3.46481	0.000627866	0.00696877	-0.759581	Homo sapiens chromatin licensing and DNA replication factor 1 (CDT1), mRNA [NM_030928]	16:88803777-88809257	hs|16q24.3	Nucleus	other	81620	ENST00000301019	ENSG00000167513	ENSP00000301019
A_23_P102083	NM_033030	BOLL	BOULE	0.797535	-5.06887	1.38721	0.166658	0.326711	-5.5698	Homo sapiens bol, boule-like (Drosophila) (BOLL), transcript variant 2, mRNA [NM_033030]	2:197786311-197726878	hs|2q33.1	Cytoplasm	translation regulator	66037	ENST00000433157	ENSG00000152430	ENSP00000396099
A_23_P401	NM_016343	CENPF	CENF, CILD31, PRO1779, STROMS, hcp-1	0.796391	-1.4221	4.31372	2.34259e-05	0.000555961	2.28633	Homo sapiens centromere protein F, 350/400kDa (mitosin) (CENPF), mRNA [NM_016343]	1:214603188-214664570	hs|1q41	Nucleus	other	1063	ENST00000366955	ENSG00000117724	ENSP00000355922
A_23_P214360	NM_002460	IRF4	LSIRF, MUM1, NF-EM5, SHEP8	0.795814	-1.3118	3.91342	0.000118425	0.00195372	0.77723	Homo sapiens interferon regulatory factor 4 (IRF4), transcript variant 1, mRNA [NM_002460]	6:391738-411442	hs|6p25.3	Nucleus	transcription regulator	3662
A_33_P3213892	NM_001040424	PRDM15	C21orf83, PFM15, ZNF298	0.795268	-3.9398	3.05147	0.00253195	0.0198232	-2.02538	Homo sapiens PR domain containing 15 (PRDM15), transcript variant 2, mRNA [NM_001040424]	21:41879481-41798224	hs|21q22.3	Nucleus	transcription regulator	63977	ENST00000447207	ENSG00000141956	ENSP00000390245
A_23_P364444	AK056792	RIPOR3	C20orf175, C20orf176, FAM65C	0.795096	-5.13897	2.34034	0.0200823	0.0865349	-3.85157	family with sequence similarity 65, member C [Source:HGNC Symbol;Acc:16168] [ENST00000462493]	20:50692003-50586107	hs|20q13.13	Other	other	140876	ENST00000462493	ENSG00000042062
A_33_P3344574	NM_001098668	SFTPA2	COLEC5, PSAP, PSP-A, PSPA, SFTP1, SFTPA2B, SP-2A, SP-A, SPA2, SPAII	0.794343	2.45358	3.16622	0.0017433	0.0150343	-1.68873	Homo sapiens surfactant protein A2 (SFTPA2), mRNA [NM_001098668]	10:79560460-79555851	hs|10q22.3	Extracellular Space	other	729238	ENST00000372325	ENSG00000185303	ENSP00000361400
A_33_P3245434	AK122833	TBC1D3	PRC17, TBC1D3A, TBC1D3C, TBC1D3D, TBC1D3F, TBC1D3L	0.793891	-4.16389	3.21414	0.00148699	0.0133803	-1.54476	TBC1 domain family, member 3 [Source:HGNC Symbol;Acc:19031] [ENST00000519496]	17:38192554-38181475	hs|17q12	Extracellular Space	other	729873
A_23_P252201	NM_018456	EAF2	BM040, TRAITS, U19	0.79386	-1.29277	3.33872	0.000974928	0.00965553	-1.16125	Homo sapiens ELL associated factor 2 (EAF2), mRNA [NM_018456]	3:121835179-121886525	hs|3q13.33	Nucleus	transcription regulator	55840	ENST00000490434	ENSG00000145088	ENSP00000418374
A_33_P3365710	AK125522	ATP6V0D1	ATP6D, ATP6DV, P39, VATX, VMA6, VPATPD	0.79301	-2.27564	3.87845	0.000135637	0.00215818	0.651488	Homo sapiens cDNA FLJ43534 fis, clone PLACE7001936. [AK125522]	16:67481185-67438013	hs|16q22.1	Cytoplasm	transporter	9114
A_33_P3851346	NR_027074	LINC00928		0.792207	-3.61342	2.21567	0.0276485	0.106939	-4.12456	Homo sapiens uncharacterized LOC283761 (LOC283761), transcript variant 1, non-coding RNA [NR_027074]	15:89524033-89504929	hs|15q26.1	Other	other	283761
A_33_P3325068	AK074992	SIRT3	SIR2L3	0.79209	-1.44923	4.57134	7.74572e-06	0.00023465	3.3237	sirtuin 3 [Source:HGNC Symbol;Acc:14931] [ENST00000529937]	11:236949-215029	hs|11p15.5	Cytoplasm	enzyme	23410	ENST00000529937	ENSG00000142082	ENSP00000434747
A_24_P276888	NM_001199803	CENPO	CENP-O, ICEN-36, MCM21R	0.79204	-2.90727	4.11534	5.30993e-05	0.00104708	1.52259	Homo sapiens centromere protein O (CENPO), transcript variant 2, mRNA [NM_001199803]	2:24793114-24822375	hs|2p23.3	Nucleus	other	79172	ENST00000380834	ENSG00000138092	ENSP00000370214
A_33_P3384710	NM_018182	FAM222B	C17orf63	0.792024	0.172236	2.16268	0.0315494	0.116292	-4.23626	Homo sapiens chromosome 17 open reading frame 63 (C17orf63), transcript variant 2, mRNA [NM_018182]	17:28854984-28755977	hs|17q11.2	Nucleus	other	55731	ENST00000341217	ENSG00000173065	ENSP00000343115
A_33_P3245290	NR_002817	AQP7P1	bA251O17.3	0.791689	-4.54437	2.64245	0.00876973	0.0489009	-3.13117	Homo sapiens aquaporin 7 pseudogene 1 (AQP7P1), non-coding RNA [NR_002817]	9:63334519-63315242	hs|9q13	Other	other	375719
A_23_P258381	NM_080862	SPSB4	SSB-4, SSB4	0.789888	3.87701	3.12708	0.00198238	0.0164795	-1.80485	Homo sapiens splA/ryanodine receptor domain and SOCS box containing 4 (SPSB4), mRNA [NM_080862]	3:141051401-141148610	hs|3q23	Cytoplasm	other	92369	ENST00000508126	ENSG00000175093	ENSP00000422034
A_23_P38537	NM_005557	KRT16	CK16, FNEPPK, K16, K1CP, KRT16A, NEPPK, PC1	0.78944	-4.75155	2.1038	0.0364322	0.127434	-4.35732	Homo sapiens keratin 16 (KRT16), mRNA [NM_005557]	17:41612826-41609777	hs|17q21.2	Cytoplasm	other	3868	ENST00000301653	ENSG00000186832	ENSP00000301653
A_23_P5903	NM_016354	SLCO4A1	OATP-E, OATP1, OATP4A1, OATPE, OATPRP1, POAT, SLC21A12	0.788944	-5.072	2.50615	0.0128649	0.0636548	-3.46643	Homo sapiens solute carrier organic anion transporter family, member 4A1 (SLCO4A1), mRNA [NM_016354]	20:62642057-62690721	hs|20q13.33	Plasma Membrane	transporter	28231	ENST00000466961	ENSG00000101187
A_33_P3374210	NM_002417	MKI67	KIA, MIB-, MIB-1, PPP1R105	0.787846	-1.55946	4.60499	6.67876e-06	0.000208669	3.46297	Homo sapiens antigen identified by monoclonal antibody Ki-67 (MKI67), transcript variant 1, mRNA [NM_002417]	10:128126404-128096658	hs|10q26.2	Nucleus	other	4288
A_24_P227211	NM_022822	KLC2		0.787077	-1.39019	3.43243	0.000703841	0.00760444	-0.864022	Homo sapiens kinesin light chain 2 (KLC2), transcript variant 1, mRNA [NM_022822]	11:66257293-66267860	hs|11q13.2	Cytoplasm	other	64837
A_23_P214897	NM_144497	AKAP12	AKAP250, SSeCKS	0.78555	-3.48462	1.47356	0.141903	0.295299	-5.4495	Homo sapiens A kinase (PRKA) anchor protein 12 (AKAP12), transcript variant 2, mRNA [NM_144497]	6:151239814-151358558	hs|6q25.1	Cytoplasm	transporter	9590	ENST00000490177	ENSG00000131016
A_24_P167338	NM_014488	RAB30		0.785371	-2.28894	3.90081	0.000124378	0.00201747	0.731772	Homo sapiens RAB30, member RAS oncogene family (RAB30), mRNA [NM_014488]	11:83071922-82973132	hs|11q14.1	Cytoplasm	enzyme	27314	ENST00000527633	ENSG00000137502	ENSP00000435089
A_23_P147383	NM_003801	GPAA1	GAA1, GPIBD15, hGAA1	0.785088	-0.867033	4.71033	4.17784e-06	0.00014256	3.90429	Homo sapiens glycosylphosphatidylinositol anchor attachment protein 1 homolog (yeast) (GPAA1), mRNA [NM_003801]	8:144082620-144086215	hs|8q24.3	Cytoplasm	enzyme	8733	ENST00000527144	ENSG00000197858
A_33_P3399693	AK127048	LOC100127955		0.785081	-3.66632	2.30238	0.0221661	0.0924461	-3.9362	Uncharacterized protein [Source:UniProtKB/TrEMBL;Acc:E9PF64] [ENST00000480694]	7:1836870-1853698	hs|7p22.3	Other	other	100127955	ENST00000480694	ENSG00000176349
A_23_P2601	NM_003299	HSP90B1	ECGP, GP96, GRP94, HEL-S-125m, HEL35, TRA1	0.784253	6.41051	2.77954	0.00587272	0.0367045	-2.77711	Homo sapiens heat shock protein 90kDa beta (Grp94), member 1 (HSP90B1), mRNA [NM_003299]	12:103930333-103947929	hs|12q23.3	Cytoplasm	other	7184
A_23_P24884	NM_005418	ST5	DENND2B, HTS1, p126	0.783869	-4.37774	2.4268	0.0159665	0.0740174	-3.65388	Homo sapiens suppression of tumorigenicity 5 (ST5), transcript variant 1, mRNA [NM_005418]	11:8910950-8693351	hs|11p15.4	Cytoplasm	enzyme	6764
A_33_P3217427	AK091848	DNAJC16		0.781773	-3.7093	2.82305	0.00515404	0.0332068	-2.66121	DnaJ (Hsp40) homolog, subfamily C, member 16 [Source:HGNC Symbol;Acc:29157] [ENST00000375838]	1:15526693-15571986	hs|1p36.21	Other	other	23341	ENST00000375838	ENSG00000116138	ENSP00000364998
A_23_P168288	NM_052962	IL22RA2	CRF2-10, CRF2-S1, CRF2X, IL-22BP, IL-22R-alpha-2, IL-22RA2, ZCYTOR16	0.781682	-4.28973	2.5702	0.0107657	0.0564214	-3.31099	Homo sapiens interleukin 22 receptor, alpha 2 (IL22RA2), transcript variant 1, mRNA [NM_052962]	6:137173647-137143819	hs|6q23.3	Plasma Membrane	transmembrane receptor	116379	ENST00000296980	ENSG00000164485	ENSP00000296980
A_33_P3237944	NM_004722	AP4M1	CPSQ3, MU-4, MU-ARP2, SPG50	0.781675	-3.28614	3.91297	0.000118631	0.0019549	0.775617	Homo sapiens adaptor-related protein complex 4, mu 1 subunit (AP4M1), mRNA [NM_004722]	7:100101412-100107179	hs|7q22.1	Cytoplasm	other	9179	ENST00000394061	ENSG00000221838	ENSP00000377625
A_24_P136402	NM_005933	KMT2A	ALL-1, CXXC7, HRX, HTRX1, MLL, MLL1, MLL1A, TRX1, WDSTS	0.780559	-3.45092	3.7607	0.000212705	0.00302883	0.235428	Homo sapiens myeloid/lymphoid or mixed-lineage leukemia (trithorax homolog, Drosophila) (MLL), transcript variant 2, mRNA [NM_005933]	11:118436489-118526831	hs|11q23.3	Nucleus	transcription regulator	4297	ENST00000389506	ENSG00000118058	ENSP00000374157
A_33_P3708413	NM_003480	MFAP5	AAT9, MAGP-2, MAGP2, MFAP-5, MP25	0.779748	-2.36289	2.94225	0.0035759	0.0253837	-2.33514	Homo sapiens microfibrillar associated protein 5 (MFAP5), mRNA [NM_003480]	12:8662887-8645942	hs|12p13.31	Extracellular Space	other	8076	ENST00000540087	ENSG00000197614	ENSP00000440496
A_24_P223163	NM_138386	NAF1		0.779577	-4.05543	2.7036	0.00734747	0.0431711	-2.97531	Homo sapiens nuclear assembly factor 1 homolog (S. cerevisiae) (NAF1), transcript variant 1, mRNA [NM_138386]	4:163166920-163109132	hs|4q32.2	Cytoplasm	other	92345	ENST00000422287	ENSG00000145414	ENSP00000408963
A_23_P257423	NM_144988	ALG14	CMS15	0.779457	-1.95386	4.10671	5.49865e-05	0.00107469	1.49006	Homo sapiens asparagine-linked glycosylation 14 homolog (S. cerevisiae) (ALG14), mRNA [NM_144988]	1:95072973-94981564	hs|1p21.3	Cytoplasm	enzyme	199857	ENST00000370205	ENSG00000172339	ENSP00000359224
A_23_P117261	NM_130806	RXFP2	GPR106, GREAT, INSL3R, LGR8, LGR8.1, RXFPR2	0.779073	-4.74773	1.34795	0.178938	0.341814	-5.62213	Homo sapiens relaxin/insulin-like family peptide receptor 2 (RXFP2), transcript variant 1, mRNA [NM_130806]	13:31739541-31802871	hs|13q13.1	Plasma Membrane	G-protein coupled receptor	122042	ENST00000298386	ENSG00000133105	ENSP00000298386
A_23_P216630	NM_080546	SLC44A1	CD92, CDW92, CHTL1, CTL1	0.778987	1.00864	5.87243	1.41531e-08	1.40621e-06	9.29724	Homo sapiens solute carrier family 44, member 1 (SLC44A1), mRNA [NM_080546]	9:105244604-105439774	hs|9q31.1	Plasma Membrane	transporter	23446
A_23_P37718	NM_001297	CNGB1	CNCG2, CNCG3L, CNCG4, CNG4, CNGB1B, GAR1, GARP, GARP2, RCNC2, RCNCb, RCNCbeta, RP45	0.77876	-3.20325	3.55922	0.00044787	0.00541227	-0.450032	Homo sapiens cyclic nucleotide gated channel beta 1 (CNGB1), transcript variant 1, mRNA [NM_001297]	16:57971115-57882339	hs|16q21	Plasma Membrane	ion channel	1258	ENST00000251102	ENSG00000070729	ENSP00000251102
A_23_P424900	NM_181643	PIFO	C1orf88, pitchfork	0.778551	-1.88181	3.50254	0.00054904	0.00630916	-0.636771	Homo sapiens chromosome 1 open reading frame 88 (C1orf88), mRNA [NM_181643]	1:111324662-111353016	hs|1p13.2	Cytoplasm	other	128344	ENST00000484512	ENSG00000173947
A_33_P3350748	NM_005556	KRT7	CK7, K2C7, K7, SCL	0.778276	5.61994	2.37158	0.0184987	0.0818509	-3.78094	Homo sapiens keratin 7 (KRT7), mRNA [NM_005556]	12:52233169-52252666	hs|12q13.13	Cytoplasm	other	3855
A_33_P3373985	XM_001718914	HMGA1P8	HMGA1-p	0.77691	-1.69013	6.36899	9.54434e-10	1.53604e-07	11.8724	PREDICTED: Homo sapiens high mobility group protein HMG-I/HMG-Y-like (LOC100130009), mRNA [XM_001718914]	2:74418690-74416810	hs|2p13.1			100130009
A_33_P3270102	NM_194460	RNF126		0.776846	0.865276	4.99258	1.14271e-06	5.02989e-05	5.12722	Homo sapiens ring finger protein 126 (RNF126), mRNA [NM_194460]	19:663232-647525	hs|19p13.3	Other	enzyme	55658
A_33_P3411628	NM_000077	CDKN2A	ARF, CDK4I, CDKN2, CMM2, INK4, INK4A, MLM, MTS-1, MTS1, P14, P14ARF, P16, P16-INK4A, P16INK4, P16INK4A, P19, P19ARF, TP16	0.776192	-3.31195	3.61403	0.000366919	0.00463714	-0.266916	Homo sapiens cyclin-dependent kinase inhibitor 2A (melanoma, p16, inhibits CDK4) (CDKN2A), transcript variant 1, mRNA [NM_000077]	9:21995042-21967751	hs|9p21.3	Nucleus	transcription regulator	1029
A_23_P148600	NR_024616	INE1	NCRNA00010	0.776185	-2.51733	4.65174	5.4288e-06	0.000175839	3.65781	Homo sapiens inactivation escape 1 (non-protein coding) (INE1), non-coding RNA [NR_024616]	X:47204847-47205860	hs|Xp11.23	Other	other	8552	ENST00000456273	ENSG00000224975
A_24_P218074	NM_207336	ZNF467	EZI, Zfp467	0.77596	6.37259	4.35044	2.00676e-05	0.000490966	2.43108	Homo sapiens zinc finger protein 467 (ZNF467), mRNA [NM_207336]	7:149776322-149764181	hs|7q36.1	Nucleus	transcription regulator	168544	ENST00000302017	ENSG00000181444	ENSP00000304769
A_23_P121545	NM_201591	GPM6A	GPM6, M6A	0.775812	-4.84339	1.55196	0.121982	0.268852	-5.3341	Homo sapiens glycoprotein M6A (GPM6A), transcript variant 2, mRNA [NM_201591]	4:176002690-175632936	hs|4q34.2	Plasma Membrane	ion channel	2823	ENST00000280187	ENSG00000150625	ENSP00000280187
A_33_P3408577	NR_024593	POM121L10P		0.77539	-4.32416	2.71677	0.0070699	0.042035	-2.94131	Homo sapiens POM121 membrane glycoprotein-like 10, pseudogene (POM121L10P), non-coding RNA [NR_024593]	22:24659146-24645165	hs|22q11.23	Other	other	646074
A_24_P187970	NM_007365	PADI2	PAD-H19, PAD2, PDI2	0.774846	-1.33625	2.64594	0.0086822	0.0485136	-3.12236	Homo sapiens peptidyl arginine deiminase, type II (PADI2), mRNA [NM_007365]	1:17119452-17066760	hs|1p36.13	Cytoplasm	enzyme	11240	ENST00000375481	ENSG00000117115	ENSP00000364630
A_23_P389250	NM_001145010	SMCO2	C12orf70	0.774217	-3.73037	2.70453	0.00732762	0.0431118	-2.97292	Homo sapiens chromosome 12 open reading frame 70 (C12orf70), mRNA [NM_001145010]	12:27446481-27506910	hs|12p11.23	Other	other	341346	ENST00000416383	ENSG00000165935	ENSP00000387617
A_33_P3263538	AF001893	NEAT1	LINC00084, NCRNA00084, TncRNA, VINC	0.773744	2.81292	3.8924	0.000128503	0.00206917	0.70154	Human MEN1 region clone epsilon/beta mRNA, 3' fragment. [AF001893]	11:65422797-65445539	hs|11q13.1	Other	other	283131
A_23_P257583	NM_015689	DENND2A	FAM31D, KIAA1277	0.773721	-2.82845	2.44714	0.0151142	0.0711176	-3.60639	Homo sapiens DENN/MADD domain containing 2A (DENND2A), mRNA [NM_015689]	7:140641485-140518417	hs|7q34	Cytoplasm	other	27147	ENST00000496613	ENSG00000146966	ENSP00000419654
A_23_P146111	NM_024759	NIPAL2	NPAL2	0.773019	-3.90483	2.61652	0.00944406	0.0514042	-3.19624	Homo sapiens NIPA-like domain containing 2 (NIPAL2), mRNA [NM_024759]	8:98294392-98189825	hs|8q22.2	Other	other	79815	ENST00000520545	ENSG00000104361
A_23_P7976	NM_005321	HIST1H1E	H1.4, H1E, H1F4, H1s-4, RMNS, dJ221C16.5	0.771414	2.11025	5.63213	4.93992e-08	3.99245e-06	8.10673	Homo sapiens histone cluster 1, H1e (HIST1H1E), mRNA [NM_005321]	6:26156330-26157114	hs|6p22.2	Nucleus	other	3008	ENST00000304218	ENSG00000168298	ENSP00000307705
A_23_P131417	NM_005336	HDLBP	HBP, PRO2900, VGL	0.77083	1.55977	7.49023	1.2942e-12	5.48883e-10	18.205	Homo sapiens high density lipoprotein binding protein (HDLBP), transcript variant 1, mRNA [NM_005336]	2:241315841-241227263	hs|2q37.3	Nucleus	transporter	3069	ENST00000427183	ENSG00000115677	ENSP00000399139
A_33_P3301219	NR_024060	FAM27A	FAM27A1	0.770211	-3.895	2.77523	0.00594855	0.0369989	-2.78848	Homo sapiens family with sequence similarity 27, member A (FAM27A), non-coding RNA [NR_024060]	9:-	hs|9p11.2	Other	other	548321
A_24_P401174	NM_015202	KIAA0556	JBTS26	0.769456	-3.08445	3.90178	0.000123906	0.00201405	0.735291	Homo sapiens KIAA0556 (KIAA0556), mRNA [NM_015202]	16:27550127-27780370	hs|16p12.1	Extracellular Space	other	23247
A_23_P148829	NM_080431	ACTRT2	ARPM2, ARPT2, Arp-T2, HARPM2	0.768941	-2.87054	4.51088	1.00871e-05	0.000287273	3.07571	Homo sapiens actin-related protein T2 (ACTRT2), mRNA [NM_080431]	1:3021481-3022902	hs|1p36.32	Other	other	140625	ENST00000378404	ENSG00000169717	ENSP00000367658
A_23_P215341	NM_017946	FKBP14	EDSKMH, EDSKSCL2, FKBP22, IPBP12	0.768911	-2.16716	4.50914	1.01639e-05	0.000288663	3.06859	Homo sapiens FK506 binding protein 14, 22 kDa (FKBP14), mRNA [NM_017946]	7:30026800-30010582	hs|7p14.3	Cytoplasm	enzyme	55033
A_23_P74895	NM_024674	LIN28A	CSDD1, LIN-28, LIN28, ZCCHC1, lin-28A	0.768646	-3.60827	2.95661	0.00341911	0.0246272	-2.29501	Homo sapiens lin-28 homolog A (C. elegans) (LIN28A), mRNA [NM_024674]	1:26410767-26429727	hs|1p36.11	Cytoplasm	other	79727	ENST00000254231	ENSG00000131914	ENSP00000254231
A_23_P155123	NM_000106	CYP2D6	CPD6, CYP2D, CYP2D7AP, CYP2D7BP, CYP2D7P2, CYP2D8P2, CYP2DL1, CYPIID6, P450-DB1, P450C2D, P450DB1	0.768454	-1.67255	5.07562	7.72033e-07	3.71008e-05	5.49801	Homo sapiens cytochrome P450, family 2, subfamily D, polypeptide 6 (CYP2D6), transcript variant 1, mRNA [NM_000106]	22:42130880-42126498	hs|22q13.2	Cytoplasm	enzyme	1565
A_33_P3370714	NM_001166424	PGC	PEPC, PGII	0.768242	-3.54876	2.99663	0.0030149	0.0224808	-2.18223	Homo sapiens progastricsin (pepsinogen C) (PGC), transcript variant 2, mRNA [NM_001166424]	6:41747400-41736710	hs|6p21.1	Extracellular Space	peptidase	5225
A_23_P251268	NR_026829	LINC00852	C3orf42, GHRL-AS2, GHRLOS2, NAG73	0.76806	-3.98691	2.82977	0.00505053	0.0328136	-2.64317	Homo sapiens ghrelin opposite strand RNA 2 (non-protein coding) (GHRLOS2), non-coding RNA [NR_026829]	3:10284418-10285745	hs|3p25.3	Other	other	84657	ENST00000538717	ENSG00000231177
A_23_P59294	NM_001003699	RREB1	FINB, HNT, LZ321, RREB-1, Zep-1	0.767935	-3.17684	3.06007	0.00246309	0.0194166	-2.00057	Homo sapiens ras responsive element binding protein 1 (RREB1), transcript variant 1, mRNA [NM_001003699]	6:7107596-7251979	hs|6p24.3	Nucleus	transcription regulator	6239	ENST00000379933	ENSG00000124782	ENSP00000369265
A_23_P211227	NM_133635	POFUT2	C21orf80, FUT13	0.767751	-3.73027	3.18895	0.00161701	0.0142555	-1.62068	Homo sapiens protein O-fucosyltransferase 2 (POFUT2), transcript variant 3, mRNA [NM_133635]	21:45287913-45263927	hs|21q22.3	Cytoplasm	enzyme	23275	ENST00000331343	ENSG00000186866	ENSP00000329682
A_23_P431179	NM_003538	HIST1H4A	H4FA	0.767453	-4.39927	2.75465	0.00632341	0.0386765	-2.84262	Homo sapiens histone cluster 1, H4a (HIST1H4A), mRNA [NM_003538]	6:26021678-26022049	hs|6p22.2	Nucleus	other	8359
A_33_P3399593	NM_024821	CCDC134		0.766647	-3.82562	3.32035	0.00103836	0.0101472	-1.21864	Homo sapiens coiled-coil domain containing 134 (CCDC134), mRNA [NM_024821]	22:41800609-41832163	hs|22q13.2	Other	other	79879	ENST00000255784	ENSG00000100147	ENSP00000255784
A_23_P89455	NM_005827	SLC35B1	UGTREL1	0.766291	0.122437	5.91905	1.10585e-08	1.17831e-06	9.5325	Homo sapiens solute carrier family 35, member B1 (SLC35B1), mRNA [NM_005827]	17:49708172-49700933	hs|17q21.33	Cytoplasm	transporter	10237	ENST00000513508	ENSG00000121073
A_33_P3232677	CR605662			0.765582	-3.72999	2.29847	0.0223909	0.0929197	-3.94484	full-length cDNA clone CS0DI007YM23 of Placenta Cot 25-normalized of Homo sapiens (human) [CR605662]		hs|22q11.1				ENST00000428118	ENSG00000230471
A_33_P3326634	NM_001164617	GPC3	DGSX, GTR2-2, MXR7, OCI-5, SDYS, SGB, SGBS, SGBS1	0.765421	-4.00372	2.29088	0.0228337	0.0941425	-3.96158	Homo sapiens glypican 3 (GPC3), transcript variant 1, mRNA [NM_001164617]	X:133985645-133535744	hs|Xq26.2	Plasma Membrane	other	2719
A_33_P3300332	XR_132708	HCG2040054		0.764935	-4.14057	2.75336	0.0063477	0.0387697	-2.84602	PREDICTED: Homo sapiens hCG2040054 (LOC644093), miscRNA [XR_132708]	2:47527536-47529163	hs|2p21	Other	other	644093	ENST00000435331	ENSG00000235760
A_33_P3317589	NM_145762	GFRA4		0.764772	-3.39693	2.48065	0.0137976	0.0668566	-3.5273	Homo sapiens GDNF family receptor alpha 4 (GFRA4), transcript variant 2, mRNA [NM_145762]	20:3663398-3659291	hs|20p13	Plasma Membrane	transmembrane receptor	64096	ENST00000290417	ENSG00000125861	ENSP00000290417
A_33_P3773195	AK097101	LOC285762		0.764642	-2.34058	2.293	0.0227092	0.093837	-3.95691	Homo sapiens cDNA FLJ39782 fis, clone SPLEN2002175. [AK097101]	6:119491301-119452546	hs|6q22.31	Other	other	285762
A_23_P117873	NM_012125	CHRM5	HM5	0.76388	-4.53914	1.39707	0.163678	0.3234	-5.55643	Homo sapiens cholinergic receptor, muscarinic 5 (CHRM5), mRNA [NM_012125]	15:33968313-34065093	hs|15q14	Plasma Membrane	G-protein coupled receptor	1133	ENST00000383263	ENSG00000184984	ENSP00000372750
A_24_P350683	BC012121	SLC9A1	APNH, LIKNS, NHE-1, NHE1, PPP1R143	0.761088	-3.27624	3.19952	0.00156124	0.0138667	-1.58891	solute carrier family 9 (sodium/hydrogen exchanger), member 1 [Source:HGNC Symbol;Acc:11071] [ENST00000374086]	1:27155129-27098808	hs|1p36.11	Plasma Membrane	ion channel	6548	ENST00000374086	ENSG00000090020	ENSP00000363199
A_33_P3223780	NM_002292	LAMB2	LAMS, NPHS5	0.761068	-3.95132	2.65186	0.00853583	0.0479297	-3.1074	Homo sapiens laminin, beta 2 (laminin S) (LAMB2), mRNA [NM_002292]	3:49133165-49121113	hs|3p21.31	Extracellular Space	enzyme	3913
A_23_P118571	NM_025237	SOST	CDD, DAND6, SOST1, VBCH	0.76025	-4.8955	1.46306	0.144753	0.299093	-5.46451	Homo sapiens sclerostin (SOST), mRNA [NM_025237]	17:43758787-43753730	hs|17q21.31	Extracellular Space	other	50964	ENST00000301691	ENSG00000167941	ENSP00000301691
A_23_P254165	NM_021785	RAI2		0.759881	-2.26658	3.37474	0.000860866	0.00881988	-1.04786	Homo sapiens retinoic acid induced 2 (RAI2), transcript variant 2, mRNA [NM_021785]	X:17861345-17800048	hs|Xp22.13	Other	other	10742
A_33_P3240258	NM_002951	RPN2	RIBIIR, RPN-II, RPNII, SWP1	0.759361	3.26684	7.30477	4.03758e-12	1.34152e-09	17.1119	Homo sapiens ribophorin II (RPN2), transcript variant 1, mRNA [NM_002951]	20:37179045-37241622	hs|20q11.23	Cytoplasm	enzyme	6185
A_23_P63096	NM_001004319	VHLL	VHLP, VLP	0.759138	-3.65527	3.41288	0.000753784	0.00798869	-0.926646	Homo sapiens von Hippel-Lindau tumor suppressor-like (VHLL), mRNA [NM_001004319]	1:156299636-156298623	hs|1q22	Other	other	391104
A_23_P56659	NM_133637	DQX1		0.758796	-4.69848	2.47752	0.013916	0.0672715	-3.53473	Homo sapiens DEAQ box RNA-dependent ATPase 1 (DQX1), mRNA [NM_133637]	2:74526280-74518130	hs|2p13.1	Other	enzyme	165545	ENST00000404568	ENSG00000144045	ENSP00000384621
A_33_P3337318	BX641084	HNRNPA2B1	HNRNPA2, HNRNPB1, HNRPA2, HNRPA2B1, HNRPB1, IBMPFD2, RNPA2, SNRPB1	0.758187	-1.88969	3.22685	0.00142512	0.0129176	-1.50624	heterogeneous nuclear ribonucleoprotein A2/B1 [Source:HGNC Symbol;Acc:5033] [ENST00000490912]	7:26200792-26189919	hs|7p15.2	Nucleus	other	3181	ENST00000490912	ENSG00000122566
A_33_P3226407	XR_132886	LOC729732		0.758147	-2.45817	3.96322	9.74521e-05	0.00168604	0.958026	PREDICTED: Homo sapiens hypothetical LOC729732 (LOC729732), miscRNA [XR_132886]	8:12665610-12537078	hs|8p23.1	Other	other	729732
A_33_P3289845	NM_198541	IGFL1	APRG644, UNQ644	0.757958	-4.37113	2.73109	0.0067788	0.0407361	-2.90415	Homo sapiens IGF-like family member 1 (IGFL1), mRNA [NM_198541]	19:46229751-46231242	hs|19q13.32	Extracellular Space	other	374918	ENST00000437936	ENSG00000188293	ENSP00000415823
A_24_P121406	NM_015070	ZC3H13	KIAA0853, Xio	0.75745	-3.19786	3.51297	0.000528952	0.00613767	-0.602622	Homo sapiens zinc finger CCCH-type containing 13 (ZC3H13), mRNA [NM_015070]	13:46052793-45954464	hs|13q14.13	Extracellular Space	other	23091	ENST00000282007	ENSG00000123200	ENSP00000282007
A_33_P3267081	NM_016643	ZNF771	DSC43	0.757353	1.1687	4.03914	7.21353e-05	0.00133792	1.23747	Homo sapiens zinc finger protein 771 (ZNF771), transcript variant 1, mRNA [NM_016643]	16:30407413-30418594	hs|16p11.2	Nucleus	transcription regulator	51333	ENST00000434417	ENSG00000179965	ENSP00000416197
A_23_P320578	NM_002928	RGS16	A28-RGS14, A28-RGS14P, RGS-R	0.757311	-2.11874	4.79615	2.83377e-06	0.000103748	4.26997	Homo sapiens regulator of G-protein signaling 16 (RGS16), mRNA [NM_002928]	1:182604412-182598622	hs|1q25.3	Cytoplasm	other	6004	ENST00000367558	ENSG00000143333	ENSP00000356529
A_32_P139738	NR_002827	HERC2P4	D16F37S5	0.757271	-2.29408	3.83733	0.000158907	0.00243322	0.504919	Homo sapiens hect domain and RLD 2 pseudogene 4 (HERC2P4), non-coding RNA [NR_002827]	16:32188112-32170042	hs|16p11.2	Other	other	100289574
A_33_P3417532	NM_001199799	ILDR1	DFNB42, ILDR1alpha, ILDR1alpha', ILDR1beta	0.756636	-4.69979	2.54049	0.0116981	0.0596565	-3.38356	Homo sapiens immunoglobulin-like domain containing receptor 1 (ILDR1), transcript variant 1, mRNA [NM_001199799]	3:122060553-121987322	hs|3q13.33	Plasma Membrane	transmembrane receptor	286676	ENST00000344209	ENSG00000145103	ENSP00000345667
A_23_P69020	NM_001105580	GABRR3		0.755408	-2.88996	2.95449	0.0034419	0.0247509	-2.30096	Homo sapiens gamma-aminobutyric acid (GABA) receptor, rho 3 (GABRR3), mRNA [NM_001105580]	3:98035303-97986682	hs|3q11.2	Plasma Membrane	transmembrane receptor	200959	ENST00000472788	ENSG00000183185	ENSP00000420790
A_33_P3366824	AK310542	TRAPPC2	MIP2A, SEDL, SEDT, TRAPPC2P1, TRS20, ZNF547L, hYP38334	0.755193	-5.10561	2.46385	0.0144443	0.0690055	-3.56707	trafficking protein particle complex 2 [Source:HGNC Symbol;Acc:23068] [ENST00000519382]	X:13734634-13712241	hs|Xp22.2	Cytoplasm	other	6399	ENST00000519382	ENSG00000196459
A_23_P120845	NM_005080	XBP1	TREB-5, TREB5, XBP-1, XBP2	0.755106	4.79615	4.82537	2.4799e-06	9.28648e-05	4.39574	Homo sapiens X-box binding protein 1 (XBP1), transcript variant 1, mRNA [NM_005080]	22:28800571-28794559	hs|22q12.1	Nucleus	transcription regulator	7494
A_23_P153897	NM_052847	GNG7		0.755103	0.939023	6.27607	1.59881e-09	2.37515e-07	11.3791	Homo sapiens guanine nucleotide binding protein (G protein), gamma 7 (GNG7), mRNA [NM_052847]	19:2702747-2511218	hs|19p13.3	Plasma Membrane	enzyme	2788	ENST00000382159	ENSG00000176533	ENSP00000371594
A_33_P3226542	NR_003271	SNORD3B-1	RNU3A1, U3a, U3b1, U3b2	0.755094	0.725788	2.5659	0.0108963	0.0568452	-3.32153	Homo sapiens small nucleolar RNA, C/D box 3B-1 (SNORD3B-1), small nucleolar RNA [NR_003271]	17:19061911-19062127	hs|17p11.2	Other	other	26851
A_23_P161171	NM_019893	ASAH2	BCDase, HNAC1, LCDase, N-CDase, NCDase	0.75359	-3.28698	3.04866	0.00255487	0.0199307	-2.03349	Homo sapiens N-acylsphingosine amidohydrolase (non-lysosomal ceramidase) 2 (ASAH2), transcript variant 1, mRNA [NM_019893]	10:50251563-50184860	hs|10q11.23	Cytoplasm	enzyme	56624	ENST00000474434	ENSG00000188611	ENSP00000476403
A_23_P142671	NM_144631	ZNF513	HMFT0656, RP58	0.753516	-1.14434	5.39912	1.60172e-07	1.05081e-05	6.98869	Homo sapiens zinc finger protein 513 (ZNF513), transcript variant 1, mRNA [NM_144631]	2:27380865-27377230	hs|2p23.3	Nucleus	transcription regulator	130557	ENST00000491924	ENSG00000163795
A_23_P51085	NM_020675	SPC25	AD024, SPBC25, hSpc25	0.753069	-4.29207	2.14214	0.0331844	0.120126	-4.27886	Homo sapiens SPC25, NDC80 kinetochore complex component, homolog (S. cerevisiae) (SPC25), mRNA [NM_020675]	2:168890442-168865044	hs|2q31.1	Cytoplasm	other	57405	ENST00000282074	ENSG00000152253	ENSP00000282074
A_33_P3335183	NM_199340	LRRC37A3	LRRC37, LRRC37A	0.751709	-1.57464	4.8198	2.54391e-06	9.48212e-05	4.3717	Homo sapiens leucine rich repeat containing 37, member A3 (LRRC37A3), mRNA [NM_199340]	17:64919490-64854133	hs|17q24.1	Other	other	374819
A_33_P3293593	NM_152479	TTC9B		0.751231	-4.95974	2.2848	0.0231935	0.0949546	-3.97494	Homo sapiens tetratricopeptide repeat domain 9B (TTC9B), mRNA [NM_152479]	19:40218398-40216057	hs|19q13.2	Other	other	148014	ENST00000311308	ENSG00000174521	ENSP00000311760
A_23_P320829	NM_152446	CEP128	C14orf145, C14orf61, LEDP/132	0.749445	-2.79922	3.55292	0.000458182	0.00551103	-0.470921	Homo sapiens centrosomal protein 128kDa (CEP128), mRNA [NM_152446]	14:80959500-80478320	hs|14q31.1	Cytoplasm	other	145508	ENST00000555529	ENSG00000100629	ENSP00000451137
A_33_P3359084	AK122959	TAS1R3	T1R3	0.749173	-1.7048	4.54892	8.54531e-06	0.000254139	3.23143	taste receptor, type 1, member 3 [Source:HGNC Symbol;Acc:15661] [ENST00000339381]	1:1331323-1335319	hs|1p36.33	Plasma Membrane	G-protein coupled receptor	83756	ENST00000339381	ENSG00000169962	ENSP00000344411
A_23_P109286	NM_000830	GRIK1	EAA3, EEA3, GLR5, GLUR5, GluK1, gluR-5	0.748755	-5.1568	1.40403	0.161597	0.320724	-5.54693	Homo sapiens glutamate receptor, ionotropic, kainate 1 (GRIK1), transcript variant 1, mRNA [NM_000830]	21:29940051-29536932	hs|21q21.3	Plasma Membrane	ion channel	2897
A_33_P3377380	AK093659	PPIEL	PPIEP1	0.748602	1.66133	2.75295	0.00635535	0.0387797	-2.84708	Q5TGA2_HUMAN (Q5TGA2) Peptidylprolyl isomerase E (Cyclophilin E), partial (29%) [THC2586785]	1:39559697-39522279	hs|1p34.3	Other	other	728448	ENST00000450157	ENSG00000243970
A_33_P3293925	NM_176819	DIPK2B	4930578C19Rik, CXorf36, DIA1R, EPQL1862, PRO3743, bA435K1.1	0.748064	-2.97336	2.4703	0.014193	0.0682482	-3.55184	Homo sapiens chromosome X open reading frame 36 (CXorf36), transcript variant 1, mRNA [NM_176819]	X:45200900-45148372	hs|Xp11.3	Other	other	79742	ENST00000398000	ENSG00000147113	ENSP00000381086
A_23_P71270	NM_001185	AZGP1	ZA2G, ZAG	0.747775	-3.20167	2.83797	0.00492675	0.0322467	-2.62109	Homo sapiens alpha-2-glycoprotein 1, zinc-binding (AZGP1), mRNA [NM_001185]	7:99976111-99966726	hs|7q22.1	Extracellular Space	transporter	563	ENST00000292401	ENSG00000160862	ENSP00000292401
A_33_P3410232	NR_024541	LY6G6E	C6orf22, G6e	0.747403	-2.62326	2.39538	0.0173665	0.0786266	-3.7265	Homo sapiens lymphocyte antigen 6 complex, locus G6E (pseudogene) (LY6G6E), transcript variant 1, non-coding RNA [NR_024541]	6:31714064-31711975	hs|6p21.33	Other	other	79136	ENST00000409239	ENSG00000255552	ENSP00000386842
A_33_P3365305	NM_001039523	CHRNA1	ACHRA, ACHRD, CHRNA, CMS1A, CMS1B, CMS2A, FCCMS, SCCMS	0.746651	-4.07597	2.50411	0.0129374	0.0639422	-3.47133	Homo sapiens cholinergic receptor, nicotinic, alpha 1 (muscle) (CHRNA1), transcript variant 1, mRNA [NM_001039523]	2:174764471-174747591	hs|2q31.1	Plasma Membrane	transmembrane receptor	1134	ENST00000435083	ENSG00000138435	ENSP00000395805
A_23_P405282	NR_038359	LINC01869		0.746277	5.45437	2.02392	0.0440815	0.143527	-4.51641	Homo sapiens uncharacterized LOC284365 (MGC45922), non-coding RNA [NR_038359]	19:50817680-50818877	hs|19q13.33	Other	other	284365	ENST00000326989	ENSG00000180279
A_33_P3273369	NM_014521	SH3BP4	BOG25, TTP	0.745836	-2.36237	2.29975	0.0223174	0.0927514	-3.94202	Homo sapiens SH3-domain binding protein 4 (SH3BP4), mRNA [NM_014521]	2:234951983-235055713	hs|2q37.2	Cytoplasm	other	23677
A_23_P57588	NM_016426	GTSE1	B99	0.745487	-3.53918	2.59899	0.00992614	0.0532612	-3.2399	Homo sapiens G-2 and S-phase expressed 1 (GTSE1), mRNA [NM_016426]	22:46295142-46333698	hs|22q13.31	Cytoplasm	other	51512	ENST00000491863	ENSG00000075218
A_33_P3316934	AK310032	RASSF1	123F2, NORE2A, RASSF1A, RDA32, REH3P21	0.745351	-3.1454	3.24077	0.00136011	0.0124562	-1.4639	Ras association (RalGDS/AF-6) domain family member 1 [Source:HGNC Symbol;Acc:9882] [ENST00000494145]	3:50340935-50329785	hs|3p21.31	Nucleus	other	11186	ENST00000494145	ENSG00000068028
A_23_P259292	NM_015645	C1QTNF5	CTRP5, MFRP	0.745261	-1.92158	1.72742	0.0853721	0.215681	-5.05467	Homo sapiens C1q and tumor necrosis factor related protein 5 (C1QTNF5), mRNA [NM_015645]	11:119346672-119338933	hs|11q23.3	Plasma Membrane	transmembrane receptor	114902
A_23_P25945	NM_020421	ADCK1		0.745046	-3.25173	3.19092	0.00160647	0.0141828	-1.61477	Homo sapiens aarF domain containing kinase 1 (ADCK1), transcript variant 1, mRNA [NM_020421]	14:77800057-77933953	hs|14q24.3	Cytoplasm	kinase	57143	ENST00000556560	ENSG00000063761
A_33_P3336632	NR_003287	RNA28SN5	RN28S1, RNA28S5	0.745045	8.95679	3.42968	0.000710663	0.00765406	-0.872836	Homo sapiens RNA, 28S ribosomal 1 (RN28S1), ribosomal RNA [NR_003287]	22:-		Other	other	100008589
A_23_P418485	NM_152587	C11orf65		0.744892	-3.45526	3.5818	0.000412684	0.00507438	-0.374916	Homo sapiens chromosome 11 open reading frame 65 (C11orf65), mRNA [NM_152587]	11:108469831-108308518	hs|11q22.3	Other	other	160140	ENST00000393084	ENSG00000166323	ENSP00000376799
A_33_P3544880	BC008131	LOC142937		0.744759	-0.893369	4.09057	5.86903e-05	0.00113701	1.42937	Homo sapiens cDNA clone IMAGE:3454038. [BC008131]	10:6253746-6254799	hs|10p15.1			142937
A_23_P106874	NM_031293	PMFBP1	SPGF31, STAP	0.744692	-4.0918	1.36095	0.174801	0.33668	-5.60497	Homo sapiens polyamine modulated factor 1 binding protein 1 (PMFBP1), transcript variant 1, mRNA [NM_031293]	16:72173907-72116696	hs|16q22.2	Cytoplasm	other	83449	ENST00000379073	ENSG00000118557	ENSP00000368364
A_33_P3212630	NM_001164447	FAM90A10P	FAM90A10	0.744631	-2.0177	3.03372	0.0026799	0.0206157	-2.07645	Homo sapiens family with sequence similarity 90, member A10 (FAM90A10), mRNA [NM_001164447]	8:7769583-7771312	hs|8p23.1	Other	other	441328
A_33_P3284019	NM_001012426	FOXP4	hFKHLA	0.744629	7.8578	4.34801	2.02747e-05	0.000495306	2.42148	Homo sapiens forkhead box P4 (FOXP4), transcript variant 1, mRNA [NM_001012426]	6:41546425-41602383	hs|6p21.1	Nucleus	transcription regulator	116113	ENST00000373057	ENSG00000137166	ENSP00000362148
A_33_P3359647	NM_182647	OPRL1	KOR-3, NOCIR, NOP, NOPr, OOR, ORL1	0.744521	-3.66765	2.80529	0.00543709	0.0346261	-2.70871	Homo sapiens opiate receptor-like 1 (OPRL1), transcript variant 1, mRNA [NM_182647]	20:64080081-64100642	hs|20q13.33	Plasma Membrane	G-protein coupled receptor	4987	ENST00000349451	ENSG00000125510	ENSP00000336764
A_33_P3393412	NM_001001480	KRTAP5-5	KRTAP5-11, KRTAP5.5	0.744069	-2.80246	4.53346	9.1425e-06	0.000267522	3.168	Homo sapiens keratin associated protein 5-5 (KRTAP5-5), mRNA [NM_001001480]	11:1629802-1630929	hs|11p15.5	Cytoplasm	other	439915
A_24_P184844	AF006514	CHD2	EEOC	0.743465	-3.45748	3.02901	0.00272045	0.020859	-2.08995	Homo sapiens CHD2 mRNA, complete cds. [AF006514]	15:92900320-93028006	hs|15q26.1	Nucleus	enzyme	1106
A_33_P3296766	XM_003403542	IGHV1OR15-9	IGHV1OR159, VSIG7	0.743163	-4.37713	2.36522	0.0188117	0.0827565	-3.79538	immunoglobulin heavy variable 1/OR21-1 (non-functional) [Source:HGNC Symbol;Acc:38040] [ENST00000302092]	15:19965100-19964655	hs|21p11.2	Other	other	390531
A_23_P326157	NM_022134	GAL3ST2	GAL3ST-2, GP3ST	0.74306	-3.35583	2.66207	0.00828852	0.0469936	-3.08153	Homo sapiens galactose-3-O-sulfotransferase 2 (GAL3ST2), mRNA [NM_022134]	2:241776824-241804286	hs|2q37.3	Cytoplasm	enzyme	64090	ENST00000192314	ENSG00000154252	ENSP00000192314
A_23_P57417	NM_005940	MMP11	SL-3, ST3, STMY3	0.742382	-3.61192	3.64194	0.000331187	0.00427651	-0.172684	Homo sapiens matrix metallopeptidase 11 (stromelysin 3) (MMP11), mRNA [NM_005940]	22:23772818-23784315	hs|22q11.23	Extracellular Space	peptidase	4320	ENST00000465385	ENSG00000099953
A_23_P360804	NM_020939	CPNE5	COPN5, CPN5	0.742263	3.86136	4.4705	1.20152e-05	0.000328557	2.91162	Homo sapiens copine V (CPNE5), mRNA [NM_020939]	6:36839443-36740772	hs|6p21.2	Plasma Membrane	other	57699	ENST00000244751	ENSG00000124772	ENSP00000244751
A_23_P67896	NM_006922	SCN3A	EIEE62, FFEVF4, NAC3, Nav1.3	0.741686	-1.71223	3.30631	0.00108941	0.0104999	-1.2623	Homo sapiens sodium channel, voltage-gated, type III, alpha subunit (SCN3A), transcript variant 1, mRNA [NM_006922]	2:165204294-165087519	hs|2q24.3	Plasma Membrane	ion channel	6328
A_33_P3419970	NM_148896	NPB	L7, PPL7, PPNPB	0.741385	2.5899	2.19514	0.029107	0.110708	-4.16814	Homo sapiens neuropeptide B (NPB), mRNA [NM_148896]	17:81902108-81902904	hs|17q25.3	Extracellular Space	other	256933	ENST00000333383	ENSG00000183979	ENSP00000332766
A_23_P140190	NR_026800	FAM30A	C14orf110, HSPC053, KIAA0125	0.740998	-0.322553	3.60196	0.000383469	0.00478798	-0.307464	Homo sapiens KIAA0125 (KIAA0125), non-coding RNA [NR_026800]	14:105917978-105932641	hs|14q32.33	Other	other	9834
A_33_P3257866	NR_003064	PYY2		0.740523	-1.83999	2.78031	0.00585927	0.0366501	-2.77507	Homo sapiens peptide YY, 2 (seminalplasmin) (PYY2), non-coding RNA [NR_003064]	17:28226562-28228059	hs|17q11.2	Other	other	23615	ENST00000441253	ENSG00000237575
A_33_P3320804	NM_001242829	IP6K1	IHPK1, PiUS	0.740151	6.5726	3.81126	0.000175572	0.00261076	0.412685	Homo sapiens inositol hexakisphosphate kinase 1 (IP6K1), transcript variant 3, mRNA [NM_001242829]	3:49786539-49724294	hs|3p21.31	Cytoplasm	kinase	9807	ENST00000395238	ENSG00000176095	ENSP00000378659
A_33_P3356306	AF323919	LYG2	LYGH, LYSG2	0.740107	-0.694684	3.31521	0.00105676	0.0102879	-1.23462	Homo sapiens LYGH mRNA, complete cds. [AF323919]	2:99260014-99242245	hs|2q11.2	Extracellular Space	enzyme	254773	ENST00000409679	ENSG00000185674	ENSP00000386381
A_32_P158083	NM_199000	LHFPL3	LHFPL4	0.739798	-3.42825	2.31379	0.0215209	0.0907625	-3.91091	Homo sapiens lipoma HMGIC fusion partner-like 3 (LHFPL3), mRNA [NM_199000]	7:104328655-104908557	hs|7q22.3	Other	other	375612
A_24_P349274	NM_001004727	OR4X2	OR11-105	0.739313	-2.04263	2.14365	0.0330612	0.119835	-4.27572	Homo sapiens olfactory receptor, family 4, subfamily X, member 2 (OR4X2), mRNA [NM_001004727]	11:48245103-48246014	hs|11p11.2	Plasma Membrane	other	119764
A_32_P158786	NM_001170633	C12orf56		0.7393	-4.50785	2.56544	0.0109104	0.0568698	-3.32266	Homo sapiens chromosome 12 open reading frame 56 (C12orf56), transcript variant 1, mRNA [NM_001170633]	12:64390579-64264761	hs|12q14.2	Other	other	115749	ENST00000333722	ENSG00000185306	ENSP00000329698
A_32_P65533	NM_207360	ZC3H12D	C6orf95, MCPIP4, TFL, dJ281H8.1, p34	0.738207	-2.75696	3.07937	0.00231464	0.0185147	-1.9446	Homo sapiens zinc finger CCCH-type containing 12D (ZC3H12D), mRNA [NM_207360]	6:149485011-149447629	hs|6q25.1	Cytoplasm	other	340152
A_33_P3454679	BU190374	HAB1		0.737886	-2.0558	3.89142	0.000128991	0.00207487	0.698026	AGENCOURT_7501292 NIH_MGC_112 Homo sapiens cDNA clone IMAGE:6071385 5', mRNA sequence [BU190374]	7:-				55547
A_33_P3242703	AK292160	RAD52		0.737506	-3.10295	3.40451	0.000776149	0.00817752	-0.953342	RAD52 homolog (S. cerevisiae) [Source:HGNC Symbol;Acc:9824] [ENST00000545967]	12:991194-911027	hs|12p13.33	Nucleus	other	5893	ENST00000545967	ENSG00000002016
A_23_P43350	NM_005511	MLANA	MART-1, MART1	0.736933	-4.33742	2.41259	0.0165867	0.0761784	-3.68683	Homo sapiens melan-A (MLANA), mRNA [NM_005511]	9:5890908-5909821	hs|9p24.1	Plasma Membrane	other	2315	ENST00000381477	ENSG00000120215	ENSP00000370886
A_24_P322709	NM_003098	SNTA1	LQT12, SNT1, TACIP1, dJ1187J4.5	0.736739	-3.81745	3.3264	0.00101705	0.00998069	-1.19977	Homo sapiens syntrophin, alpha 1 (dystrophin-associated protein A1, 59kDa, acidic component) (SNTA1), mRNA [NM_003098]	20:33443891-33407956	hs|20q11.21	Plasma Membrane	other	6640	ENST00000217381	ENSG00000101400	ENSP00000217381
A_33_P3321369	XR_109231	LOC145757		0.735802	0.242792	2.47744	0.0139193	0.0672715	-3.53493	PREDICTED: Homo sapiens hypothetical LOC145757 (LOC145757), miscRNA [XR_109231]	15:-	hs|15q26.3			145757
A_23_P133956	NM_002263	KIFC1	HSET, KNSL2	0.735347	-4.94702	2.43446	0.0156404	0.0729052	-3.63603	Homo sapiens kinesin family member C1 (KIFC1), mRNA [NM_002263]	6:33391523-33410225	hs|6p21.32	Nucleus	enzyme	3833	ENST00000480346	ENSG00000204197
A_23_P98898	NM_001798	CDK2	CDKN2, p33(CDK2)	0.734819	-3.29004	2.75245	0.00636482	0.0387992	-2.8484	Homo sapiens cyclin-dependent kinase 2 (CDK2), transcript variant 1, mRNA [NM_001798]	12:55966768-55972788	hs|12q13.2	Nucleus	kinase	1017	ENST00000555408	ENSG00000123374	ENSP00000450983
A_23_P150147	NM_017857	SSH3	SSH3L	0.733941	-3.09782	3.47161	0.000612924	0.00684473	-0.737545	Homo sapiens slingshot homolog 3 (Drosophila) (SSH3), mRNA [NM_017857]	11:67303447-67312606	hs|11q13.2	Cytoplasm	phosphatase	54961	ENST00000308127	ENSG00000172830	ENSP00000312081
A_33_P3380346	NM_133330	NSD2	KMT3F, KMT3G, MMSET, REIIBP, TRX5, WHS, WHSC1	0.733724	-3.90971	2.9907	0.00307185	0.0228118	-2.19902	Homo sapiens Wolf-Hirschhorn syndrome candidate 1 (WHSC1), transcript variant 1, mRNA [NM_133330]	4:1871395-1982206	hs|4p16.3	Nucleus	enzyme	7468
A_33_P3229702	NM_053284	WFIKKN1	C16orf12, RJD2, WFDC20A, WFIKKN	0.732753	-4.62412	2.60082	0.00987475	0.0530753	-3.23535	Homo sapiens WAP, follistatin/kazal, immunoglobulin, kunitz and netrin domain containing 1 (WFIKKN1), mRNA [NM_053284]	16:631011-634115	hs|16p13.3	Cytoplasm	other	117166	ENST00000319070	ENSG00000127578	ENSP00000324763
A_23_P200310	NM_017779	DEPDC1	DEP.8, DEPDC1-V2, DEPDC1A, SDP35	0.732648	-3.12002	2.92545	0.00376761	0.026369	-2.38185	Homo sapiens DEP domain containing 1 (DEPDC1), transcript variant 2, mRNA [NM_017779]	1:68497220-68474151	hs|1p31.2	Nucleus	transcription regulator	55635
A_23_P201211	NM_031281	FCRL5	BXMAS1, CD307, CD307e, FCRH5, IRTA2, PRO820	0.732625	0.603889	2.58991	0.0101843	0.0541646	-3.2624	Homo sapiens Fc receptor-like 5 (FCRL5), transcript variant 1, mRNA [NM_031281]	1:157552532-157513376	hs|1q23.1	Plasma Membrane	other	83416	ENST00000461387	ENSG00000143297
A_23_P20823	NM_052844	WDR34	DIC5, FAP133, SRTD11, bA216B9.3	0.732359	-0.808563	4.97752	1.22628e-06	5.33692e-05	5.06052	Homo sapiens WD repeat domain 34 (WDR34), mRNA [NM_052844]	9:128656849-128633652	hs|9q34.11	Cytoplasm	other	89891	ENST00000372715	ENSG00000119333	ENSP00000361800
A_33_P3403082	NR_027686	C20orf204	LINC00176, NCRNA00176, PRR17	0.732108	2.98577	2.40254	0.0170386	0.0774863	-3.71005	Homo sapiens long intergenic non-protein coding RNA 176 (LINC00176), transcript variant 1, non-coding RNA [NR_027686]	20:64033726-64039007	hs|20q13.33	Other	other	284739
A_33_P3334398	NM_001215	CA6	CA-VI, GUSTIN	0.7313	-0.083656	2.55209	0.0113256	0.0582882	-3.35531	Homo sapiens carbonic anhydrase VI (CA6), mRNA [NM_001215]	1:8945833-8975091	hs|1p36.23	Extracellular Space	enzyme	765
A_33_P3339990	AK123323	LOC100128429		0.73076	-3.04217	3.12618	0.00198818	0.0165103	-1.80749	Homo sapiens cDNA FLJ41329 fis, clone BRAMY2047676. [AK123323]	19:19432714-19432038	hs|19p13.11			100128429
A_23_P129209	NM_002168	IDH2	D2HGA2, ICD-M, IDH, IDHM, IDP, IDPM, mNADP-IDH	0.73055	1.06282	5.07211	7.85008e-07	3.76074e-05	5.48224	Homo sapiens isocitrate dehydrogenase 2 (NADP+), mitochondrial (IDH2), nuclear gene encoding mitochondrial protein, mRNA [NM_002168]	15:90102553-90083977	hs|15q26.1	Cytoplasm	enzyme	3418	ENST00000540499	ENSG00000182054	ENSP00000446147
A_32_P230868	NM_024519	RIPOR1	FAM65A	0.730366	4.43522	2.15126	0.0324495	0.118438	-4.25999	Homo sapiens family with sequence similarity 65, member A (FAM65A), transcript variant 1, mRNA [NM_024519]	16:67518422-67546787	hs|16q22.1	Cytoplasm	other	79567
A_33_P3387756	NM_001007125	LKAAEAR1	C20orf201	0.729787	3.64983	3.41427	0.000750124	0.00796126	-0.9222	Homo sapiens chromosome 20 open reading frame 201 (C20orf201), mRNA [NM_001007125]	20:64084955-64083374	hs|20q13.33	Other	other	198437	ENST00000308906	ENSG00000171695	ENSP00000310801
A_23_P67913	NM_013335	GMPPA	AAMR	0.72976	-2.16223	4.10385	5.5626e-05	0.00108581	1.47929	Homo sapiens GDP-mannose pyrophosphorylase A (GMPPA), transcript variant 1, mRNA [NM_013335]	2:219498864-219506995	hs|2q35	Cytoplasm	enzyme	29926
A_24_P161144	NM_001136509	ZNF843		0.728154	1.15849	2.30604	0.0219575	0.0918857	-3.92811	Homo sapiens zinc finger protein 843 (ZNF843), mRNA [NM_001136509]	16:31443159-31435437	hs|16p11.2	Other	other	283933
A_23_P126735	NM_000572	IL10	CSIF, GVHDS, IL-10, IL10A, TGIF	0.727947	-3.63876	1.68531	0.0932227	0.227419	-5.1244	Homo sapiens interleukin 10 (IL10), mRNA [NM_000572]	1:206772493-206767602	hs|1q32.1	Extracellular Space	cytokine	3586	ENST00000423557	ENSG00000136634	ENSP00000412237
A_33_P3359219	NM_001102560	PLPP5	DPPL1, HTPAP, PPAPDC1B	0.726691	1.47023	4.43044	1.42753e-05	0.000378307	2.75003	Homo sapiens phosphatidic acid phosphatase type 2 domain containing 1B (PPAPDC1B), transcript variant 3, mRNA [NM_001102560]	8:38269434-38261789	hs|8p11.23	Other	phosphatase	84513	ENST00000531109	ENSG00000147535	ENSP00000434555
A_24_P50950	AK095289	CCDC88B	BRLZ, CCDC88, HKRP3, gipie	0.726681	0.315036	4.47818	1.16234e-05	0.000319255	2.94271	coiled-coil domain containing 88B [Source:HGNC Symbol;Acc:26757] [ENST00000492980]	11:64340202-64357533	hs|11q13.1	Nucleus	enzyme	283234	ENST00000492980	ENSG00000168071
A_33_P3311611	NR_027898	COL6A4P2	COL6A4	0.725677	-5.04431	2.56727	0.0108545	0.0567038	-3.31817	Homo sapiens collagen, type VI, alpha 4 pseudogene 2 (COL6A4P2), non-coding RNA [NR_027898]	3:130212819-130273805	hs|3q22.1	Other	other	646300	ENST00000507516	ENSG00000228252
A_24_P278192	NM_000476	AK1	HTL-S-58j	0.725512	1.55558	2.69428	0.00754981	0.0440085	-2.99928	Homo sapiens adenylate kinase 1 (AK1), mRNA [NM_000476]	9:127885541-127866479	hs|9q34.11	Cytoplasm	kinase	203	ENST00000373176	ENSG00000106992	ENSP00000362271
A_33_P3582789	AK126075	FLJ44087		0.724814	-5.2807	1.88386	0.0607866	0.17471	-4.78095	Homo sapiens cDNA FLJ44087 fis, clone TESTI4041143. [AK126075]	18:-	hs|18q12.3	Other	other	400649
A_33_P3331376	NM_004442	EPHB2	CAPB, DRT, EK5, EPHT3, ERK, Hek5, PCBC, Tyro5	0.724803	-3.82672	2.59115	0.0101486	0.0540533	-3.25932	Homo sapiens EPH receptor B2 (EPHB2), transcript variant 2, mRNA [NM_004442]	1:22710769-22921499	hs|1p36.12	Plasma Membrane	kinase	2048	ENST00000374632	ENSG00000133216	ENSP00000363763
A_33_P3342720	NM_173201	ATP2A1	ATP2A, SERCA1	0.724663	-3.63084	2.85317	0.00470449	0.0312017	-2.58001	Homo sapiens ATPase, Ca++ transporting, cardiac muscle, fast twitch 1 (ATP2A1), transcript variant b, mRNA [NM_173201]	16:28878487-28904508	hs|16p11.2	Cytoplasm	transporter	487
A_33_P3357421	AK126098	PRSS29P	ISP2	0.724338	-5.29313	2.47787	0.0139028	0.0672401	-3.53391	Homo sapiens cDNA FLJ44110 fis, clone TESTI4045982, moderately similar to MCT7_MOUSE Mast cell protease 7. [AK126098]	16:1264003-1261002	hs|16p13.3	Other	other	123787	ENST00000440800	ENSG00000196364
A_24_P276932	NM_001039362	ATP6V1C2	ATP6C2, VMA5	0.724285	-3.66677	2.82373	0.00514346	0.0331721	-2.65938	Homo sapiens ATPase, H+ transporting, lysosomal 42kDa, V1 subunit C2 (ATP6V1C2), transcript variant 1, mRNA [NM_001039362]	2:10720972-10785109	hs|2p25.1	Cytoplasm	transporter	245973	ENST00000381661	ENSG00000143882	ENSP00000371077
A_23_P39088	NM_001536	PRMT1	ANM1, HCP1, HRMT1L2, IR1B4	0.72412	0.781641	5.19909	4.27169e-07	2.3157e-05	6.05834	Homo sapiens protein arginine methyltransferase 1 (PRMT1), transcript variant 1, mRNA [NM_001536]	19:49676165-49688449	hs|19q13.33	Nucleus	enzyme	3276	ENST00000391851	ENSG00000126457	ENSP00000375724
A_33_P3687389	CA309819	C17orf13		0.724007	-3.90451	2.56678	0.0108695	0.056763	-3.31938	UI-H-FT1-bic-j-12-0-UI.s1 NCI_CGAP_FT1 Homo sapiens cDNA clone UI-H-FT1-bic-j-12-0-UI 3', mRNA sequence [CA309819]	17:-	hs|17p13.3			53393
A_23_P98616	NM_153277	SLC22A6	HOAT1, OAT1, PAHT, ROAT1	0.724002	-5.27142	2.27884	0.0235516	0.0958296	-3.98803	Homo sapiens solute carrier family 22 (organic anion transporter), member 6 (SLC22A6), transcript variant 3, mRNA [NM_153277]	11:62985022-62976596	hs|11q12.3	Plasma Membrane	transporter	9356
A_33_P3323048	NM_001029998	SLC10A7	C4orf13, P7	0.723528	-3.53819	2.97146	0.00326372	0.0238132	-2.25334	Homo sapiens solute carrier family 10 (sodium/bile acid cotransporter family), member 7 (SLC10A7), transcript variant 2, mRNA [NM_001029998]	4:146522350-146253980	hs|4q31.22	Other	transporter	84068
A_24_P28811	NR_023391	CYP4F30P	C2orf14	0.722802	1.84854	2.83925	0.00490761	0.0321771	-2.61763	Homo sapiens cytochrome P450, family 4, subfamily F, polypeptide 30, pseudogene (CYP4F30P), non-coding RNA [NR_023391]	2:130680049-130685862	hs|2q21.1	Other	other	100132708	ENST00000439137	ENSG00000239402
A_23_P255663	NM_024641	MANEA	ENDO, hEndo	0.721931	-1.80455	3.65556	0.000314971	0.00411526	-0.126483	Homo sapiens mannosidase, endo-alpha (MANEA), mRNA [NM_024641]	6:95577496-95609451	hs|6q16.1	Cytoplasm	enzyme	79694	ENST00000358812	ENSG00000172469	ENSP00000351669
A_33_P3210904	AK095629	SEC13	D3S1231E, SEC13L1, SEC13R, npp-20	0.721765	-1.3153	5.57395	6.64874e-08	5.14903e-06	7.82414	Homo sapiens cDNA FLJ38310 fis, clone FCBBF3019839, highly similar to SEC13-RELATED PROTEIN. [AK095629]	3:10321187-10300928	hs|3p25.3	Cytoplasm	transporter	6396	ENST00000397101	ENSG00000157020
A_23_P371865	NM_152342	CDYL2	PCCP1	0.721338	-3.33677	2.50519	0.0128991	0.0637832	-3.46874	Homo sapiens chromodomain protein, Y-like 2 (CDYL2), mRNA [NM_152342]	16:80805042-80597898	hs|16q23.2	Nucleus	other	124359
A_33_P3209581	NM_001170738	IQSEC3		0.721335	3.28007	3.34209	0.000963686	0.00958722	-1.15069	Homo sapiens IQ motif and Sec7 domain 3 (IQSEC3), transcript variant 1, mRNA [NM_001170738]	12:66793-178459	hs|12p13.33	Cytoplasm	other	440073
A_23_P153797	NM_004386	NCAN	CSPG3	0.72118	-3.42219	3.14782	0.00185214	0.0157532	-1.74348	Homo sapiens neurocan (NCAN), mRNA [NM_004386]	19:19211972-19252251	hs|19p13.11	Extracellular Space	other	1463	ENST00000252575	ENSG00000130287	ENSP00000252575
A_33_P3332871	BE616696			0.720899	-3.41607	2.61505	0.00948372	0.0515746	-3.19991	601279876F1 NIH_MGC_39 Homo sapiens cDNA clone IMAGE:3621930 5', mRNA sequence [BE616696]		hs|7q11.21
A_33_P3219459	NM_001114748	TMEM240	C1orf70, SCA21	0.720784	-1.02881	3.26957	0.00123426	0.0115728	-1.37577	Homo sapiens chromosome 1 open reading frame 70 (C1orf70), mRNA [NM_001114748]	1:1540359-1534777	hs|1p36.33	Plasma Membrane	other	339453	ENST00000378733	ENSG00000205090	ENSP00000368007
A_23_P91114	NM_013388	PREB	SEC12	0.720744	1.39398	6.70873	1.38701e-10	3.03963e-08	13.7189	Homo sapiens prolactin regulatory element binding (PREB), mRNA [NM_013388]	2:27134674-27130755	hs|2p23.3	Nucleus	transcription regulator	10113
A_23_P359540	NM_003540	HIST1H4F	H4, H4/c, H4FC	0.720673	-0.351828	5.64575	4.60667e-08	3.81625e-06	8.17318	Homo sapiens histone cluster 1, H4f (HIST1H4F), mRNA [NM_003540]	6:26240425-26240792	hs|6p22.2	Nucleus	other	8361	ENST00000377745	ENSG00000278705	ENSP00000366974
A_33_P3324065	NM_001080542	FBF1	Alb, FBF-1	0.720253	-3.36939	3.47722	0.000600834	0.0067561	-0.719312	Homo sapiens Fas (TNFRSF6) binding factor 1 (FBF1), mRNA [NM_001080542]	17:75938231-75909573	hs|17q25.1	Nucleus	other	85302
A_33_P3232204	XR_110259	LOC100128343		0.720076	-2.82974	3.2817	0.00118458	0.0112074	-1.33844	PREDICTED: Homo sapiens hypothetical LOC100128343 (LOC100128343), miscRNA [XR_110259]	14:105890763-105892732	hs|14q32.33			100128343
A_24_P155502	NM_005538	INHBC	IHBC	0.719607	-0.337645	2.37242	0.0184574	0.0817518	-3.77901	Homo sapiens inhibin, beta C (INHBC), mRNA [NM_005538]	12:57434684-57452061	hs|12q13.3	Extracellular Space	growth factor	3626	ENST00000309668	ENSG00000175189	ENSP00000308716
A_33_P3313476	NM_001136571	ZAR1L	Z3CXXC7, ZAR2	0.719277	-1.20424	2.02738	0.0437238	0.142626	-4.50963	Homo sapiens zygote arrest 1-like (ZAR1L), mRNA [NM_001136571]	13:32311953-32303770	hs|13q13.1	Cytoplasm	other	646799	ENST00000345108	ENSG00000189167	ENSP00000344616
A_33_P3843358	BG944179	SNORD8	RNU6C, mgU6-53	0.718764	-3.1429	3.54281	0.000475196	0.00563884	-0.504369	ax47d11.x1 Proliferating Human Erythroid Cells (LCB:ax library) Homo sapiens cDNA clone ax47d11 random, mRNA sequence [BG944179]	14:21397400-21397292	hs|14q11.2	Other	other	319103
A_23_P73637	NM_031273	TEX13B	TGC3B, TSGA5	0.718762	-2.61143	3.85038	0.000151141	0.00234261	0.551286	Homo sapiens testis expressed 13B (TEX13B), mRNA [NM_031273]	X:107982369-107980863	hs|Xq22.3	Other	other	56156	ENST00000302917	ENSG00000170925	ENSP00000303777
A_33_P3263284	NR_024563	LOC100130238		0.718536	2.60664	2.36855	0.0186473	0.0822676	-3.78783	Homo sapiens uncharacterized LOC100130238 (LOC100130238), non-coding RNA [NR_024563]	12:132275390-132280899	hs|12q24.33	Other	other	100130238
A_32_P176594	NM_020950	KIAA1614		0.718501	-3.53364	2.56885	0.0108066	0.0565491	-3.3143	Homo sapiens KIAA1614 (KIAA1614), mRNA [NM_020950]	1:180913176-180946102	hs|1q25.3	Other	other	57710	ENST00000483705	ENSG00000135835	ENSP00000490991
A_23_P74668	NM_152290	C1orf158		0.717475	1.24693	2.98991	0.00307957	0.0228473	-2.20127	Homo sapiens chromosome 1 open reading frame 158 (C1orf158), mRNA [NM_152290]	1:12746185-12761168	hs|1p36.21	Other	other	93190	ENST00000376210	ENSG00000157330	ENSP00000365383
A_24_P196372	NM_001035507	AGBL5	CCP5, RP75	0.716534	-3.75669	2.86748	0.00450374	0.030142	-2.54116	Homo sapiens ATP/GTP binding protein-like 5 (AGBL5), transcript variant 3, mRNA [NM_001035507]	2:27051422-27070621	hs|2p23.3	Cytoplasm	peptidase	60509	ENST00000489683	ENSG00000084693
A_23_P146551	NM_024761	MOB3B	C9orf35, MOB1D, MOBKL2B	0.716187	-3.63564	3.18992	0.00161185	0.0142179	-1.61779	Homo sapiens MOB kinase activator 3B (MOB3B), mRNA [NM_024761]	9:27529851-27325208	hs|9p21.2	Other	other	79817	ENST00000262244	ENSG00000120162	ENSP00000262244
A_33_P3399064	NR_003285	RNA5-8SN5	RN5-8S1, RNA5-8S5	0.716181	6.6676	3.2058	0.00152894	0.0136505	-1.56997	Homo sapiens RNA, 5.8S ribosomal 1 (RN5-8S1), ribosomal RNA [NR_003285]	22:-		Other	other	100008587
A_23_P6066	NM_019609	CPXM1	CPX1, CPXM	0.715722	-2.79314	2.10504	0.0363227	0.127181	-4.3548	Homo sapiens carboxypeptidase X (M14 family), member 1 (CPXM1), transcript variant 1, mRNA [NM_019609]	20:2800645-2794068	hs|20p13	Extracellular Space	peptidase	56265
A_33_P3333455	NM_007046	EMILIN1	EMI, EMILIN, gp115	0.715485	3.31512	3.77948	0.000198121	0.00287011	0.301019	Homo sapiens elastin microfibril interfacer 1 (EMILIN1), mRNA [NM_007046]	2:27078566-27086402	hs|2p23.3	Extracellular Space	other	11117
A_33_P3290830	NR_026916	ANKRD30BP2	C21orf99, CT85, CTSP-1, CTSP1	0.715303	-4.83197	2.28116	0.0234114	0.0954872	-3.98293	Homo sapiens ankyrin repeat domain 30B pseudogene 2 (ANKRD30BP2), non-coding RNA [NR_026916]	21:13038165-13118250	hs|21q11.2	Other	other	149992
A_33_P3214597	NR_003500	RP9P		0.714478	-1.69809	5.4026	1.57421e-07	1.03716e-05	7.00514	Homo sapiens retinitis pigmentosa 9 pseudogene (RP9P), non-coding RNA [NR_003500]	7:32943169-32916814	hs|7p14.3	Other	other	441212	ENST00000381639	ENSG00000205763
A_24_P330633	NM_000353	TAT		0.714236	-3.34826	2.46647	0.0143416	0.0687063	-3.56088	Homo sapiens tyrosine aminotransferase (TAT), nuclear gene encoding mitochondrial protein, mRNA [NM_000353]	16:71577094-71566850	hs|16q22.2	Cytoplasm	enzyme	6898
A_33_P3258660	NM_024906	SCD5	ACOD4, FADS4, HSCD5, SCD2, SCD4	0.71343	-3.87753	2.6585	0.00837418	0.0473161	-3.09058	Homo sapiens stearoyl-CoA desaturase 5 (SCD5), transcript variant 2, mRNA [NM_024906]	4:82798856-82629536	hs|4q21.22	Cytoplasm	enzyme	79966
A_33_P3260175	BC036435	LINC01783		0.711817	-3.50969	2.68093	0.00784849	0.0452967	-3.03349	Homo sapiens cDNA clone IMAGE:4816083, partial cds. [BC036435]	1:16535651-16533890	hs|1p36.13	Other	other	100132147	ENST00000451828	ENSG00000228549
A_23_P208900	NM_032108	SEMA6B	SEM-SEMA-Y, SEMA-VIB, SEMAN, semaZ	0.71171	-0.314233	3.94165	0.000106062	0.00180569	0.879467	Homo sapiens sema domain, transmembrane domain (TM), and cytoplasmic domain, (semaphorin) 6B (SEMA6B), mRNA [NM_032108]	19:4581483-4542587	hs|19p13.3	Plasma Membrane	other	10501
A_33_P3395581	NR_028346	TRIM53AP	TRIM53, TRIM53P, TRIM80P	0.711341	-2.38157	2.19403	0.0291877	0.110907	-4.17048	Homo sapiens tripartite motif containing 53, pseudogene (TRIM53P), non-coding RNA [NR_028346]	11:90002507-89993540	hs|11q14.3	Other	other	642569
A_23_P317244	NM_173847	SPACA3	ALLP17, CT54, LYC3, LYZC, LYZL3, SLLP1	0.711171	-2.76678	3.93659	0.000108181	0.00182867	0.861118	Homo sapiens sperm acrosome associated 3 (SPACA3), mRNA [NM_173847]	17:32991863-32997876	hs|17q11.2	Cytoplasm	other	124912	ENST00000394637	ENSG00000141316
A_33_P3275600	NM_001206670	PLA2G4E		0.71075	-1.85377	2.34359	0.0199121	0.0860655	-3.84426	Homo sapiens phospholipase A2, group IVE (PLA2G4E), mRNA [NM_001206670]	15:42050702-41981581	hs|15q15.1	Cytoplasm	enzyme	123745
A_24_P36890	NM_002885	RAP1GAP	RAP1GA1, RAP1GAP1, RAP1GAPII, RAPGAP	0.710503	-4.08271	1.42922	0.154235	0.310884	-5.51216	Homo sapiens RAP1 GTPase activating protein (RAP1GAP), transcript variant 3, mRNA [NM_002885]	1:21669443-21596220	hs|1p36.12	Cytoplasm	other	5909	ENST00000495204	ENSG00000076864	ENSP00000434033
A_23_P7636	NM_004219	PTTG1	EAP1, HPTTG, PTTG, TUTR1	0.709822	1.10431	4.51322	9.98524e-06	0.000285298	3.08524	Homo sapiens pituitary tumor-transforming 1 (PTTG1), mRNA [NM_004219]	5:160421806-160428743	hs|5q33.3	Nucleus	transcription regulator	9232	ENST00000520452	ENSG00000164611	ENSP00000430642
A_33_P3422701	AK090720	YEATS2		0.709683	-2.95483	3.67681	0.000291152	0.00386617	-0.0540788	Homo sapiens cDNA FLJ33401 fis, clone BRACE2009886. [AK090720]	3:183697803-183812624	hs|3q27.1	Nucleus	transcription regulator	55689
A_23_P67278	NM_005815	ZNF443	ZK1	0.708586	-4.15305	2.36378	0.0188834	0.0829776	-3.79866	Homo sapiens zinc finger protein 443 (ZNF443), mRNA [NM_005815]	19:12441111-12429705	hs|19p13.2	Nucleus	transcription regulator	10224
A_33_P3245439	NM_001250	CD40	Bp50, CDW40, TNFRSF5, p50	0.708281	-1.79278	3.2522	0.00130878	0.0120897	-1.42899	Homo sapiens CD40 molecule, TNF receptor superfamily member 5 (CD40), transcript variant 1, mRNA [NM_001250]	20:46118241-46129744	hs|20q13.12	Plasma Membrane	transmembrane receptor	958	ENST00000477696	ENSG00000101017
A_23_P134454	NM_001753	CAV1	BSCL3, CGL3, LCCNS, MSTP085, PPH3, VIP21	0.708079	-0.921542	2.98836	0.00309464	0.0229275	-2.20565	Homo sapiens caveolin 1, caveolae protein, 22kDa (CAV1), transcript variant 1, mRNA [NM_001753]	7:116524784-116561184	hs|7q31.2	Plasma Membrane	transmembrane receptor	857
A_33_P3325023	NM_015701	ERLEC1	C2orf30, CIM, CL24936, CL25084, HEL117, XTP3-B, XTP3TPB	0.707979	-0.405189	4.16763	4.29213e-05	0.000891909	1.72089	Homo sapiens endoplasmic reticulum lectin 1 (ERLEC1), transcript variant 1, mRNA [NM_015701]	2:53786930-53834523	hs|2p16.2	Cytoplasm	other	27248	ENST00000185150	ENSG00000068912	ENSP00000185150
A_33_P3397150	NM_001190467	PRR36		0.707674	1.27452	1.93057	0.0547085	0.163837	-4.69476	Homo sapiens putative uncharacterized protein FLJ22184 (FLJ22184), mRNA [NM_001190467]	19:7874440-7868718	hs|19p13.2	Other	other	80164
A_33_P3255531	NM_001242853	DEFB131B		0.706908	-3.27577	2.83192	0.00501775	0.0326763	-2.63738	Homo sapiens beta-defensin 131-like (LOC100129216), mRNA [NM_001242853]	11:71878452-71884560	hs|11q13.4	Extracellular Space	other	100129216	ENST00000530210	ENSG00000225805	ENSP00000485141
A_23_P4144	NM_025233	COASY	DPCK, NBIA6, NBP, PCH12, PPAT, UKR1, pOV-2	0.706577	1.16985	5.07296	7.81837e-07	3.75136e-05	5.48607	Homo sapiens CoA synthase (COASY), nuclear gene encoding mitochondrial protein, transcript variant 1, mRNA [NM_025233]	17:42562073-42566280	hs|17q21.2	Cytoplasm	kinase	80347
A_23_P70127	NM_017510	TMED9	GMP25, HSGP25L2G, p24a2, p24alpha2, p25	0.705685	0.250077	4.92167	1.59108e-06	6.49463e-05	4.81452	Homo sapiens transmembrane emp24 protein transport domain containing 9 (TMED9), mRNA [NM_017510]	5:177592147-177597241	hs|5q35.3	Cytoplasm	transporter	54732	ENST00000513799	ENSG00000184840
A_33_P3370763	NM_015077	SARM1	MyD88-5, SAMD2, SARM	0.705517	-5.01024	2.72522	0.00689678	0.0412925	-2.9194	Homo sapiens sterile alpha and TIR motif containing 1 (SARM1), mRNA [NM_015077]	17:28371661-28401044	hs|17q11.2	Plasma Membrane	transmembrane receptor	23098	ENST00000379061	ENSG00000004139
A_33_P3282075	NM_199262	SP6	EPFN, EPIPROFIN, KLF14	0.705416	-3.97351	2.56306	0.0109835	0.057165	-3.3285	Homo sapiens Sp6 transcription factor (SP6), mRNA [NM_199262]	17:47876311-47844907	hs|17q21.32	Nucleus	transcription regulator	80320	ENST00000536300	ENSG00000189120	ENSP00000438209
A_24_P210637	NM_130468	CHST14	ATCS, D4ST1, EDSMC1, HNK1ST	0.704802	-4.4739	3.11161	0.00208494	0.0170843	-1.85038	Homo sapiens carbohydrate (N-acetylgalactosamine 4-0) sulfotransferase 14 (CHST14), mRNA [NM_130468]	15:40470960-40473157	hs|15q15.1	Cytoplasm	enzyme	113189	ENST00000306243	ENSG00000169105	ENSP00000307297
A_23_P89601	NM_002278	KRT32	HA2, HKA2, KRTHA2, hHa2	0.704587	-2.40444	1.89095	0.0598294	0.173151	-4.768	Homo sapiens keratin 32 (KRT32), mRNA [NM_002278]	17:41469251-41459512	hs|17q21.2	Cytoplasm	other	3882	ENST00000225899	ENSG00000108759	ENSP00000225899
A_33_P3345132	NM_001099694	ZNF578		0.70326	0.768654	2.35051	0.0195542	0.0850414	-3.82868	Homo sapiens zinc finger protein 578 (ZNF578), mRNA [NM_001099694]	19:52453513-52516877	hs|19q13.41	Nucleus	other	147660
A_23_P320717	NM_015386	COG4	CDG2J, COD1, SWILS	0.7031	-1.1072	6.65096	1.93433e-10	4.15075e-08	13.4003	Homo sapiens component of oligomeric golgi complex 4 (COG4), transcript variant 1, mRNA [NM_015386]	16:70523553-70480568	hs|16q22.1	Cytoplasm	transporter	25839
A_33_P3311083	AK097512	PHLDB3		0.702953	-3.50847	3.05997	0.00246383	0.0194166	-2.00084	Homo sapiens cDNA FLJ40193 fis, clone TESTI2019430. [AK097512]	19:43504915-43474340	hs|19q13.31	Other	other	653583
A_33_P3271341	XR_109306	LOC388282		0.70295	-4.02994	2.08478	0.0381419	0.131196	-4.39574	Uncharacterized protein [Source:UniProtKB/TrEMBL;Acc:Q86VG7] [ENST00000335616]	16:57809425-57817113	hs|16q21	Other	other	388282	ENST00000335616	ENSG00000187185
A_33_P3334205	NM_001097620	TMEM184A	SDMG1	0.702436	-1.58691	1.74693	0.0819232	0.210539	-5.0218	Homo sapiens transmembrane protein 184A (TMEM184A), mRNA [NM_001097620]	7:1560820-1542234	hs|7p22.3	Cytoplasm	other	202915	ENST00000297477	ENSG00000164855	ENSP00000297477
A_33_P3215178	NM_148920	PIGQ	GPI1, c407A10.1	0.702424	-2.43556	4.44504	1.3408e-05	0.000358247	2.80878	Homo sapiens phosphatidylinositol glycan anchor biosynthesis, class Q (PIGQ), transcript variant 1, mRNA [NM_148920]	16:569967-584135	hs|16p13.3	Cytoplasm	enzyme	9091	ENST00000409527	ENSG00000007541	ENSP00000386760
A_23_P218827	NM_199420	POLQ	PRO0327	0.702396	-4.35308	2.23482	0.0263459	0.103468	-4.08356	Homo sapiens polymerase (DNA directed), theta (POLQ), mRNA [NM_199420]	3:121546005-121431419	hs|3q13.33	Nucleus	enzyme	10721
A_23_P252928	NM_005367	MAGEA12	CT1.12, MAGE12	0.701843	-4.16172	2.34884	0.0196399	0.0853028	-3.83243	Homo sapiens melanoma antigen family A, 12 (MAGEA12), transcript variant 3, mRNA [NM_005367]	X:152733778-152737668	hs|Xq28	Other	other	4111	ENST00000393900	ENSG00000213401	ENSP00000377478
A_24_P862886	NM_000798	DRD5	DBDR, DRD1B, DRD1L2	0.701724	-3.77919	2.16662	0.0312437	0.115579	-4.22804	Homo sapiens dopamine receptor D5 (DRD5), mRNA [NM_000798]	4:9781633-9784008	hs|4p16.1	Plasma Membrane	G-protein coupled receptor	1816	ENST00000304374	ENSG00000169676	ENSP00000306129
A_33_P3344086	NM_021066	HIST1H2AJ	H2A/E, H2AFE, dJ160A22.4	0.700994	3.41094	6.35339	1.04114e-09	1.65831e-07	11.7892	Homo sapiens histone cluster 1, H2aj (HIST1H2AJ), mRNA [NM_021066]	6:27814739-27814301	hs|6p22.1	Nucleus	other	8331	ENST00000333151	ENSG00000276368	ENSP00000328484
A_33_P3256168	NM_001012994	SNX30	ATG24A	0.700389	-3.42309	2.45782	0.014683	0.0696933	-3.58129	Homo sapiens sorting nexin family member 30 (SNX30), mRNA [NM_001012994]	9:112749722-112875846	hs|9q32	Other	other	401548	ENST00000416585	ENSG00000148158	ENSP00000390454
A_33_P3889862	NR_040038	LINC01907		0.699753	-4.52487	2.4175	0.0163703	0.0754832	-3.67548	Homo sapiens uncharacterized LOC151475 (LOC151475), non-coding RNA [NR_040038]	2:230700528-230690920	hs|2q37.1	Other	other	151475	ENST00000415174	ENSG00000226125
A_24_P253780	NM_145663	DBF4B	ASKL1, CHIFB, DRF1, ZDBF1B	0.698614	-4.64769	2.71835	0.00703732	0.0419308	-2.93723	Homo sapiens DBF4 homolog B (S. cerevisiae) (DBF4B), transcript variant 1, mRNA [NM_145663]	17:44708580-44752731	hs|17q21.31	Nucleus	other	80174	ENST00000393547	ENSG00000161692	ENSP00000377178
A_32_P107617	NM_003019	SFTPD	COLEC7, PSP-D, SFTP4, SP-D	0.698506	-3.36801	2.67369	0.00801472	0.0459386	-3.05195	Homo sapiens surfactant protein D (SFTPD), mRNA [NM_003019]	10:79982235-79937739	hs|10q22.3	Extracellular Space	other	6441	ENST00000372292	ENSG00000133661	ENSP00000361366
A_33_P3239123	AK309438	PPIH	CYP-20, CYPH, SnuCyp-20, USA-CYP	0.698151	-4.08063	2.6505	0.00856933	0.0480317	-3.11085	peptidylprolyl isomerase H (cyclophilin H) [Source:HGNC Symbol;Acc:14651] [ENST00000372550]	1:42657769-42681653	hs|1p34.2	Nucleus	enzyme	10465	ENST00000372550	ENSG00000171960	ENSP00000361630
A_33_P3335461	AY533203	LOC107987211		0.698017	0.705121	2.97939	0.00318329	0.0234205	-2.23098	Homo sapiens putative CHST11/IgH oncoprotein (CHST11/IgH fusion) mRNA, complete cds. [AY533203]	14:105728131-105733256	hs|14q32.33	Other	other	107987211
A_33_P3347772	AK025163	SEPT2	DIFF6, NEDD-5, NEDD5, Pnutl3, hNedd5	0.697227	-0.123941	4.06257	6.5683e-05	0.00123832	1.32462	septin 2 [Source:HGNC Symbol;Acc:7729] [ENST00000473479]	2:241315186-241354026	hs|2q37.3	Cytoplasm	enzyme	4735	ENST00000473479	ENSG00000168385
A_33_P3318946	NM_021817	HAPLN2	BRAL1	0.697014	4.21062	3.95191	0.000101881	0.00174507	0.916784	Homo sapiens hyaluronan and proteoglycan link protein 2 (HAPLN2), mRNA [NM_021817]	1:156601503-156626607	hs|1q23.1	Extracellular Space	other	60484	ENST00000255039	ENSG00000132702	ENSP00000255039
A_23_P359043	NM_001004065	AKAP2	AKAP-2, AKAPKL, MISP2, PRKA2	0.69627	-4.93444	2.50322	0.0129692	0.0640479	-3.47346	Homo sapiens A kinase (PRKA) anchor protein 2 (AKAP2), transcript variant 1, mRNA [NM_001004065]	9:110048597-110172511	hs|9q31.3	Plasma Membrane	other	11217
A_33_P3285354	NM_001144936	C11orf95		0.694446	0.0388954	3.55299	0.000458064	0.00551103	-0.470684	Homo sapiens chromosome 11 open reading frame 95 (C11orf95), mRNA [NM_001144936]	11:63768641-63759891	hs|11q13.1	Other	other	65998	ENST00000445014	ENSG00000188070	ENSP00000478462
A_24_P147398	NM_018289	VPS53	HCCS1, PCH2E, hVps53L, pp13624	0.694031	-4.35243	2.78645	0.00575283	0.03616	-2.75881	Homo sapiens vacuolar protein sorting 53 homolog (S. cerevisiae) (VPS53), transcript variant 2, mRNA [NM_018289]	17:714855-508667	hs|17p13.3	Cytoplasm	other	55275	ENST00000401468	ENSG00000141252	ENSP00000384294
A_33_P3273173	NM_004651	USP11	UHX1	0.693968	-3.64241	2.82776	0.00508131	0.0329289	-2.64857	Homo sapiens ubiquitin specific peptidase 11 (USP11), mRNA [NM_004651]	X:47232914-47248327	hs|Xp11.23	Nucleus	peptidase	8237	ENST00000489030	ENSG00000102226
A_33_P3299232	NR_027293	BMS1P20	IGL, IGLV, IGLV1	0.693377	-3.30889	2.47093	0.0141684	0.0681829	-3.55034	Homo sapiens BMS1 homolog, ribosome assembly protein (yeast) pseudogene (LOC96610), non-coding RNA [NR_027293]	22:22298097-22322967	hs|22q11.22	Other	other	96610	ENST00000390289	ENSG00000211643	ENSP00000374824
A_33_P3386297	AF190162			0.693017	-0.880113	3.15089	0.00183359	0.0156298	-1.73438	Homo sapiens MSTP159 (MST159) mRNA, complete cds. [AF190162]		hs|Xq26.3
A_23_P26117	NM_006715	MAN2C1	MAN6A8, MANA, MANA1	0.69301	0.292784	5.83239	1.74754e-08	1.65641e-06	9.09626	Homo sapiens mannosidase, alpha, class 2C, member 1 (MAN2C1), mRNA [NM_006715]	15:75368679-75354325	hs|15q24.2	Cytoplasm	enzyme	4123	ENST00000267978	ENSG00000140400	ENSP00000267978
A_23_P25475	NM_003578	SOAT2	ACACT2, ACAT2, ARGP2	0.692519	-2.17401	2.92151	0.00381399	0.0265779	-2.39279	Homo sapiens sterol O-acyltransferase 2 (SOAT2), mRNA [NM_003578]	12:53103489-53124538	hs|12q13.13	Cytoplasm	enzyme	8435	ENST00000301466	ENSG00000167780	ENSP00000301466
A_33_P3407937	NM_018390	PLCXD1	LL0XNC01-136G2.1	0.692471	-2.19072	3.43925	0.000687152	0.00747115	-0.842091	Homo sapiens phosphatidylinositol-specific phospholipase C, X domain containing 1 (PLCXD1), transcript variant 1, mRNA [NM_018390]	X, Y:276323-303355	hs|Yp11.32	Other	enzyme	55344	ENST00000381663	ENSG00000182378	ENSP00000371079
A_33_P3385782	NM_182633	ZNF713		0.692239	-4.06484	2.48318	0.0137023	0.0666565	-3.52129	Homo sapiens zinc finger protein 713 (ZNF713), mRNA [NM_182633]	7:55887276-55942224	hs|7p11.2	Nucleus	transcription regulator	349075
A_33_P3391865	NM_001031714	INF2	C14orf151, C14orf173, CMTDIE, FSGS5, pp9484	0.691548	-2.15611	4.71057	4.17326e-06	0.00014256	3.90532	Homo sapiens inverted formin, FH2 and WH2 domain containing (INF2), transcript variant 2, mRNA [NM_001031714]	14:104689605-104719609	hs|14q32.33	Cytoplasm	other	64423	ENST00000330634	ENSG00000203485	ENSP00000376406
A_23_P406350	NM_138431	MFSD3		0.690854	-2.92135	3.39766	0.000794935	0.00832661	-0.975172	Homo sapiens major facilitator superfamily domain containing 3 (MFSD3), mRNA [NM_138431]	8:144508080-144511227	hs|8q24.3	Other	other	113655	ENST00000301327	ENSG00000167700	ENSP00000301327
A_33_P3250333	NM_207437	DNAH10		0.69073	-2.74898	2.94899	0.00350154	0.0250143	-2.31633	Homo sapiens dynein, axonemal, heavy chain 10 (DNAH10), mRNA [NM_207437]	12:123761994-123935719	hs|12q24.31	Cytoplasm	other	196385	ENST00000497783	ENSG00000197653	ENSP00000444761
A_24_P336853	NM_020143	PNO1	KHRBP1, RRP20	0.690671	-0.273969	2.52981	0.0120505	0.060893	-3.40946	Homo sapiens partner of NOB1 homolog (S. cerevisiae) (PNO1), mRNA [NM_020143]	2:68157829-68176237	hs|2p14	Nucleus	other	56902	ENST00000263657	ENSG00000115946	ENSP00000263657
A_23_P119353	NM_017805	RASIP1	RAIN	0.690149	-4.76919	1.74691	0.0819264	0.210539	-5.02183	Homo sapiens Ras interacting protein 1 (RASIP1), mRNA [NM_017805]	19:48740832-48720584	hs|19q13.33	Cytoplasm	other	54922	ENST00000222145	ENSG00000105538	ENSP00000222145
A_32_P194264	NM_001008708	CHAC2	GCG1	0.689247	-2.75791	4.03212	7.41859e-05	0.00136601	1.21141	Homo sapiens ChaC, cation transport regulator homolog 2 (E. coli) (CHAC2), mRNA [NM_001008708]	2:53767782-53775195	hs|2p16.2	Cytoplasm	enzyme	494143	ENST00000295304	ENSG00000143942	ENSP00000295304
A_33_P3372397	AK130111			0.68923	-2.09682	4.5444	8.71586e-06	0.000258074	3.21287	Uncharacterized protein [Source:UniProtKB/TrEMBL;Acc:E7ETL1] [ENST00000397190]		hs|19p13.11
A_33_P3351851	NM_003546	HIST1H4L	H4.k, H4/k, H4FK	0.689121	-2.88624	3.13943	0.00190387	0.0160211	-1.76836	Homo sapiens histone cluster 1, H4l (HIST1H4L), mRNA [NM_003546]	6:27873510-27873147	hs|6p22.1	Nucleus	other	8368
A_23_P152605	NM_178171	GSDMA	FKSG9, GSDM, GSDM1	0.68873	-4.56672	2.04272	0.0421673	0.139579	-4.47948	Homo sapiens gasdermin A (GSDMA), mRNA [NM_178171]	17:39962972-39977765	hs|17q21.1	Cytoplasm	other	284110	ENST00000301659	ENSG00000167914	ENSP00000301659
A_23_P82868	NM_000930	PLAT	T-PA, TPA	0.688598	-4.91302	1.2286	0.220421	0.39191	-5.77213	Homo sapiens plasminogen activator, tissue (PLAT), transcript variant 1, mRNA [NM_000930]	8:42207723-42174717	hs|8p11.21	Extracellular Space	peptidase	5327	ENST00000352041	ENSG00000104368	ENSP00000270188
A_23_P57379	NM_003504	CDC45	CDC45L, CDC45L2, MGORS7, PORC-PI-1	0.688128	-0.889416	3.21832	0.00146638	0.0132141	-1.53211	Homo sapiens cell division cycle 45 homolog (S. cerevisiae) (CDC45), transcript variant 2, mRNA [NM_003504]	22:19479293-19520611	hs|22q11.21	Nucleus	other	8318	ENST00000493724	ENSG00000093009
A_23_P325676	NM_138783	ZNF653	E430039K05Rik, ZIP67	0.687778	-1.51853	4.29531	2.53053e-05	0.00058925	2.21418	Homo sapiens zinc finger protein 653 (ZNF653), mRNA [NM_138783]	19:11505922-11483426	hs|19p13.2	Other	other	115950	ENST00000293771	ENSG00000161914	ENSP00000293771
A_33_P3344991	AK122833	TBC1D3	PRC17, TBC1D3A, TBC1D3C, TBC1D3D, TBC1D3F, TBC1D3L	0.687307	1.64906	4.88935	1.84795e-06	7.33953e-05	4.67324	TBC1 domain family, member 3 [Source:HGNC Symbol;Acc:19031] [ENST00000519496]	17:38192554-38181475	hs|17q12	Extracellular Space	other	729873
A_23_P361820	NM_015104	ATG2A		0.687033	-0.19812	3.83695	0.000159141	0.0024356	0.503556	Homo sapiens ATG2 autophagy related 2 homolog A (S. cerevisiae) (ATG2A), mRNA [NM_015104]	11:64917249-64894531	hs|11q13.1	Plasma Membrane	other	23130	ENST00000377264	ENSG00000110046	ENSP00000366475
A_33_P3269539	NM_058174	COL6A2	BTHLM1, PP3610, UCMD1	0.686981	-2.82093	2.34762	0.0197028	0.0854471	-3.83518	Homo sapiens collagen, type VI, alpha 2 (COL6A2), transcript variant 2C2a, mRNA [NM_058174]	21:46098070-46132848	hs|21q22.3	Extracellular Space	other	1292
A_33_P3313411	NM_001172630	ARHGAP33	NOMA-GAP, SNX26, TCGAP	0.686931	7.31748	2.6656	0.00820452	0.0466887	-3.07257	Homo sapiens Rho GTPase activating protein 33 (ARHGAP33), transcript variant 2, mRNA [NM_001172630]	19:35775514-35788821	hs|19q13.12	Plasma Membrane	transporter	115703	ENST00000007510	ENSG00000004777	ENSP00000007510
A_24_P42436	NM_014715	ARHGAP32	GC-GAP, GRIT, PX-RICS, RICS, p200RhoGAP, p250GAP	0.686703	-4.5652	1.92389	0.055546	0.165322	-4.70723	Homo sapiens Rho GTPase activating protein 32 (ARHGAP32), transcript variant 2, mRNA [NM_014715]	11:129279166-128965059	hs|11q24.3	Cytoplasm	other	9743	ENST00000533509	ENSG00000134909
A_33_P3253175	BC018044	WDR37		0.686423	-3.73318	2.63343	0.00899921	0.0497449	-3.15387	WD repeat domain 37 [Source:HGNC Symbol;Acc:31406] [ENST00000381329]	10:1056835-1132296	hs|10p15.3	Other	other	22884	ENST00000381329	ENSG00000047056	ENSP00000370730
A_23_P44581	NM_014287	NOMO1	Nomo, PM5	0.685959	-0.23356	5.25396	3.27274e-07	1.86239e-05	6.31079	Homo sapiens NODAL modulator 1 (NOMO1), mRNA [NM_014287]	16:14833785-14896156	hs|16p13.11	Plasma Membrane	other	23420
A_32_P934840	NM_052958	C8orf34	VEST-1, VEST1	0.685463	-4.04211	2.62889	0.00911683	0.0502067	-3.16528	Homo sapiens chromosome 8 open reading frame 34 (C8orf34), transcript variant 1, mRNA [NM_052958]	8:68330372-68819022	hs|8q13.2	Other	other	116328
A_23_P151907	NM_002570	PCSK6	PACE4, SPC4	0.685289	-2.57502	3.2769	0.00120399	0.0113597	-1.35321	Homo sapiens proprotein convertase subtilisin/kexin type 6 (PCSK6), transcript variant 1, mRNA [NM_002570]	15:101489983-101303927	hs|15q26.3	Extracellular Space	peptidase	5046
A_24_P277934	NM_000089	COL1A2	EDSARTH2, EDSCV, OI4	0.685287	-4.99459	1.44045	0.151038	0.307145	-5.49648	Homo sapiens collagen, type I, alpha 2 (COL1A2), mRNA [NM_000089]	7:94394560-94431231	hs|7q21.3	Extracellular Space	other	1278	ENST00000464916	ENSG00000164692
A_33_P3304963	NM_001143759	LRRC27		0.685263	-3.27592	2.95987	0.00338446	0.0244688	-2.28589	Homo sapiens leucine rich repeat containing 27 (LRRC27), transcript variant 4, mRNA [NM_001143759]	10:132330062-132381505	hs|10q26.3	Other	other	80313	ENST00000344079	ENSG00000148814	ENSP00000342641
A_33_P3272849	BC042109	LCN8	EP17, LCN5	0.684643	-2.59395	3.39732	0.000795877	0.00833083	-0.976253	lipocalin 8 [Source:HGNC Symbol;Acc:27038] [ENST00000479767]	9:136758550-136754387	hs|9q34.3	Extracellular Space	transporter	138307	ENST00000479767	ENSG00000204001
A_33_P3369894	AK125616			0.68434	-4.83814	2.09081	0.0375923	0.130114	-4.38359	Homo sapiens cDNA FLJ43628 fis, clone SPLEN2027268. [AK125616]		hs|1q21.1
A_33_P3290082	NM_022081	HPS4	BLOC3S2, LE	0.683911	-3.06042	3.17661	0.00168449	0.0146787	-1.65768	Homo sapiens Hermansky-Pudlak syndrome 4 (HPS4), transcript variant 1, mRNA [NM_022081]	22:26483862-26443108	hs|22q12.1	Cytoplasm	other	89781
A_33_P3388810	BX640903	FPGT-TNNI3K	CARK, TNNI3K	0.682941	-3.1738	2.74609	0.00648571	0.0394117	-2.86505	Homo sapiens mRNA; cDNA DKFZp686C06106 (from clone DKFZp686C06106). [BX640903]	1:74198211-74544431	hs|1p31.1	Other	other	100526835	ENST00000370895	ENSG00000259030	ENSP00000359932
A_24_P212234	NM_182632	SLC6A18	Xtrp2	0.682788	-2.61521	2.76468	0.00613827	0.0378739	-2.8163	Homo sapiens solute carrier family 6, member 18 (SLC6A18), mRNA [NM_182632]	5:1225354-1246188	hs|5p15.33	Plasma Membrane	transporter	348932
A_23_P259189	NM_013943	CLIC4	CLIC4L, H1, MTCLIC, huH1, p64H1	0.682755	-0.485178	4.85006	2.21463e-06	8.41724e-05	4.50244	Homo sapiens chloride intracellular channel 4 (CLIC4), nuclear gene encoding mitochondrial protein, mRNA [NM_013943]	1:24745268-24844323	hs|1p36.11	Plasma Membrane	ion channel	25932	ENST00000488683	ENSG00000169504	ENSP00000436538
A_33_P3393360	AK124783	LOC100130927		0.682551	-4.26573	1.87598	0.0618654	0.176644	-4.79529	Homo sapiens cDNA FLJ42793 fis, clone BRAWH3007726. [AK124783]	6:3093290-3094692	hs|6p25.2	Cytoplasm	enzyme	100130927
A_24_P123408	NM_014945	ABLIM3	HMFN1661	0.682218	-4.21565	2.02761	0.0436995	0.142574	-4.50917	Homo sapiens actin binding LIM protein family, member 3 (ABLIM3), mRNA [NM_014945]	5:149141446-149260438	hs|5q32	Cytoplasm	other	22885	ENST00000356541	ENSG00000173210	ENSP00000348938
A_23_P27013	NM_024017	HOXB9	HOX-2.5, HOX2, HOX2E	0.682173	-3.88936	1.93735	0.05387	0.162351	-4.68208	Homo sapiens homeobox B9 (HOXB9), mRNA [NM_024017]	17:48626472-48621155	hs|17q21.32	Nucleus	transcription regulator	3219
A_33_P3241884	NM_014654	SDC3	SDCN, SYND3	0.681523	-3.70619	2.38238	0.017977	0.0803194	-3.75629	Homo sapiens syndecan 3 (SDC3), mRNA [NM_014654]	1:30909734-30869465	hs|1p35.2	Plasma Membrane	other	9672	ENST00000336798	ENSG00000162512	ENSP00000338346
A_33_P3349552	NM_020764	CASKIN1	ANKS5A	0.681408	6.94843	2.98126	0.00316461	0.0233325	-2.2257	Homo sapiens CASK interacting protein 1 (CASKIN1), mRNA [NM_020764]	16:2196505-2177182	hs|16p13.3	Nucleus	transcription regulator	57524
A_33_P3361442	NM_018111	C19orf73		0.681226	-2.91412	3.83012	0.000163363	0.00248102	0.479337	Homo sapiens chromosome 19 open reading frame 73 (C19orf73), mRNA [NM_018111]	19:49119139-49118396	hs|19q13.33	Other	other	55150	ENST00000408991	ENSG00000221916	ENSP00000386230
A_33_P3239405	NM_016456	TMEM9	DERM4, TMEM9A	0.681217	-3.31584	3.43045	0.000708733	0.00764126	-0.870351	Homo sapiens transmembrane protein 9 (TMEM9), mRNA [NM_016456]	1:201171624-201134770	hs|1q32.1	Cytoplasm	other	252839	ENST00000414605	ENSG00000116857	ENSP00000398557
A_23_P350396	NM_001264	CDSN	HTSS, HTSS1, HYPT2, PSS, PSS1, S	0.680722	-3.96896	1.88213	0.0610228	0.175161	-4.78411	Homo sapiens corneodesmosin (CDSN), mRNA [NM_001264]	6:31120474-31115087	hs|6p21.33	Plasma Membrane	other	1041	ENST00000445893	ENSG00000237114	ENSP00000388386
A_24_P108779	NM_024681	KCTD17		0.680545	-1.75292	5.11068	6.53293e-07	3.24546e-05	5.65604	Homo sapiens potassium channel tetramerisation domain containing 17 (KCTD17), mRNA [NM_024681]	22:37051724-37063389	hs|22q12.3	Cytoplasm	other	79734	ENST00000403888	ENSG00000100379	ENSP00000385096
A_23_P367043	NR_003595	CDC14C	CDC14B2, CDC14Bretro	0.680049	-2.82626	3.98121	9.0783e-05	0.00159462	1.02383	Homo sapiens CDC14 cell division cycle 14 homolog C (S. cerevisiae) (CDC14C), non-coding RNA [NR_003595]	7:48924560-48927453	hs|7p12.3	Nucleus	other	168448
A_33_P3335522	NM_001195388	FCRL5	BXMAS1, CD307, CD307e, FCRH5, IRTA2, PRO820	0.678834	-4.99907	2.36974	0.0185886	0.0821257	-3.78511	Homo sapiens Fc receptor-like 5 (FCRL5), transcript variant 2, mRNA [NM_001195388]	1:157552532-157513376	hs|1q23.1	Plasma Membrane	other	83416
A_33_P3328814	NM_001130110	SETBP1	MRD29, SEB	0.67848	-3.06979	3.5776	0.000419013	0.00513994	-0.388894	Homo sapiens SET binding protein 1 (SETBP1), transcript variant 2, mRNA [NM_001130110]	18:44680071-45068509	hs|18q12.3	Nucleus	transcription regulator	26040	ENST00000426838	ENSG00000152217	ENSP00000390687
A_33_P3392740	AL831857	ATOH8	HATH6, bHLHa21	0.677942	-1.86438	2.56546	0.0109098	0.0568698	-3.32262	Homo sapiens mRNA; cDNA DKFZp761E2117 (from clone DKFZp761E2117). [AL831857]	2:85753785-85791382	hs|2p11.2	Nucleus	transcription regulator	84913	ENST00000463422	ENSG00000168874
A_23_P33558	XR_109936	LOC729164		0.677918	-2.76585	2.02312	0.0441644	0.143594	-4.51797	PREDICTED: Homo sapiens hCG1732469 (LOC729164), miscRNA [XR_109936]	2:109345031-109343759	hs|2q12.3	Other	other	729164
A_33_P3337450	AK092264	ANKRD11	ANCO-1, ANCO1, LZ16, T13	0.677416	-4.69709	2.34004	0.0200979	0.086578	-3.85223	Homo sapiens cDNA FLJ34945 fis, clone NT2RP7008454. [AK092264]	16:89490560-89267618	hs|16q24.3	Nucleus	other	29123
A_23_P420218	NM_031895	CACNG8		0.677274	-3.28982	2.27813	0.0235944	0.0959552	-3.98958	Homo sapiens calcium channel, voltage-dependent, gamma subunit 8 (CACNG8), mRNA [NM_031895]	19:53963035-53990214	hs|19q13.42	Plasma Membrane	ion channel	59283	ENST00000270458	ENSG00000142408	ENSP00000270458
A_23_P99080	NM_023920	TAS2R13	T2R13, TRB3	0.677168	-4.02325	2.19228	0.0293156	0.111178	-4.17418	Homo sapiens taste receptor, type 2, member 13 (TAS2R13), mRNA [NM_023920]	12:10909561-10907925	hs|12p13.2	Plasma Membrane	G-protein coupled receptor	50838	ENST00000390677	ENSG00000212128	ENSP00000375095
A_24_P65373	NM_000419	ITGA2B	BDPLT16, BDPLT2, CD41, CD41B, GP2B, GPIIb, GT, GTA, HPA3, PPP1R93	0.67629	0.350253	2.77249	0.00599736	0.0372425	-2.79572	Homo sapiens integrin, alpha 2b (platelet glycoprotein IIb of IIb/IIIa complex, antigen CD41) (ITGA2B), mRNA [NM_000419]	17:44389600-44372180	hs|17q21.31	Plasma Membrane	transmembrane receptor	3674
A_23_P35883	NM_017547	FOXRED1	FP634, H17, MC1DN19	0.675528	-2.86091	3.70391	0.000263236	0.00357381	0.0387934	Homo sapiens FAD-dependent oxidoreductase domain containing 1 (FOXRED1), nuclear gene encoding mitochondrial protein, transcript variant 1, mRNA [NM_017547]	11:126269039-126278131	hs|11q24.2	Cytoplasm	other	55572	ENST00000532101	ENSG00000110074
A_33_P3272539	NM_198681	PLEKHG5	CMTRIC, DSMA4, GEF720, Syx, Tech	0.675202	2.84085	2.75348	0.0063455	0.0387697	-2.84571	Homo sapiens pleckstrin homology domain containing, family G (with RhoGef domain) member 5 (PLEKHG5), transcript variant 2, mRNA [NM_198681]	1:6520060-6466091	hs|1p36.31	Cytoplasm	other	57449
A_33_P3250857	BC043142	AIDA	C1orf80	0.674881	-1.95044	2.30105	0.0222427	0.0926133	-3.93915	axin interactor, dorsalization associated [Source:HGNC Symbol;Acc:25761] [ENST00000474863]	1:222712894-222668012	hs|1q41	Cytoplasm	other	64853	ENST00000474863	ENSG00000186063
A_23_P49559	NM_181790	GPR142	GPRg1b, PGR2	0.674091	-0.166993	1.75033	0.0813334	0.209582	-5.01603	Homo sapiens G protein-coupled receptor 142 (GPR142), mRNA [NM_181790]	17:74367505-74372599	hs|17q25.1	Plasma Membrane	G-protein coupled receptor	350383	ENST00000335666	ENSG00000257008	ENSP00000335158
A_33_P3843285	XR_110023	MAGI1-IT1		0.673122	-4.56631	2.07552	0.0389989	0.132736	-4.41432	MAGI1 intronic transcript 1 (non-protein coding) [Source:HGNC Symbol;Acc:42436] [ENST00000460754]	3:65954557-65872813	hs|3p14.1	Other	other	151877	ENST00000460754	ENSG00000272610
A_33_P3216570	AJ298317	MUC5AC	MUC5, TBM, leB, mucin	0.672823	-3.48718	2.28679	0.0230753	0.0946538	-3.97058	Homo sapiens partial mRNA for mucin 5 (MUC5AC gene). [AJ298317]	11:1157952-1201137		Cytoplasm	peptidase	4586
A_33_P3258127	AY203946	LOC100132188		0.672822	-3.00366	2.61445	0.0094999	0.0516223	-3.20141	Homo sapiens LP7097 mRNA, complete cds. [AY203946]	6:165994447-165993896	hs|6q27	Cytoplasm	enzyme	100132188
A_33_P3214012	NM_019036	HMGCLL1	bA418P12.1, er-cHL	0.672564	-1.98166	2.20678	0.0282726	0.108563	-4.14349	Homo sapiens 3-hydroxymethyl-3-methylglutaryl-CoA lyase-like 1 (HMGCLL1), transcript variant 1, mRNA [NM_019036]	6:55607572-55434372	hs|6p12.1	Cytoplasm	enzyme	54511	ENST00000370852	ENSG00000146151	ENSP00000359889
A_33_P3303602	AK123378	DGKZ	DAGK5, DAGK6, DGK-ZETA, hDGKzeta	0.672342	-0.066601	5.26627	3.08204e-07	1.77346e-05	6.36771	diacylglycerol kinase, zeta [Source:HGNC Symbol;Acc:2857] [ENST00000527674]	11:46332904-46380553	hs|11p11.2	Cytoplasm	kinase	8525	ENST00000527674	ENSG00000149091
A_33_P3211633	NM_006784	WDR3	DIP2, UTP12	0.671991	-3.21106	2.8515	0.00472851	0.0313005	-2.58454	Homo sapiens WD repeat domain 3 (WDR3), mRNA [NM_006784]	1:117929748-117960425	hs|1p12	Cytoplasm	other	10885	ENST00000369441	ENSG00000065183	ENSP00000358449
A_23_P139418	NM_198516	GALNT18	GALNACT18, GALNT15, GALNTL4, GalNAc-T15, GalNAc-T18	0.671948	-4.2309	2.04668	0.0417734	0.138676	-4.47167	Homo sapiens UDP-N-acetyl-alpha-D-galactosamine:polypeptide N-acetylgalactosaminyltransferase-like 4 (GALNTL4), mRNA [NM_198516]	11:11622013-11270873	hs|11p15.3	Cytoplasm	enzyme	374378	ENST00000227756	ENSG00000110328	ENSP00000227756
A_33_P3404843	NM_172231	SUGP1	F23858, RBP, SF4	0.671923	-3.18441	3.44585	0.000671356	0.00734333	-0.820832	Homo sapiens SURP and G patch domain containing 1 (SUGP1), mRNA [NM_172231]	19:19320511-19276512	hs|19p13.11	Nucleus	other	57794
A_33_P3316480	AK294962	BBS1	BBS2L2	0.671335	-4.26881	2.16329	0.0315013	0.116226	-4.23497	Bardet-Biedl syndrome 1 [Source:HGNC Symbol;Acc:966] [ENST00000529955]	11:66510647-66533612	hs|11q13.2	Extracellular Space	other	582	ENST00000529955	ENSG00000174483
A_23_P65386	NM_023112	OTUB2	C14orf137, OTB2, OTU2	0.671222	-3.96946	1.87723	0.0616933	0.176283	-4.79302	Homo sapiens OTU domain, ubiquitin aldehyde binding 2 (OTUB2), mRNA [NM_023112]	14:94015599-94048929	hs|14q32.12	Nucleus	enzyme	78990	ENST00000203664	ENSG00000089723	ENSP00000203664
A_24_P923945	AK022322	UBR4	RBAF600, ZUBR1, p600	0.670938	-3.7888	2.79506	0.00560651	0.0354349	-2.73595	ubiquitin protein ligase E3 component n-recognin 4 [Source:HGNC Symbol;Acc:30313] [ENST00000375218]	1:19214331-19074505	hs|1p36.13	Nucleus	enzyme	23352	ENST00000375218	ENSG00000127481	ENSP00000364366
A_33_P3419321	NM_015557	CHD5	CHD-5	0.670377	-2.67215	2.67021	0.00809591	0.0462409	-3.06083	Homo sapiens chromodomain helicase DNA binding protein 5 (CHD5), mRNA [NM_015557]	1:6180133-6101786	hs|1p36.31	Nucleus	enzyme	26038
A_33_P3366019	NR_024481	FAM205BP	C9orf144, C9orf144A, FAM205B	0.670269	-4.85371	2.10259	0.0365381	0.127733	-4.35976	Homo sapiens family with sequence similarity 205, member B (FAM205B), non-coding RNA [NR_024481]	9:34838585-34830266	hs|9p13.3	Other	other	389715	ENST00000399773	ENSG00000257198
A_23_P27571	NM_020533	MCOLN1	MG-2, ML1, ML4, MLIV, MST080, MSTP080, TRP-ML1, TRPM-L1, TRPML1	0.66979	-0.0678232	3.68339	0.00028413	0.00379906	-0.031592	Homo sapiens mucolipin 1 (MCOLN1), mRNA [NM_020533]	19:7522609-7534008	hs|19p13.2	Cytoplasm	ion channel	57192	ENST00000394321	ENSG00000090674
A_23_P24389	NM_032251	CCDC88B	BRLZ, CCDC88, HKRP3, gipie	0.669703	1.74154	4.8735	1.98819e-06	7.77658e-05	4.6042	Homo sapiens coiled-coil domain containing 88B (CCDC88B), mRNA [NM_032251]	11:64340202-64357533	hs|11q13.1	Nucleus	enzyme	283234	ENST00000473405	ENSG00000168071
A_33_P3335498	NM_001159296	KLF8	BKLF3, ZNF741	0.669008	-3.89888	1.97943	0.048905	0.153029	-4.60243	Homo sapiens Kruppel-like factor 8 (KLF8), transcript variant 2, mRNA [NM_001159296]	X:55908122-56291530	hs|Xp11.21	Nucleus	transcription regulator	11279	ENST00000374928	ENSG00000102349	ENSP00000364063
A_23_P116235	NM_001012334	MDK	ARAP, MK, NEGF2	0.6689	0.421315	2.15972	0.0317806	0.116796	-4.24242	Homo sapiens midkine (neurite growth-promoting factor 2) (MDK), transcript variant 1, mRNA [NM_001012334]	11:46380783-46383836	hs|11p11.2	Extracellular Space	growth factor	4192	ENST00000407067	ENSG00000110492	ENSP00000384034
A_23_P376088	NM_017806	LIME1	LIME, dJ583P15.4	0.667698	1.84339	4.79379	2.86438e-06	0.000104498	4.25985	Homo sapiens Lck interacting transmembrane adaptor 1 (LIME1), mRNA [NM_017806]	20:63735700-63739106	hs|20q13.33	Extracellular Space	other	54923	ENST00000476183	ENSG00000203896	ENSP00000478705
A_33_P3405360	NM_005388	PDCL	PhLP	0.667569	-2.53866	4.48399	1.1335e-05	0.000313283	2.96627	Homo sapiens phosducin-like (PDCL), mRNA [NM_005388]	9:122828655-122816057	hs|9q33.2	Cytoplasm	enzyme	5082	ENST00000394285	ENSG00000136940	ENSP00000377826
A_23_P154688	NM_032034	SLC4A11	BTR1, CDPD1, CHED, CHED2, NABC1, dJ794I6.2	0.66674	-3.25624	3.42143	0.000731547	0.00782174	-0.899297	Homo sapiens solute carrier family 4, sodium borate transporter, member 11 (SLC4A11), transcript variant 2, mRNA [NM_032034]	20:3241483-3227416	hs|20p13	Plasma Membrane	transporter	83959	ENST00000474451	ENSG00000088836	ENSP00000476859
A_24_P419039	NM_020766	PCDH19	EFMR, EIEE9	0.665794	-2.25186	2.62638	0.00918246	0.0504357	-3.17158	Homo sapiens protocadherin 19 (PCDH19), transcript variant 2, mRNA [NM_020766]	X:100410272-100291643	hs|Xq22.1	Extracellular Space	other	57526	ENST00000255531	ENSG00000165194	ENSP00000255531
A_32_P415151	NM_182552	WDR27		0.66573	-3.23058	2.87672	0.0043782	0.0295321	-2.51595	Homo sapiens WD repeat domain 27 (WDR27), transcript variant 1, mRNA [NM_182552]	6:169702062-169426419	hs|6q27	Nucleus	other	253769
A_33_P3323862	XM_370934	LOC388210		0.665724	-3.01069	2.42365	0.016102	0.074506	-3.66119	PREDICTED: Homo sapiens apolipophorins-like (LOC388210), mRNA [XM_370934]	16:11399777-11372014	hs|16p13.13	Other	other	388210
A_33_P3235561	BC069031	CAPZB	CAPB, CAPPB, CAPZ	0.665257	-3.17832	2.99504	0.00303008	0.0225722	-2.18674	capping protein (actin filament) muscle Z-line, beta [Source:HGNC Symbol;Acc:1491] [ENST00000264203]	1:19485640-19338772	hs|1p36.13	Cytoplasm	other	832	ENST00000264203	ENSG00000077549	ENSP00000264203
A_33_P3410836	NM_003539	HIST1H4D	H4/b, H4FB, dJ221C16.9	0.664992	1.08433	5.80241	2.04499e-08	1.87579e-06	8.94647	Homo sapiens histone cluster 1, H4d (HIST1H4D), mRNA [NM_003539]	6:26189075-26188709	hs|6p22.2	Nucleus	other	8360
A_33_P3395196	DA380124			0.664887	-3.22119	2.47334	0.0140759	0.0678753	-3.54465	DA380124 BRTHA2 Homo sapiens cDNA clone BRTHA2013208 5', mRNA sequence [DA380124]		hs|13q33.1
A_23_P36624	NM_023919	TAS2R7	T2R7, TRB4	0.664843	-4.37916	2.26493	0.024405	0.098175	-4.0184	Homo sapiens taste receptor, type 2, member 7 (TAS2R7), mRNA [NM_023919]	12:10802626-10801531	hs|12p13.2	Plasma Membrane	G-protein coupled receptor	50837	ENST00000240687	ENSG00000121377	ENSP00000240687
A_33_P3368950	NM_001161546	PROB1	C5orf65	0.664802	-3.60565	2.14657	0.0328255	0.119246	-4.26969	Homo sapiens chromosome 5 open reading frame 65 (C5orf65), mRNA [NM_001161546]	5:139395195-139391945	hs|5q31.2	Other	other	389333	ENST00000434752	ENSG00000228672	ENSP00000416033
A_23_P40192	NM_021248	CDH22	C20orf25, dJ998H6.1	0.664322	3.5296	3.16559	0.00174691	0.015057	-1.6906	Homo sapiens cadherin 22, type 2 (CDH22), mRNA [NM_021248]	20:46308497-46173732	hs|20q13.12	Plasma Membrane	other	64405	ENST00000372262	ENSG00000149654	ENSP00000361336
A_23_P132936	NM_021928	SPCS3	PRO3567, SPC22/23, SPC3, YLR066W	0.664062	2.38645	4.47691	1.16874e-05	0.000320465	2.93756	Homo sapiens signal peptidase complex subunit 3 homolog (S. cerevisiae) (SPCS3), mRNA [NM_021928]	4:176319938-176332244	hs|4q34.2	Cytoplasm	peptidase	60559	ENST00000507678	ENSG00000129128
A_23_P133068	NM_001148	ANK2	ANK-2, LQT4, brank-2	0.663939	-3.29603	2.2758	0.0237358	0.0964033	-3.99468	Homo sapiens ankyrin 2, neuronal (ANK2), transcript variant 1, mRNA [NM_001148]	4:112706017-113383739	hs|4q26	Plasma Membrane	other	287	ENST00000394537	ENSG00000145362	ENSP00000378044
A_23_P148121	NM_001099409	EHBP1L1		0.663706	1.60773	4.02743	7.55834e-05	0.00138564	1.19406	Homo sapiens EH domain binding protein 1-like 1 (EHBP1L1), mRNA [NM_001099409]	11:65576033-65592649	hs|11q13.1	Other	other	254102	ENST00000309295	ENSG00000173442	ENSP00000312671
A_33_P3413759	NM_001010887	ACER2	ALKCDase2, ASAH3L	0.663651	-1.58847	1.909	0.0574494	0.168616	-4.73483	Homo sapiens alkaline ceramidase 2 (ACER2), mRNA [NM_001010887]	9:19408926-19455172	hs|9p22.1	Cytoplasm	enzyme	340485
A_23_P168080	NM_006929	SKIV2L	170A, DDX13, HLP, SKI2, SKI2W, SKIV2, SKIV2L1, THES2	0.663593	-0.513021	4.97704	1.22904e-06	5.34138e-05	5.0584	Homo sapiens superkiller viralicidic activity 2-like (S. cerevisiae) (SKIV2L), mRNA [NM_006929]	6:31958803-31969851	hs|6p21.33	Nucleus	enzyme	6499	ENST00000464293	ENSG00000228896
A_23_P55961	NM_003323	TULP2	CT65, TUBL2	0.663319	-4.33029	2.36362	0.0188913	0.0829885	-3.79901	Homo sapiens tubby like protein 2 (TULP2), mRNA [NM_003323]	19:48900220-48880816	hs|19q13.33	Other	enzyme	7288	ENST00000221399	ENSG00000104804	ENSP00000221399
A_33_P3271261	NM_006181	NTN3	NTN2L	0.662575	-4.22403	2.13215	0.0340051	0.122104	-4.29942	Homo sapiens netrin 3 (NTN3), mRNA [NM_006181]	16:2471498-2474144	hs|16p13.3	Extracellular Space	other	4917	ENST00000293973	ENSG00000162068	ENSP00000293973
A_23_P22761	NM_006883	SHOX	GCFX, PHOG, SHOXY, SS	0.662114	-3.18309	2.1709	0.0309146	0.114815	-4.2191	Homo sapiens short stature homeobox (SHOX), transcript variant 2, mRNA [NM_006883]	X, Y:624343-659410	hs|Yp11.32	Cytoplasm	transcription regulator	6473	ENST00000334060	ENSG00000185960	ENSP00000335505
A_23_P159775	NM_004961	GABRE		0.661653	-3.50461	2.6572	0.00840563	0.0473983	-3.09388	Homo sapiens gamma-aminobutyric acid (GABA) A receptor, epsilon (GABRE), mRNA [NM_004961]	X:151974691-151953123	hs|Xq28	Plasma Membrane	ion channel	2564	ENST00000486255	ENSG00000102287
A_24_P659036	NM_001001794	DENND6B	AFI1B, FAM116B	0.661443	-2.32366	2.77798	0.00590012	0.0368098	-2.78123	Homo sapiens family with sequence similarity 116, member B (FAM116B), mRNA [NM_001001794]	22:50327059-50309031	hs|22q13.33	Cytoplasm	other	414918	ENST00000471942	ENSG00000205593
A_23_P408239	NM_001252124	PASK	PASKIN, STK37	0.660686	-3.25064	2.80901	0.00537672	0.0343446	-2.69879	Homo sapiens PAS domain containing serine/threonine kinase (PASK), transcript variant 5, mRNA [NM_001252124]	2:241150263-241106098	hs|2q37.3	Cytoplasm	kinase	23178	ENST00000493544	ENSG00000115687
A_23_P130352	NM_198991	KCTD1	C18orf5	0.660659	-4.82797	2.20597	0.02833	0.108718	-4.14521	Homo sapiens potassium channel tetramerisation domain containing 1 (KCTD1), transcript variant 2, mRNA [NM_198991]	18:26657511-26454909	hs|18q11.2	Nucleus	transcription regulator	284252	ENST00000417602	ENSG00000134504	ENSP00000408405
A_23_P49643	NM_006613	GRAP		0.660502	-2.52618	3.37342	0.000864831	0.00885463	-1.05205	Homo sapiens GRB2-related adaptor protein (GRAP), mRNA [NM_006613]	17:19047051-19020655	hs|17p11.2	Cytoplasm	other	10750	ENST00000284154	ENSG00000154016	ENSP00000284154
A_24_P80204	NM_005434	MALL	BENE	0.660451	-4.76787	2.23761	0.0261604	0.102988	-4.07756	Homo sapiens mal, T-cell differentiation protein-like (MALL), mRNA [NM_005434]	2:110118138-110083869	hs|2q13	Plasma Membrane	other	7851	ENST00000272462	ENSG00000144063	ENSP00000272462
A_33_P3348519	AK126629	LOC100128494		0.660388	-2.21325	2.76239	0.00618001	0.0380252	-2.82231	Homo sapiens cDNA FLJ44668 fis, clone BRACE3004981. [AK126629]	11:72014290-72020909	hs|11q13.4	Other	other	100128494	ENST00000502284	ENSG00000251143
A_23_P108265	NM_012377	OR7C2	CIT-HSP-87M17, OR19-18, OR7C3	0.66014	-3.41964	1.78014	0.076312	0.201698	-4.96501	Homo sapiens olfactory receptor, family 7, subfamily C, member 2 (OR7C2), mRNA [NM_012377]	19:14941488-14942447	hs|19p13.12	Plasma Membrane	G-protein coupled receptor	26658	ENST00000248072	ENSG00000127529	ENSP00000248072
A_33_P3420259	NR_003287	RNA28SN5	RN28S1, RNA28S5	0.659981	8.87207	4.25694	2.96988e-05	0.000666444	2.06458	Homo sapiens RNA, 28S ribosomal 1 (RN28S1), ribosomal RNA [NR_003287]	22:-		Other	other	100008589
A_33_P3280575	CU691877			0.659849	-0.342245	2.27934	0.0235215	0.0957672	-3.98694	Synthetic construct Homo sapiens gateway clone IMAGE:100021124 3' read C1QTNF9 mRNA. [CU691877]		hs|13q12.12
A_23_P103310	NM_002963	S100A7	PSOR1, S100A7c	0.659728	-3.53455	1.78608	0.0753421	0.200144	-4.95473	Homo sapiens S100 calcium binding protein A7 (S100A7), mRNA [NM_002963]	1:153460660-153457743	hs|1q21.3	Cytoplasm	other	6278	ENST00000368723	ENSG00000143556	ENSP00000357712
A_33_P3401701	NM_001957	EDNRA	ET-A, ETA, ETA-R, ETAR, ETRA, MFDA, hET-AR	0.659708	-2.59413	1.86832	0.0629302	0.178659	-4.80918	Homo sapiens endothelin receptor type A (EDNRA), transcript variant 1, mRNA [NM_001957]	4:147480916-147544953	hs|4q31.22	Plasma Membrane	transmembrane receptor	1909
A_23_P203947	NM_030653	DDX11	CHL1, CHLR1, KRG2, WABS	0.659595	-0.883615	4.87233	1.99899e-06	7.80897e-05	4.59909	Homo sapiens DEAD/H (Asp-Glu-Ala-Asp/His) box polypeptide 11 (DDX11), transcript variant 1, mRNA [NM_030653]	12:31073844-31104798	hs|12p11.21	Cytoplasm	enzyme	1663
A_24_P290751	NM_004416	DTX1	RNF140, hDx-1	0.659549	-2.92783	2.71763	0.0070521	0.0419703	-2.93908	Homo sapiens deltex homolog 1 (Drosophila) (DTX1), mRNA [NM_004416]	12:113056710-113098027	hs|12q24.13	Nucleus	transcription regulator	1840	ENST00000547974	ENSG00000135144
A_23_P55998	NM_005628	SLC1A5	AAAT, ASCT2, ATBO, M7V1, M7VS1, R16, RDRC	0.659051	-1.45164	3.35044	0.000936351	0.00937868	-1.12448	Homo sapiens solute carrier family 1 (neutral amino acid transporter), member 5 (SLC1A5), transcript variant 1, mRNA [NM_005628]	19:46788621-46759684	hs|19q13.32	Plasma Membrane	transporter	6510
A_33_P3229156	NM_022082	SLC17A9	C20orf59, POROK8, VNUT	0.658491	0.080394	4.38131	1.7606e-05	0.000446878	2.55359	Homo sapiens solute carrier family 17, member 9 (SLC17A9), mRNA [NM_022082]	20:62952646-62968596	hs|20q13.33	Cytoplasm	other	63910	ENST00000488738	ENSG00000101194
A_33_P3386344	NM_001018112	FANCA	FA, FA-H, FA1, FAA, FACA, FAH, FANCH	0.65848	-2.92865	3.31158	0.00106997	0.0103675	-1.24592	Homo sapiens Fanconi anemia, complementation group A (FANCA), transcript variant 2, mRNA [NM_001018112]	16:89816657-89737548	hs|16q24.3	Nucleus	other	2175	ENST00000534992	ENSG00000187741	ENSP00000443675
A_33_P3288649	NM_018951	HOXA10	HOX1, HOX1.8, HOX1H, PL	0.658404	7.55775	1.91287	0.0569495	0.16761	-4.72767	Homo sapiens homeobox A10 (HOXA10), transcript variant 1, mRNA [NM_018951]	7:27180260-27170590	hs|7p15.2	Nucleus	transcription regulator	3206
A_23_P53345	NM_020183	ARNTL2	BMAL2, CLIF, MOP9, PASD9, bHLHe6	0.658386	-3.96543	2.1967	0.0289938	0.110383	-4.16484	Homo sapiens aryl hydrocarbon receptor nuclear translocator-like 2 (ARNTL2), transcript variant 1, mRNA [NM_020183]	12:27332853-27425812	hs|12p11.23	Nucleus	transcription regulator	56938
A_23_P101480	NM_014975	MAST1	MCCCHCM, SAST	0.658195	-1.52948	3.5288	0.000499756	0.00587362	-0.550582	Homo sapiens microtubule associated serine/threonine kinase 1 (MAST1), mRNA [NM_014975]	19:12833930-12874952	hs|19p13.2	Cytoplasm	kinase	22983	ENST00000251472	ENSG00000105613	ENSP00000251472
A_24_P212819	AK057884	COG3	SEC34	0.658178	4.95735	3.0063	0.00292406	0.0219719	-2.15477	Homo sapiens cDNA FLJ25155 fis, clone CBR07976. [AK057884]	13:45464894-45536697	hs|13q14.13	Cytoplasm	transporter	83548
A_23_P114626	NM_000488	SERPINC1	AT3, AT3D, ATIII, ATIII-R2, ATIII-T1, ATIII-T2, THPH7	0.658175	-4.27976	1.32752	0.185592	0.350487	-5.64878	Homo sapiens serpin peptidase inhibitor, clade C (antithrombin), member 1 (SERPINC1), mRNA [NM_000488]	1:173917377-173903803	hs|1q25.1	Extracellular Space	enzyme	462
A_23_P93082	NM_138459	NUS1	C6orf68, CDG1AA, MGC:7199, MRD55, NgBR, TANGO14	0.657599	-0.0494893	6.64395	2.01369e-10	4.29124e-08	13.3617	Homo sapiens nuclear undecaprenyl pyrophosphate synthase 1 homolog (S. cerevisiae) (NUS1), mRNA [NM_138459]	6:117675459-117710726	hs|6q22.1	Cytoplasm	enzyme	116150	ENST00000368494	ENSG00000153989	ENSP00000357480
A_33_P3339187	NM_001243552	C17orf112		0.657408	-3.31634	2.23513	0.0263248	0.103412	-4.08288	Homo sapiens uncharacterized LOC100506650 (LOC100506650), mRNA [NM_001243552]	17:52985516-52987657	hs|17q22	Other	other	100506650
A_24_P42389	NM_207320	OTUD6A	DUBA2, HSHIN6	0.657391	-1.96379	2.35635	0.0192562	0.0841728	-3.81547	Homo sapiens OTU domain containing 6A (OTUD6A), mRNA [NM_207320]	X:70062490-70064178	hs|Xq13.1	Other	peptidase	139562	ENST00000338352	ENSG00000189401	ENSP00000339389
A_33_P3260563	NM_007017	SOX30		0.6572	-3.90388	2.55305	0.0112953	0.0581901	-3.35296	Homo sapiens SRY (sex determining region Y)-box 30 (SOX30), transcript variant 2, mRNA [NM_007017]	5:157672702-157624795	hs|5q33.3	Nucleus	transcription regulator	11063	ENST00000311371	ENSG00000039600	ENSP00000309343
A_24_P21410	NM_022917	NOL6	NRAP, UTP22, bA311H10.1	0.656309	-1.92357	5.22307	3.80319e-07	2.10985e-05	6.16841	Homo sapiens nucleolar protein family 6 (RNA-associated) (NOL6), transcript variant alpha, mRNA [NM_022917]	9:33473942-33460810	hs|9p13.3	Nucleus	other	65083	ENST00000297990	ENSG00000165271	ENSP00000297990
A_33_P3226380	NR_029401	LINC01347		0.654771	1.49658	3.30401	0.00109798	0.0105562	-1.26942	Homo sapiens uncharacterized LOC731275 (LOC731275), non-coding RNA [NR_029401]	1:243101743-243056313	hs|1q43	Other	other	731275	ENST00000440038	ENSG00000237094
A_24_P713267	NM_001009562	SLCO1B7	LST-3, LST-3TM12, LST3, SLC21A21	0.654544	-5.39366	1.98365	0.0484291	0.152048	-4.59435	Homo sapiens solute carrier organic anion transporter family, member 1B7 (non-functional) (SLCO1B7), mRNA [NM_001009562]	12:21015695-21090105	hs|12p12.2	Extracellular Space	other	338821
A_23_P81934	NM_025260	MPIG6B	C6orf25, G6b, G6b-B, NG31, THAMY	0.654196	-2.83401	2.71421	0.00712319	0.0422134	-2.94794	Homo sapiens chromosome 6 open reading frame 25 (C6orf25), transcript variant 1, mRNA [NM_025260]	6:31720556-31726709	hs|6p21.33	Plasma Membrane	other	80739
A_23_P13244	NM_001005205	OR8J1	OR11-183	0.654059	-3.64712	1.54965	0.122537	0.269513	-5.33759	Homo sapiens olfactory receptor, family 8, subfamily J, member 1 (OR8J1), mRNA [NM_001005205]	11:56360214-56361287	hs|11q12.1	Plasma Membrane	other	219477	ENST00000303039	ENSG00000172487	ENSP00000304060
A_33_P3862354	NM_025204	TRABD	LP6054, PP2447	0.65349	-1.01105	4.52242	9.59331e-06	0.000277559	3.12282	Homo sapiens TraB domain containing (TRABD), mRNA [NM_025204]	22:50185888-50199598	hs|22q13.33	Extracellular Space	other	80305	ENST00000472677	ENSG00000170638
A_33_P3334092	AK096917			0.652268	-3.75844	2.96185	0.00336357	0.0243714	-2.28034	Homo sapiens cDNA FLJ39598 fis, clone SKNSH2002866. [AK096917]		hs|22q13.2
A_23_P116898	NM_000014	A2M	A2MD, CPAMD5, FWP007, S863-7	0.652229	-4.42819	1.46512	0.14419	0.298382	-5.46157	Homo sapiens alpha-2-macroglobulin (A2M), mRNA [NM_000014]	12:9116228-9067707	hs|12p13.31	Extracellular Space	transporter	2
A_33_P3421275	NM_152568	NKX6-3	NKX6.3	0.651741	-3.26176	2.51477	0.0125628	0.0626051	-3.44574	Homo sapiens NK6 homeobox 3 (NKX6-3), mRNA [NM_152568]	8:41650817-41645176	hs|8p11.21	Other	other	157848
A_33_P3274009	AK124556	LOC100132966		0.650819	4.81473	2.48619	0.0135901	0.0663194	-3.51414	Homo sapiens cDNA FLJ42565 fis, clone BRACE3007472. [AK124556]	1:143914157-143918508	hs|1q21.1	Cytoplasm	other	100132966
A_33_P3229678	XM_003119812	LOC100509378		0.650562	-3.68533	2.52735	0.012133	0.0611418	-3.4154	PREDICTED: Homo sapiens hypothetical protein LOC100509378 (LOC100509378), mRNA [XM_003119812]	1:-	hs|1q21.1			100509378
A_33_P3632866	NM_153710	STKLD1	C9orf96, SgK071, Sk521	0.649862	-3.951	1.99902	0.0467281	0.148926	-4.56476	Homo sapiens chromosome 9 open reading frame 96 (C9orf96), mRNA [NM_153710]	9:133376412-133406095	hs|9q34.2	Other	kinase	169436	ENST00000371957	ENSG00000198870	ENSP00000361025
A_33_P3252048	NM_001007533	PPP1R27	DYSFIP1	0.649769	-4.55298	2.17292	0.0307602	0.114466	-4.21487	Homo sapiens protein phosphatase 1, regulatory subunit 27 (PPP1R27), mRNA [NM_001007533]	17:81835049-81833491	hs|17q25.3	Nucleus	transcription regulator	116729	ENST00000330261	ENSG00000182676	ENSP00000331065
A_23_P26439	NM_001042610	DBNDD1		0.649689	-2.88472	2.30916	0.0217808	0.0914315	-3.92119	Homo sapiens dysbindin (dystrobrevin binding protein 1) domain containing 1 (DBNDD1), transcript variant 1, mRNA [NM_001042610]	16:90020130-90004864	hs|16q24.3	Other	other	79007	ENST00000392973	ENSG00000003249	ENSP00000376699
A_33_P3334826	NR_033267	LOC100335030		0.649676	-3.92515	2.42596	0.0160026	0.0741238	-3.65584	Homo sapiens FGFR1 oncogene partner 2 pseudogene (LOC100335030), non-coding RNA [NR_033267]	12:49389173-49392334	hs|12q13.12	Other	other	100335030
A_23_P10305	NM_175859	CTPS2		0.649515	-3.87175	1.71346	0.0879124	0.219712	-5.07797	Homo sapiens CTP synthase II (CTPS2), transcript variant 2, mRNA [NM_175859]	X:16712978-16587998	hs|Xp22.2	Cytoplasm	enzyme	56474
A_24_P151582	NM_003216	TEF		0.649375	-3.23995	2.37219	0.0184686	0.0817826	-3.77953	Homo sapiens thyrotrophic embryonic factor (TEF), transcript variant 1, mRNA [NM_003216]	22:41367332-41399327	hs|22q13.2	Nucleus	transcription regulator	7008	ENST00000266304	ENSG00000167074	ENSP00000266304
A_23_P133770	NM_138493	CCDC167	C6orf129, HSPC265	0.649039	-0.50108	3.61331	0.000367878	0.00464356	-0.269315	Homo sapiens coiled-coil domain containing 167 (CCDC167), mRNA [NM_138493]	6:37499923-37482919	hs|6p21.2	Other	other	154467	ENST00000373408	ENSG00000198937	ENSP00000362507
A_23_P56170	NM_005481	MED16	DRIP92, THRAP5, TRAP95	0.648795	0.164933	4.8427	2.2907e-06	8.63202e-05	4.47058	Homo sapiens mediator complex subunit 16 (MED16), mRNA [NM_005481]	19:893227-867960	hs|19p13.3	Nucleus	transcription regulator	10025	ENST00000325464	ENSG00000175221	ENSP00000325612
A_23_P50990	NM_024322	CENPO	CENP-O, ICEN-36, MCM21R	0.648639	-3.36813	3.34072	0.000968238	0.00961084	-1.15498	Homo sapiens centromere protein O (CENPO), transcript variant 1, mRNA [NM_024322]	2:24793114-24822375	hs|2p23.3	Nucleus	other	79172	ENST00000260662	ENSG00000138092	ENSP00000260662
A_33_P3268181	NM_001161404	LIMS2	LGMD2W, MDRCMTT, PINCH-2, PINCH2	0.648456	-4.98891	2.27159	0.0239928	0.0971916	-4.00387	Homo sapiens LIM and senescent cell antigen-like domains 2 (LIMS2), transcript variant 5, mRNA [NM_001161404]	2:127681785-127638420	hs|2q14.3	Cytoplasm	other	55679
A_23_P397320	NM_144616	JSRP1	JP-45, JP45	0.648213	-5.11118	2.07888	0.0386857	0.132247	-4.40758	Homo sapiens junctional sarcoplasmic reticulum protein 1 (JSRP1), mRNA [NM_144616]	19:2260812-2252250	hs|19p13.3	Cytoplasm	other	126306	ENST00000300961	ENSG00000167476	ENSP00000300961
A_24_P213950	NM_152722	HEPACAM	GlialCAM, HEPN1, MLC2A, MLC2B	0.648209	-3.54789	1.81654	0.0705295	0.192404	-4.90157	Homo sapiens hepatic and glial cell adhesion molecule (HEPACAM), mRNA [NM_152722]	11:124936411-124919243	hs|11q24.2	Plasma Membrane	other	220296	ENST00000298251	ENSG00000165478	ENSP00000298251
A_33_P3392466	AK130729	LOC100128077		0.647912	-4.00228	2.81252	0.00532023	0.0340763	-2.68941	Homo sapiens cDNA FLJ27219 fis, clone SYN04207. [AK130729]	9:-	hs|9q34.11	Other	other	100128077
A_33_P3254634	NM_006810	PDIA5	PDIR	0.647778	-3.04986	3.13204	0.00195049	0.01631	-1.79021	Homo sapiens protein disulfide isomerase family A, member 5 (PDIA5), transcript variant 1, mRNA [NM_006810]	3:123067008-123162105	hs|3q21.1	Cytoplasm	enzyme	10954	ENST00000495004	ENSG00000065485
A_33_P3381206	AM184015	IGLV4-3	IGLV43, V5-1	0.647643	-5.09395	1.96809	0.0502036	0.155658	-4.62406	immunoglobulin lambda variable 4-3 [Source:HGNC Symbol;Acc:5919] [ENST00000390318]	22:22871538-22872034	hs|22q11.22	Cytoplasm	other	28786	ENST00000390318	ENSG00000211672	ENSP00000374853
A_24_P8109	NM_001012302	ANO9	PIG5, TMEM16J, TP53I5	0.646998	-0.729719	4.46699	1.21989e-05	0.000333287	2.89738	Homo sapiens anoctamin 9 (ANO9), mRNA [NM_001012302]	11:442010-417929	hs|11p15.5	Plasma Membrane	ion channel	338440	ENST00000524802	ENSG00000185101
A_23_P256663	NM_003614	GALR3		0.646356	6.40406	3.53121	0.000495462	0.0058323	-0.54267	Homo sapiens galanin receptor 3 (GALR3), mRNA [NM_003614]	22:37823381-37825494	hs|22q13.1	Plasma Membrane	G-protein coupled receptor	8484	ENST00000249041	ENSG00000128310	ENSP00000249041
A_33_P3384795	AK093443	FAM95B1		0.645945	-3.67683	1.98703	0.0480511	0.1514	-4.58787	Homo sapiens cDNA FLJ36124 fis, clone TESTI2022952. [AK093443]	9:40323570-40329219	hs|9p11.2			100133036
A_33_P3320493	AJ271790	RAI1	SMCR, SMS	0.645905	-4.21567	2.20763	0.0282117	0.108395	-4.14166	retinoic acid induced 1 [Source:HGNC Symbol;Acc:9834] [ENST00000395776]	17:17681375-17811452	hs|17p11.2	Cytoplasm	other	10743
A_32_P108156	NR_001458	MIR155HG	BIC, MIRHG2, NCRNA00172	0.645885	-4.13815	2.48277	0.0137177	0.0666578	-3.52226	Homo sapiens MIR155 host gene (non-protein coding) (MIR155HG), non-coding RNA [NR_001458]	21:25562144-25575167	hs|21q21.3	Other	other	114614
A_33_P3241949	XM_003403498	IQCM		0.645772	-5.28038	2.10631	0.0362112	0.126961	-4.35222	PREDICTED: Homo sapiens hypothetical LOC285423 (LOC285423), mRNA [XM_003403498]	4:149815884-149351690	hs|4q31.23	Other	other	285423
A_23_P428485	NM_030623	SPHKAP	SKIP	0.64574	-5.00845	1.80676	0.0720467	0.194919	-4.91874	Homo sapiens SPHK1 interactor, AKAP domain containing (SPHKAP), transcript variant 2, mRNA [NM_030623]	2:228181998-227979953	hs|2q36.3	Cytoplasm	other	80309	ENST00000344657	ENSG00000153820	ENSP00000339886
A_23_P325726	NM_015547	ACOT11	BFIT, STARD14, THEA, THEM1	0.645644	-1.73285	2.32234	0.0210479	0.0893009	-3.89186	Homo sapiens acyl-CoA thioesterase 11 (ACOT11), transcript variant 1, mRNA [NM_015547]	1:54548133-54634743	hs|1p32.3	Cytoplasm	enzyme	26027
A_23_P411162	NM_022817	PER2	FASPS, FASPS1	0.645515	-3.34568	2.89417	0.00414993	0.0284204	-2.46819	Homo sapiens period homolog 2 (Drosophila) (PER2), mRNA [NM_022817]	2:238290101-238244037	hs|2q37.3	Nucleus	transcription regulator	8864	ENST00000355768	ENSG00000132326
A_33_P3383988	AB306076	TRAV9-2	TCRAV22S1, TCRAV9S2, TRAV92	0.645299	-4.46148	2.33525	0.0203516	0.0873591	-3.863	T cell receptor alpha variable 9-2 [Source:HGNC Symbol;Acc:12154] [ENST00000390441]	14:21941183-21941656	hs|14q11.2			28677	ENST00000390441	ENSG00000211793	ENSP00000452011
A_33_P3269879	NM_022749	FAM160B2	RAI16	0.644983	-3.0213	3.08092	0.00230308	0.0184414	-1.94009	Homo sapiens family with sequence similarity 160, member B2 (FAM160B2), mRNA [NM_022749]	8:22089153-22104379	hs|8p21.3	Other	other	64760
A_33_P3298139	NM_001012288	CRLF2	CRL2, CRLF2Y, TSLPR	0.644842	-3.51553	2.56889	0.0108052	0.0565491	-3.31419	Homo sapiens cytokine receptor-like factor 2 (CRLF2), transcript variant 2, mRNA [NM_001012288]	X, Y:1212761-1190436	hs|Yp11.32	Plasma Membrane	transmembrane receptor	64109	ENST00000400841	ENSG00000205755	ENSP00000383641
A_33_P3343073	NM_003073	SMARCB1	BAF47, CSS3, INI1, MRD15, PPP1R144, RDT, RTPS1, SNF5, SNF5L1, SWNTS1, Sfh1p, Snr1, hSNFS	0.644742	-1.26889	4.76434	3.27429e-06	0.000116562	4.1338	Homo sapiens SWI/SNF related, matrix associated, actin dependent regulator of chromatin, subfamily b, member 1 (SMARCB1), transcript variant 1, mRNA [NM_003073]	22:23786930-23834517	hs|22q11.23	Nucleus	transcription regulator	6598	ENST00000263121	ENSG00000099956	ENSP00000263121
A_23_P355980	AB002058	P2RX6	P2RXL1, P2X6, P2XM	0.644721	-4.46426	2.42869	0.0158854	0.0738023	-3.64948	purinergic receptor P2X, ligand-gated ion channel, 6 [Source:HGNC Symbol;Acc:8538] [ENST00000413302]	22:21009698-21028012	hs|22q11.21	Plasma Membrane	ion channel	9127	ENST00000413302	ENSG00000099957	ENSP00000416193
A_23_P100344	NM_014321	ORC6	ORC6L	0.644684	-4.61765	1.53398	0.126345	0.274704	-5.36109	Homo sapiens origin recognition complex, subunit 6 (ORC6), transcript variant 1, mRNA [NM_014321]	16:46689645-46698393	hs|16q11.2	Nucleus	other	23594	ENST00000219097	ENSG00000091651	ENSP00000219097
A_33_P3402963	NM_001012728	DPRX		0.644565	-3.37478	2.03062	0.0433913	0.141983	-4.50329	Homo sapiens divergent-paired related homeobox (DPRX), mRNA [NM_001012728]	19:53601113-53637056	hs|19q13.42	Other	other	503834	ENST00000376650	ENSG00000204595	ENSP00000365838
A_23_P140830	NM_024712	ELMO3	CED-12, CED12, ELMO-3	0.644334	-2.20178	5.52135	8.68038e-08	6.32603e-06	7.57063	Homo sapiens engulfment and cell motility 3 (ELMO3), mRNA [NM_024712]	16:67199124-67204028	hs|16q22.1	Cytoplasm	other	79767	ENST00000393997	ENSG00000102890	ENSP00000377566
A_33_P3408244	NR_033789	SPRNP1		0.644103	4.16382	2.23878	0.0260832	0.102816	-4.07504	Homo sapiens shadow of prion protein homolog (zebrafish) pseudogene 1 (SPRNP1), non-coding RNA [NR_033789]	10:133569957-133566933	hs|10q26.3	Other	other	399833
A_24_P398432	NM_001040118	ARAP1	CENTD2	0.643943	2.57077	3.97071	9.46224e-05	0.0016463	0.985377	Homo sapiens ArfGAP with RhoGAP domain, ankyrin repeat and PH domain 1 (ARAP1), transcript variant 3, mRNA [NM_001040118]	11:72752388-72685068	hs|11q13.4	Cytoplasm	other	116985	ENST00000541623	ENSG00000186635
A_33_P3400152	NR_038444	ENTPD1-AS1		0.643534	-3.91936	2.70505	0.00731648	0.0430739	-2.97158	Homo sapiens uncharacterized LOC728558 (LOC728558), non-coding RNA [NR_038444]	10:96090234-95753205	hs|10q24.1	Other	other	728558	ENST00000414006	ENSG00000226688
A_23_P119611	NM_022006	FXYD7		0.643433	-3.3772	2.65061	0.00856646	0.0480317	-3.11055	Homo sapiens FXYD domain containing ion transport regulator 7 (FXYD7), mRNA [NM_022006]	19:35143249-35154301	hs|19q13.12	Plasma Membrane	ion channel	53822	ENST00000270310	ENSG00000221946	ENSP00000270310
A_23_P143774	NM_018995	MOV10L1	CHAMP, DJ402G11.8	0.643395	-3.08468	1.65904	0.098408	0.235393	-5.16705	Homo sapiens Mov10l1, Moloney leukemia virus 10-like 1, homolog (mouse) (MOV10L1), transcript variant 1, mRNA [NM_018995]	22:50090005-50161704	hs|22q13.33	Nucleus	enzyme	54456	ENST00000545383	ENSG00000073146	ENSP00000438978
A_23_P370989	NM_005914	MCM4	CDC21, CDC54, IMD54, NKCD, NKGCD, P1-CDC21, hCdc21	0.642939	-2.60448	3.36144	0.000901435	0.00911166	-1.08984	Homo sapiens minichromosome maintenance complex component 4 (MCM4), transcript variant 1, mRNA [NM_005914]	8:47960202-47978159	hs|8q11.21	Nucleus	enzyme	4173	ENST00000521151	ENSG00000104738
A_23_P132139	NM_058180	C21orf58		0.642748	7.21904	1.6247	0.105532	0.246066	-5.22181	Homo sapiens chromosome 21 open reading frame 58 (C21orf58), mRNA [NM_058180]	21:46324045-46300425	hs|21q22.3	Other	other	54058	ENST00000417060	ENSG00000160298	ENSP00000402356
A_33_P3312682	NM_020695	REXO1	ELOABP1, EloA-BP1, REX1, TCEB3BP1	0.642462	6.37002	2.97523	0.00322526	0.0236116	-2.24272	Homo sapiens REX1, RNA exonuclease 1 homolog (S. cerevisiae) (REXO1), mRNA [NM_020695]	19:1848682-1815245	hs|19p13.3	Nucleus	transcription regulator	57455	ENST00000170168	ENSG00000079313	ENSP00000170168
A_23_P213584	NM_002115	HK3	HKIII, HXK3	0.642231	-0.124728	2.91882	0.00384589	0.0267472	-2.40023	Homo sapiens hexokinase 3 (white cell) (HK3), nuclear gene encoding mitochondrial protein, mRNA [NM_002115]	5:176899372-176880868	hs|5q35.2	Cytoplasm	kinase	3101	ENST00000292432	ENSG00000160883	ENSP00000292432
A_24_P5743	NM_153329	ALDH16A1		0.641863	0.588163	6.1748	2.78896e-09	3.81083e-07	10.8474	Homo sapiens aldehyde dehydrogenase 16 family, member A1 (ALDH16A1), transcript variant 1, mRNA [NM_153329]	19:49453215-49471049	hs|19q13.33	Cytoplasm	enzyme	126133	ENST00000540132	ENSG00000161618	ENSP00000445088
A_33_P3292235	BC031256	PAQR3	RKTG	0.641776	-3.29028	3.35344	0.000926699	0.00930614	-1.11503	progestin and adipoQ receptor family member III [Source:HGNC Symbol;Acc:30130] [ENST00000342820]	4:78939427-78887224	hs|4q21.21	Cytoplasm	other	152559	ENST00000342820	ENSG00000163291	ENSP00000344203
A_24_P109887	BC031469	LOC554207		0.641584	-3.56948	2.19773	0.0289198	0.110174	-4.16267	Homo sapiens hypothetical LOC554207, mRNA (cDNA clone MGC:21504 IMAGE:3882600), complete cds. [BC031469]	14:21584644-21584772	hs|14q11.2			554207
A_33_P3367894	AK127022	LOC100131657		0.640958	-3.14526	2.04889	0.041555	0.138214	-4.4673	Homo sapiens cDNA FLJ45078 fis, clone BRAWH3027616. [AK127022]	6:39894504-39895185	hs|6p21.2	Cytoplasm	other	100131657
A_33_P3242355	BC027847	CALY	DRD1IP, NSG3	0.640806	0.700776	2.67052	0.00808868	0.0462168	-3.06004	Homo sapiens cDNA clone IMAGE:5200632, partial cds. [BC027847]	10:133336982-133325422	hs|10q26.3	Plasma Membrane	transmembrane receptor	50632
A_24_P223384	NM_003513	HIST1H2AB	H2A/m, H2AFM	0.640781	-1.63762	3.73239	0.000236626	0.00330548	0.13707	Homo sapiens histone cluster 1, H2ab (HIST1H2AB), mRNA [NM_003513]	6:26033567-26033091	hs|6p22.2	Nucleus	other	8335
A_24_P193582	NM_017702	DEF8		0.640608	-0.366067	5.23559	3.57885e-07	2.01066e-05	6.22604	Homo sapiens differentially expressed in FDCP 8 homolog (mouse) (DEF8), transcript variant 2, mRNA [NM_017702]	16:89948730-89968059	hs|16q24.3	Other	other	54849	ENST00000418391	ENSG00000140995	ENSP00000412784
A_33_P3556839	BC043531	LOC338694		0.640264	-4.13254	2.01069	0.0454714	0.146254	-4.54217	Homo sapiens hypothetical protein LOC338694, mRNA (cDNA clone IMAGE:5168969), partial cds. [BC043531]	11:69171561-69147227	hs|11q13.3	Other	other	338694
A_24_P400573	NM_152468	TMC8	EV2, EVER2, EVIN2	0.639641	-1.94717	3.75481	0.000217486	0.00308413	0.214906	Homo sapiens transmembrane channel-like 8 (TMC8), mRNA [NM_152468]	17:78129297-78142967	hs|17q25.3	Cytoplasm	other	147138
A_23_P149992	NM_020992	PDLIM1	CLIM1, CLP-36, CLP36, HEL-S-112, hCLIM1	0.639481	-0.765705	4.5618	8.07676e-06	0.000242538	3.28439	Homo sapiens PDZ and LIM domain 1 (PDLIM1), mRNA [NM_020992]	10:95291147-95237567	hs|10q24.1	Cytoplasm	transcription regulator	9124	ENST00000490391	ENSG00000107438
A_23_P200096	NM_025106	SPSB1	SSB-1, SSB1	0.638848	-2.70228	3.95718	9.97953e-05	0.00172465	0.935976	Homo sapiens splA/ryanodine receptor domain and SOCS box containing 1 (SPSB1), mRNA [NM_025106]	1:9292881-9369531	hs|1p36.22	Cytoplasm	enzyme	80176	ENST00000377399	ENSG00000171621	ENSP00000366616
A_33_P3685297	AJ276252			0.638432	-4.4284	2.17798	0.0303772	0.11368	-4.20428	Homo sapiens partial mRNA, clone c3-1a19. [AJ276252]		hs|11q12.1
A_23_P138125	NM_005449	FCMR	FAIM3, TOSO	0.63788	1.71777	4.78513	2.97947e-06	0.000107932	4.22271	Homo sapiens Fas apoptotic inhibitory molecule 3 (FAIM3), transcript variant 1, mRNA [NM_005449]	1:206922032-206903281	hs|1q32.1	Plasma Membrane	other	9214
A_23_P100127	NM_170589	KNL1	AF15Q14, CASC5, CT29, D40, MCPH4, PPP1R55, Spc7, hKNL-1, hSpc105	0.63758	-3.11643	2.40598	0.0168828	0.0770575	-3.70212	Homo sapiens cancer susceptibility candidate 5 (CASC5), transcript variant 1, mRNA [NM_170589]	15:40594011-40664341	hs|15q15.1	Nucleus	other	57082
A_32_P205053	BX648631	UBXN10	UBXD3	0.637226	-5.26214	1.87298	0.0622809	0.177501	-4.80074	UBX domain protein 10 [Source:HGNC Symbol;Acc:26354] [ENST00000375099]	1:20183006-20196047	hs|1p36.12	Extracellular Space	other	127733	ENST00000375099	ENSG00000162543	ENSP00000364240
A_24_P631848	BC036435	LINC01783		0.636644	0.161607	1.57323	0.116976	0.261981	-5.30179	Homo sapiens cDNA clone IMAGE:4816083, partial cds. [BC036435]	1:16535651-16533890	hs|1p36.13	Other	other	100132147	ENST00000451828	ENSG00000228549
A_33_P3246022	AK124556	LOC100132966		0.636552	-3.28521	2.82432	0.0051343	0.033128	-2.6578	Homo sapiens cDNA FLJ42565 fis, clone BRACE3007472. [AK124556]	1:143914157-143918508	hs|1q21.1	Cytoplasm	other	100132966
A_33_P3409274	FJ385288	LOC100134256		0.636332	-5.02612	2.01495	0.0450197	0.145364	-4.53389	immunoglobulin heavy variable 3-64 [Source:HGNC Symbol;Acc:5617] [ENST00000454421]	:-	hs|14q32.33			100134256	ENST00000454421	ENSG00000223648	ENSP00000401707
A_33_P3281710	BC058012	LOC388436		0.635325	-2.94856	2.14318	0.0330995	0.119915	-4.2767	Uncharacterized protein ENSP00000382042 [Source:UniProtKB/Swiss-Prot;Acc:A8MWP6] [ENST00000399093]	17:19215629-19223729	hs|17p11.2	Other	other	388436	ENST00000399093	ENSG00000228157
A_33_P3271276	NM_001130014	PSG5	FL-NCA-3, PSG	0.634954	-3.82473	1.66397	0.0974177	0.233802	-5.1591	Homo sapiens pregnancy specific beta-1-glycoprotein 5 (PSG5), transcript variant 2, mRNA [NM_001130014]	19:43186535-43167742	hs|19q13.31	Extracellular Space	other	5673	ENST00000407356	ENSG00000204941	ENSP00000386008
A_33_P3274691	NR_002934	SCART1		0.634793	-0.551693	2.20144	0.0286527	0.109494	-4.15481	Homo sapiens scavenger receptor protein family member (LOC619207), non-coding RNA [NR_002934]	10:133453927-133469182	hs|10q26.3	Cytoplasm	other	619207
A_23_P388220	NM_173848	RALYL	HNRPCL3	0.633857	-4.98557	2.50385	0.0129468	0.063968	-3.47196	Homo sapiens RALY RNA binding protein-like (RALYL), transcript variant 3, mRNA [NM_173848]	8:84182764-84921843	hs|8q21.2	Nucleus	other	138046
A_23_P52738	NM_014026	DCPS	ARS, DCS1, HINT-5, HINT5, HSL1, HSPC015	0.633691	1.2549	5.17946	4.69632e-07	2.48719e-05	5.96856	Homo sapiens decapping enzyme, scavenger (DCPS), mRNA [NM_014026]	11:126303751-126350004	hs|11q24.2	Nucleus	enzyme	28960	ENST00000529149	ENSG00000110063
A_23_P13294	NM_001004459	OR1S2	OR11-231	0.633659	-1.71446	1.82744	0.0688689	0.189416	-4.88232	Homo sapiens olfactory receptor, family 1, subfamily S, member 2 (OR1S2), mRNA [NM_001004459]	11:58204180-58203203	hs|11q12.1	Plasma Membrane	other	219958	ENST00000302592	ENSG00000197887	ENSP00000305469
A_23_P68234	NM_006794	GPR75	GPRchr2, WI31133	0.633133	-2.90106	2.15711	0.0319856	0.11734	-4.24785	Homo sapiens G protein-coupled receptor 75 (GPR75), mRNA [NM_006794]	2:53860032-53852912	hs|2p16.2	Plasma Membrane	G-protein coupled receptor	10936	ENST00000394705	ENSG00000119737	ENSP00000378195
A_33_P3303102	AK092022	MYNN	OSZF, SBBIZ1, ZBTB31, ZNF902	0.632811	-3.48074	2.75307	0.00635322	0.0387753	-2.84679	Homo sapiens cDNA FLJ34703 fis, clone MESAN2002844, highly similar to Homo sapiens myoneurin (MYNN), mRNA. [AK092022]	3:169772246-169790454	hs|3q26.2	Nucleus	transcription regulator	55892
A_33_P3377529	NM_002141	HOXA4	HOX1, HOX1D	0.632636	-3.52301	2.27255	0.0239342	0.0970051	-4.00179	Homo sapiens homeobox A4 (HOXA4), mRNA [NM_002141]	7:27130779-27128506	hs|7p15.2	Nucleus	transcription regulator	3201	ENST00000428284	ENSG00000197576	ENSP00000408845
A_33_P3346688	AK310467	HSPA8	HEL-33, HEL-S-72p, HSC54, HSC70, HSC71, HSP71, HSP73, HSPA10, LAP-1, LAP1, NIP71	0.632616	-4.28403	2.15868	0.0318619	0.116997	-4.24458	heat shock 70kDa protein 8 [Source:HGNC Symbol;Acc:5241] [ENST00000527983]	11:123062365-123057491	hs|11q24.1	Cytoplasm	enzyme	3312	ENST00000527983	ENSG00000109971
A_23_P35414	NM_005398	PPP1R3C	PPP1R5, PTG	0.63164	-5.37229	2.24913	0.0254075	0.101041	-4.05271	Homo sapiens protein phosphatase 1, regulatory subunit 3C (PPP1R3C), mRNA [NM_005398]	10:91633100-91628440	hs|10q23.32	Cytoplasm	phosphatase	5507	ENST00000238994	ENSG00000119938	ENSP00000238994
A_24_P353619	NM_000478	ALPL	AP-TNAP, APTNAP, HOPS, TNALP, TNAP, TNSALP	0.63157	0.480249	2.1841	0.0299183	0.112617	-4.19141	Homo sapiens alkaline phosphatase, liver/bone/kidney (ALPL), transcript variant 1, mRNA [NM_000478]	1:21508981-21578411	hs|1p36.12	Plasma Membrane	phosphatase	249	ENST00000374830	ENSG00000162551	ENSP00000363963
A_33_P3298567	AK309421	ZNF692	AREBP, Zfp692	0.6311	-2.03419	3.12063	0.00202455	0.0167294	-1.82385	zinc finger protein 692 [Source:HGNC Symbol;Acc:26049] [ENST00000391820]	1:248860760-248850003	hs|1q44	Nucleus	transcription regulator	55657
A_32_P133395	XR_110544	EGFR-AS1		0.630682	-4.73844	2.14683	0.0328048	0.119185	-4.26917	PREDICTED: Homo sapiens hypothetical LOC100507500 (LOC100507500), miscRNA [XR_110544]	7:55188948-55179749	hs|7p11.2	Other	other	100507500	ENST00000442411	ENSG00000224057
A_23_P93658	NM_020322	ASIC3	ACCN3, DRASIC, SLNAC1, TNaC1	0.630404	-3.41123	2.38109	0.0180386	0.0804436	-3.75924	Homo sapiens amiloride-sensitive cation channel 3 (ACCN3), transcript variant 3, mRNA [NM_020322]	7:151048291-151052755	hs|7q36.1	Plasma Membrane	ion channel	9311	ENST00000357922	ENSG00000213199	ENSP00000350600
A_24_P319715	NM_005742	PDIA6	ERP5, P5, TXNDC7	0.63026	0.453273	3.75227	0.000219583	0.00310613	0.206047	Homo sapiens protein disulfide isomerase family A, member 6 (PDIA6), mRNA [NM_005742]	2:10837976-10783390	hs|2p25.1	Cytoplasm	enzyme	10130	ENST00000381611	ENSG00000143870	ENSP00000371024
A_23_P204144	NM_002283	KRT85	ECTD4, HB5, Hb-5, K85, KRTHB5, hHb5	0.630066	-0.471917	2.39273	0.0174895	0.0790002	-3.73259	Homo sapiens keratin 85 (KRT85), mRNA [NM_002283]	12:52367524-52360005	hs|12q13.13	Extracellular Space	other	3891	ENST00000544265	ENSG00000135443	ENSP00000440240
A_23_P13479	NM_001004725	OR4S1	OR11-100	0.629783	-5.09822	2.10827	0.0360394	0.126618	-4.34823	Homo sapiens olfactory receptor, family 4, subfamily S, member 1 (OR4S1), mRNA [NM_001004725]	11:48306222-48307151	hs|11p11.2	Plasma Membrane	other	256148	ENST00000319988	ENSG00000176555	ENSP00000321447
A_23_P390032	NM_153226	SLC35G1	C10orf60, POST, TMEM20	0.629539	-4.62318	2.3285	0.0207132	0.0883787	-3.87812	Homo sapiens solute carrier family 35, member G1 (SLC35G1), transcript variant 2, mRNA [NM_153226]	10:93893950-93914270	hs|10q23.33	Plasma Membrane	other	159371	ENST00000427197	ENSG00000176273	ENSP00000400932
A_33_P3331233	AF119797	IGHV3-74	IGHV374, VH	0.629429	-4.70958	1.84323	0.0665228	0.185452	-4.85426	immunoglobulin heavy variable 3-74 [Source:HGNC Symbol;Acc:5624] [ENST00000424969]	14:106810894-106810439	hs|14q32.33			28408	ENST00000424969	ENSG00000224650	ENSP00000394447
A_33_P3272347	AK123720	LOC100128107		0.629258	6.64879	1.69268	0.0918082	0.225577	-5.11232	Homo sapiens cDNA FLJ41726 fis, clone HLUNG2014449. [AK123720]	19:51586647-51585559	hs|19q13.32	Other	other	100128107
A_33_P3369128	AK124556	LOC100132966		0.629178	4.57742	1.70134	0.0901672	0.223203	-5.09805	Homo sapiens cDNA FLJ42565 fis, clone BRACE3007472. [AK124556]	1:143914157-143918508	hs|1q21.1	Cytoplasm	other	100132966
A_33_P3254013	AK131464	GAK	DNAJ26, DNAJC26	0.628789	-1.30823	5.44184	1.29444e-07	8.90826e-06	7.19095	cyclin G associated kinase [Source:HGNC Symbol;Acc:4113] [ENST00000515868]	4:932389-849274	hs|4p16.3	Nucleus	kinase	2580	ENST00000515868	ENSG00000178950
A_23_P208482	NM_001144904	CLEC4M	CD209L, CD299, DC-SIGN2, DC-SIGNR, DCSIGNR, HP10347, L-SIGN, LSIGN	0.628486	-0.628721	3.19713	0.00157367	0.013961	-1.59609	Homo sapiens C-type lectin domain family 4, member M (CLEC4M), transcript variant 2, mRNA [NM_001144904]	19:7763051-7770558	hs|19p13.2	Plasma Membrane	other	10332
A_24_P148590	NM_015727	TACR1	NK1R, NKIR, SPR, TAC1R	0.628396	-2.44979	1.78614	0.075333	0.200144	-4.95464	Homo sapiens tachykinin receptor 1 (TACR1), transcript variant short, mRNA [NM_015727]	2:75199518-75046462	hs|2p12	Plasma Membrane	G-protein coupled receptor	6869	ENST00000305249	ENSG00000115353	ENSP00000303522
A_32_P177539	NM_024335	IRX6	IRX-3, IRX7, IRXB3	0.627901	-5.38294	2.2767	0.0236811	0.0962216	-3.99271	Homo sapiens iroquois homeobox 6 (IRX6), mRNA [NM_024335]	16:55323759-55330759	hs|16q12.2	Nucleus	transcription regulator	79190	ENST00000290552	ENSG00000159387	ENSP00000290552
A_33_P3387561	NM_206818	OSCAR	PIGR3, PIgR-3	0.627813	3.57585	2.10708	0.0361435	0.126798	-4.35065	Homo sapiens osteoclast associated, immunoglobulin-like receptor (OSCAR), transcript variant 1, mRNA [NM_206818]	19:54102685-54094667	hs|19q13.42	Plasma Membrane	other	126014
A_33_P3294826	NM_001199723	CRABP2	CRABP-II, RBP6	0.627497	-1.54486	2.84664	0.00479881	0.0316788	-2.59768	Homo sapiens cellular retinoic acid binding protein 2 (CRABP2), transcript variant 2, mRNA [NM_001199723]	1:156705815-156699605	hs|1q23.1	Cytoplasm	transporter	1382	ENST00000368220	ENSG00000143320	ENSP00000357203
A_33_P3281807	NM_182612	GATD1	PDDC1	0.627353	-1.48575	5.33688	2.17971e-07	1.34976e-05	6.69625	Homo sapiens Parkinson disease 7 domain containing 1 (PDDC1), mRNA [NM_182612]	11:777501-767094	hs|11p15.5	Cytoplasm	other	347862	ENST00000397472	ENSG00000177225	ENSP00000380612
A_24_P586390	NR_028327	LOC100133331		0.627303	2.19495	3.38139	0.000841228	0.00867333	-1.02682	Homo sapiens uncharacterized LOC100133331 (LOC100133331), non-coding RNA [NR_028327]	1:730350-725758	hs|1p36.33	Other	other	100133331
A_33_P3242543	NM_000240	MAOA	BRNRS, MAO-A	0.627083	-3.77345	1.95786	0.0513992	0.158083	-4.64346	Homo sapiens monoamine oxidase A (MAOA), nuclear gene encoding mitochondrial protein, mRNA [NM_000240]	X:43654906-43746823	hs|Xp11.3	Cytoplasm	enzyme	4128	ENST00000338702	ENSG00000189221	ENSP00000340684
A_33_P3215412	NM_001136263	C2CD4C	FAM148C, KIAA1957, NLF3	0.627035	1.39135	2.53052	0.0120268	0.060803	-3.40774	Homo sapiens C2 calcium-dependent domain containing 4C (C2CD4C), mRNA [NM_001136263]	19:409169-405434	hs|19p13.3	Extracellular Space	other	126567	ENST00000332235	ENSG00000183186	ENSP00000328677
A_33_P3222069	NM_182965	SPHK1	SPHK	0.626071	3.35356	3.164	0.00175611	0.0151153	-1.69535	Homo sapiens sphingosine kinase 1 (SPHK1), transcript variant 2, mRNA [NM_182965]	17:76382976-76387859	hs|17q25.1	Cytoplasm	kinase	8877
A_33_P3307049	AK128478	LOC100129363		0.626039	-2.87672	2.37896	0.0181407	0.0807594	-3.7641	Homo sapiens cDNA FLJ46623 fis, clone TLUNG2001810. [AK128478]	15:86996921-86997487	hs|15q26.1			100129363
A_33_P3248252	NR_024497	LINC00999		0.625981	-0.233529	2.5005	0.0130666	0.0644365	-3.47998	Homo sapiens uncharacterized LOC399744 (LOC399744), non-coding RNA [NR_024497]	10:38428145-38452152	hs|10p11.1	Other	other	399744
A_23_P307382	NM_080552	SLC32A1	VGAT, VIAAT	0.625755	-3.46547	2.30584	0.0219689	0.0919089	-3.92855	Homo sapiens solute carrier family 32 (GABA vesicular transporter), member 1 (SLC32A1), mRNA [NM_080552]	20:38724461-38729371	hs|20q11.23	Plasma Membrane	transporter	140679	ENST00000217420	ENSG00000101438	ENSP00000217420
A_33_P3383606	NM_001135914	KCP	CRIM2, KCP1, NET67	0.625568	3.12433	2.92015	0.0038301	0.0266554	-2.39655	Homo sapiens kielin/chordin-like protein (KCP), transcript variant 1, mRNA [NM_001135914]	7:128910718-128870644	hs|7q32.1	Extracellular Space	other	375616
A_33_P3303309	NR_026832	LINC01105	LINC01105	0.624925	-2.76174	3.01692	0.00282716	0.0214642	-2.12451	Homo sapiens uncharacterized LOC150622 (LOC150622), non-coding RNA [NR_026832]	2:5932686-5980217	hs|2p25.2	Other	other	150622
A_33_P3289848	NM_001804	CDX1		0.624586	3.45062	1.59581	0.111842	0.254346	-5.26702	Homo sapiens caudal type homeobox 1 (CDX1), mRNA [NM_001804]	5:150166780-150184557	hs|5q32	Nucleus	transcription regulator	1044
A_23_P127128	NM_022365	DNAJC1	DNAJL1, ERdj1, HTJ1, MTJ1	0.624355	0.549043	4.61312	6.44316e-06	0.000202743	3.49673	Homo sapiens DnaJ (Hsp40) homolog, subfamily C, member 1 (DNAJC1), mRNA [NM_022365]	10:22003762-21756547	hs|10p12.31	Cytoplasm	transcription regulator	64215	ENST00000376980	ENSG00000136770	ENSP00000366179
A_32_P320835	XM_003403471	LINC02078	HP09025	0.6242	-4.51827	1.71371	0.0878665	0.219648	-5.07755	HCG1987623LOC651900 protein [Source:UniProtKB/TrEMBL;Acc:Q96JS6] [ENST00000397549]	17:79707265-79712316	hs|17q25.3	Other	other	100652929
A_23_P311585	NM_030975	KRTAP9-9	KAP9.5, KAP9.9, KRTAP9-5, KRTAP9.9	0.623981	-4.74026	1.44614	0.149436	0.305395	-5.48847	Homo sapiens keratin associated protein 9-9 (KRTAP9-9), mRNA [NM_030975]	17:41255383-41256363	hs|17q21.2	Cytoplasm	other	81870	ENST00000394008	ENSG00000198083	ENSP00000377576
A_23_P2083	NM_020646	ASCL3	HASH3, SGN1, bHLHa42	0.623151	-4.33038	1.67424	0.0953804	0.230861	-5.14246	Homo sapiens achaete-scute complex homolog 3 (Drosophila) (ASCL3), mRNA [NM_020646]	11:8943032-8937571	hs|11p15.4	Nucleus	transcription regulator	56676	ENST00000531618	ENSG00000176009	ENSP00000435770
A_33_P3229335	NM_175055	HIST3H2BB	H2Bb	0.622901	-1.92322	3.7601	0.000213188	0.00303431	0.233333	Homo sapiens histone cluster 3, H2bb (HIST3H2BB), mRNA [NM_175055]	1:228458106-228458557	hs|1q42.13	Nucleus	other	128312
A_23_P210948	NM_018244	UQCC1	BFZB, C20orf44, CBP3, UQCC	0.622878	-2.59651	2.75492	0.0063184	0.0386534	-2.84192	Homo sapiens ubiquinol-cytochrome c reductase complex chaperone (UQCC), nuclear gene encoding mitochondrial protein, transcript variant 1, mRNA [NM_018244]	20:35412141-35302565	hs|20q11.22	Cytoplasm	other	55245	ENST00000496812	ENSG00000101019
A_23_P214638	NM_006709	EHMT2	BAT8, C6orf30, G9A, GAT8, KMT1C, NG36	0.622646	-0.436633	5.13913	5.70149e-07	2.90719e-05	5.7849	Homo sapiens euchromatic histone-lysine N-methyltransferase 2 (EHMT2), transcript variant NG36/G9a, mRNA [NM_006709]	6:31897706-31879758	hs|6p21.33	Nucleus	transcription regulator	10919
A_24_P217848	NM_003510	HIST1H2AK	H2A/d, H2AFD	0.622505	3.42186	5.97498	8.21042e-09	9.3617e-07	9.81655	Homo sapiens histone cluster 1, H2ak (HIST1H2AK), mRNA [NM_003510]	6:27838338-27837879	hs|6p22.1	Nucleus	other	8330
A_33_P3238433	NM_001135168	ALDH3A1	ALDH3, ALDHIII	0.622403	-1.49273	1.69581	0.0912128	0.224723	-5.10717	Homo sapiens aldehyde dehydrogenase 3 family, member A1 (ALDH3A1), transcript variant 1, mRNA [NM_001135168]	17:19748432-19737983	hs|17p11.2	Cytoplasm	enzyme	218
A_33_P3321303	NM_001145312	ETV3	METS, PE-1, PE1	0.622164	-4.55385	2.3101	0.0217278	0.0912835	-3.91911	Homo sapiens ets variant 3 (ETV3), transcript variant 1, mRNA [NM_001145312]	1:157138590-157121190	hs|1q23.1	Nucleus	transcription regulator	2117
A_33_P3314341	BC047922	KIAA1958		0.621661	-3.58441	2.15504	0.0321488	0.117729	-4.25214	KIAA1958 [Source:HGNC Symbol;Acc:23427] [ENST00000374244]	9:112486967-112665310	hs|9q32	Other	other	158405	ENST00000374244	ENSG00000165185	ENSP00000363362
A_33_P3306442	NM_032134	QRICH2	SPGF35	0.621497	-4.45361	1.99411	0.0472667	0.149876	-4.57425	Homo sapiens glutamine rich 2 (QRICH2), mRNA [NM_032134]	17:76308810-76271295	hs|17q25.1	Extracellular Space	other	84074	ENST00000524722	ENSG00000129646	ENSP00000432679
A_23_P353574	NM_133494	NEK7		0.621184	-1.70276	4.22087	3.44863e-05	0.000750908	1.92502	Homo sapiens NIMA (never in mitosis gene a)-related kinase 7 (NEK7), mRNA [NM_133494]	1:198156977-198322419	hs|1q31.3	Nucleus	kinase	140609	ENST00000493790	ENSG00000151414
A_23_P60793	NR_026710	ASMTL-AS1	ASMTL-AS, ASMTLAS, CXYorf2, NCRNA00105	0.62082	-2.17973	4.4853	1.12706e-05	0.000312343	2.97162	Homo sapiens ASMTL antisense RNA 1 (non-protein coding) (ASMTL-AS1), transcript variant 2, non-coding RNA [NR_026710]	X, Y:1400530-1415420	hs|Yp11.32	Other	other	80161	ENST00000420411	ENSG00000236017
A_23_P138352	NM_004185	WNT2B	WNT13	0.620413	-5.12498	2.10591	0.0362462	0.127043	-4.35303	Homo sapiens wingless-type MMTV integration site family, member 2B (WNT2B), transcript variant WNT-2B1, mRNA [NM_004185]	1:112466540-112521287	hs|1p13.2	Extracellular Space	other	7482	ENST00000256640	ENSG00000134245	ENSP00000256640
A_24_P356373	NM_032304	HAGHL		0.620333	-0.479933	2.07851	0.0387196	0.132282	-4.40831	Homo sapiens hydroxyacylglutathione hydrolase-like (HAGHL), transcript variant 2, mRNA [NM_032304]	16:726935-729745	hs|16p13.3	Other	enzyme	84264	ENST00000389701	ENSG00000103253
A_33_P3332724	NM_015120	ALMS1	ALSS	0.619977	-3.39755	2.59757	0.00996599	0.05338	-3.24341	Homo sapiens Alstrom syndrome 1 (ALMS1), mRNA [NM_015120]	2:73385757-73609918	hs|2p13.1	Cytoplasm	other	7840
A_24_P57367	NM_000687	AHCY	SAHH, adoHcyase	0.619789	-1.51158	3.59477	0.000393654	0.00488118	-0.331551	Homo sapiens adenosylhomocysteinase (AHCY), transcript variant 1, mRNA [NM_000687]	20:34311975-34235011	hs|20q11.22	Cytoplasm	enzyme	191	ENST00000538132	ENSG00000101444	ENSP00000442820
A_33_P3338392	NM_022115	PRDM15	C21orf83, PFM15, ZNF298	0.619756	-4.47505	2.33451	0.0203906	0.0874291	-3.86465	Homo sapiens PR domain containing 15 (PRDM15), transcript variant 1, mRNA [NM_022115]	21:41879481-41798224	hs|21q22.3	Nucleus	transcription regulator	63977
A_33_P3227691	NM_004594	SLC9A5	NHE5	0.619581	-3.02201	2.44597	0.0151619	0.0712985	-3.60912	Homo sapiens solute carrier family 9 (sodium/hydrogen exchanger), member 5 (SLC9A5), mRNA [NM_004594]	16:67247548-67272203	hs|16q22.1	Plasma Membrane	transporter	6553	ENST00000299798	ENSG00000135740	ENSP00000299798
A_23_P367586	NM_173589	DNHD1	C11orf47, CCDC35, DHCD1, DNHD1L	0.619444	-4.50214	1.93243	0.0544774	0.163496	-4.69129	Homo sapiens dynein heavy chain domain 1 (DNHD1), transcript variant 2, mRNA [NM_173589]	11:6497295-6572024	hs|11p15.4	Cytoplasm	other	144132	ENST00000472080	ENSG00000179532
A_33_P3492087	AK097198	LOC284191		0.619257	-5.23765	2.13982	0.0333736	0.120585	-4.28364	Homo sapiens cDNA FLJ39879 fis, clone SPLEN2016069. [AK097198]	17:16981352-16975998	hs|17p11.2	Other	other	284191
A_23_P356070	NM_002020	FLT4	FLT-4, FLT41, LMPH1A, LMPHM1, PCL, VEGFR-3, VEGFR3	0.619089	-3.17558	2.37565	0.0183005	0.081237	-3.77166	Homo sapiens fms-related tyrosine kinase 4 (FLT4), transcript variant 2, mRNA [NM_002020]	5:180650297-180601505	hs|5q35.3	Plasma Membrane	transmembrane receptor	2324	ENST00000502603	ENSG00000037280
A_33_P3289446	AK125976	LOC100131048		0.618971	-4.29797	1.50964	0.132443	0.282671	-5.39712	Homo sapiens cDNA FLJ43988 fis, clone TESTI4019417. [AK125976]	2:130280825-130280208	hs|2q21.1			100131048
A_33_P3257486	XM_001719621	LOC651536		0.618889	-1.79126	2.91261	0.00392051	0.0271745	-2.4174	immunoglobulin lambda variable 5-45 [Source:HGNC Symbol;Acc:5924] [ENST00000390296]	:-	hs|22q11.22	Plasma Membrane	other	651536	ENST00000390296	ENSG00000211650	ENSP00000374831
A_24_P1054	NM_013432	TONSL	IKBR, NFKBIL2	0.618649	-0.787359	3.09689	0.00218708	0.0177145	-1.89351	Homo sapiens tonsoku-like, DNA repair protein (TONSL), mRNA [NM_013432]	8:144444487-144428779	hs|8q24.3	Cytoplasm	transcription regulator	4796
A_33_P3394465	NM_006261	PROP1	CPHD2, PROP-1	0.618487	-2.50696	2.89232	0.00417364	0.0285007	-2.47327	Homo sapiens PROP paired-like homeobox 1 (PROP1), mRNA [NM_006261]	5:177996241-177992234	hs|5q35.3	Nucleus	transcription regulator	5626	ENST00000308304	ENSG00000175325	ENSP00000311290
A_33_P3250971	Z18843	IGHV1-45	IGHV145, VH	0.618457	-5.00518	1.92458	0.0554579	0.165139	-4.70593	immunoglobulin heavy variable 1-45 [Source:HGNC Symbol;Acc:5553] [ENST00000390621]	14:106507432-106506995	hs|14q32.33			28466	ENST00000390621	ENSG00000211961	ENSP00000375030
A_24_P99216	NM_014045	LRP10	LRP-10, LRP9, MST087, MSTP087	0.618366	1.28889	3.86272	0.000144126	0.00226106	0.595276	Homo sapiens low density lipoprotein receptor-related protein 10 (LRP10), mRNA [NM_014045]	14:22871612-22881712	hs|14q11.2	Plasma Membrane	transmembrane receptor	26020	ENST00000546834	ENSG00000197324	ENSP00000447559
A_33_P3352562	NM_001042680	MFSD12	C19orf28, PP3501	0.618294	-0.833528	4.48061	1.15019e-05	0.00031648	2.95257	Homo sapiens chromosome 19 open reading frame 28 (C19orf28), transcript variant 2, mRNA [NM_001042680]	19:3557591-3538269	hs|19p13.3	Cytoplasm	other	126321	ENST00000389395	ENSG00000161091	ENSP00000374046
A_33_P3238007	NM_178043	LARP1B	LARP2	0.618238	-2.82435	3.67267	0.000295659	0.00390588	-0.0682262	Homo sapiens La ribonucleoprotein domain family, member 1B (LARP1B), transcript variant 2, mRNA [NM_178043]	4:128060654-128222930	hs|4q28.2	Extracellular Space	other	55132
A_24_P929322	NR_024413	FLJ42393	AVPC1948	0.617945	-2.81279	1.80049	0.0730328	0.196527	-4.92969	Homo sapiens uncharacterized LOC401105 (FLJ42393), non-coding RNA [NR_024413]	3:188178542-188180807	hs|3q27.3	Other	other	401105
A_23_P413760	NM_175080	P2RX5	LRH-1, P2X5, P2X5R	0.617522	-1.65828	3.48348	0.000587623	0.00664139	-0.698963	Homo sapiens purinergic receptor P2X, ligand-gated ion channel, 5 (P2RX5), transcript variant 2, mRNA [NM_175080]	17:3696403-3673226	hs|17p13.2	Plasma Membrane	ion channel	5026
A_33_P3240773	BC043599	CIDECP1	CICE, CIDECP	0.617508	-2.57664	3.45837	0.000642322	0.00707912	-0.780404	cell death-inducing DFFA-like effector c pseudogene [Source:HGNC Symbol;Acc:24230] [ENST00000335507]	3:10026135-10017552	hs|3p25.3	Other	other	152302	ENST00000335507	ENSG00000186162
A_24_P79855	BC104430			0.617259	-0.6633	4.28694	2.6208e-05	0.000606612	2.18142	Homo sapiens hypothetical LOC54744, mRNA (cDNA clone IMAGE:40021976). [BC104430]		hs|1p36.23
A_33_P3872301	BF570763	SNAR-C3		0.617239	-4.10505	1.67249	0.0957236	0.231121	-5.14529	602075775F1 NIH_MGC_62 Homo sapiens cDNA clone IMAGE:4242834 5', mRNA sequence [BF570763]	19:47950295-47950413		Other	other	100170226
A_33_P3232504	NM_199001	CYSRT1	C9orf169	0.617133	-3.82405	2.76393	0.00615187	0.0379124	-2.81826	Homo sapiens chromosome 9 open reading frame 169 (C9orf169), mRNA [NM_199001]	9:137224634-137226310	hs|9q34.3	Cytoplasm	other	375791
A_23_P88904	NM_002528	NTHL1	FAP3, NTH1, OCTS3, hNTH1	0.616998	-0.589092	5.30282	2.57713e-07	1.55231e-05	6.53737	Homo sapiens nth endonuclease III-like 1 (E. coli) (NTHL1), mRNA [NM_002528]	16:2047871-2039814	hs|16p13.3	Nucleus	enzyme	4913	ENST00000219066	ENSG00000065057	ENSP00000219066
A_33_P3258008	NM_183415	UBE3B	BPIDS, KOS	0.616135	-3.74621	2.57882	0.0105079	0.0553897	-3.28978	Homo sapiens ubiquitin protein ligase E3B (UBE3B), transcript variant 3, mRNA [NM_183415]	12:109477409-109543627	hs|12q24.11	Extracellular Space	enzyme	89910
A_33_P3290040	NM_001199752	CPT1C	CATL1, CPT1-B, CPT1P, CPTI-B, CPTIC, SPG73	0.616056	-3.7265	1.91063	0.0572374	0.168201	-4.7318	Homo sapiens carnitine palmitoyltransferase 1C (CPT1C), transcript variant 3, mRNA [NM_001199752]	19:49690671-49713730	hs|19q13.33	Cytoplasm	enzyme	126129
A_23_P31798	NM_000015	NAT2	AAC2, NAT-2, PNAT	0.615653	-4.36681	2.12437	0.0346567	0.123531	-4.31538	Homo sapiens N-acetyltransferase 2 (arylamine N-acetyltransferase) (NAT2), mRNA [NM_000015]	8:18386584-18401218	hs|8p22	Cytoplasm	enzyme	10	ENST00000286479	ENSG00000156006	ENSP00000286479
A_23_P70733	NM_001033080	TAAR2	GPR58, taR-2	0.614601	-1.08832	2.60347	0.00980084	0.0527606	-3.22876	Homo sapiens trace amine associated receptor 2 (TAAR2), transcript variant 1, mRNA [NM_001033080]	6:132624274-132617149	hs|6q23.2	Plasma Membrane	G-protein coupled receptor	9287	ENST00000367931	ENSG00000146378	ENSP00000356908
A_33_P3495962	BM918074	SNORA71A	RNU71A, U71a	0.614277	2.85197	2.42942	0.0158541	0.0737123	-3.64777	AGENCOURT_6611325 NIH_MGC_106 Homo sapiens cDNA clone IMAGE:5485440 5', mRNA sequence [BM918074]	20:38427442-38427305	hs|20q11.23	Other	other	26777
A_23_P357374	NM_178449	PTH2	TIP39	0.614193	-1.17896	2.05901	0.040567	0.136104	-4.44724	Homo sapiens parathyroid hormone 2 (PTH2), mRNA [NM_178449]	19:49423440-49422413	hs|19q13.33	Extracellular Space	other	113091	ENST00000270631	ENSG00000142538	ENSP00000270631
A_33_P3224867	NM_001206842	GSG1		0.614131	-2.79866	2.7823	0.0058245	0.0364843	-2.76979	Homo sapiens germ cell associated 1 (GSG1), transcript variant 5, mRNA [NM_001206842]	12:13103695-13083536	hs|12p13.1	Cytoplasm	other	83445
A_33_P3275835	NM_001134430	TOR2A	TORP1	0.613851	5.34	2.2573	0.0248849	0.09963	-4.035	Homo sapiens torsin family 2, member A (TOR2A), transcript variant 3, mRNA [NM_001134430]	9:127735348-127731523	hs|9q34.11	Extracellular Space	other	27433	ENST00000336067	ENSG00000160404	ENSP00000338317
A_24_P191013	NM_000778	CYP4A11	CP4Y, CYP4A2, CYP4AII, CYPIVA11	0.613786	-1.17263	2.41511	0.0164753	0.0757872	-3.68101	Homo sapiens cytochrome P450, family 4, subfamily A, polypeptide 11 (CYP4A11), mRNA [NM_000778]	1:46941483-46929173	hs|1p33	Cytoplasm	enzyme	1579	ENST00000371905	ENSG00000187048	ENSP00000360972
A_23_P113789	NM_006677	USP19	ZMYND9	0.613779	-2.22749	4.39117	1.68831e-05	0.000432576	2.59285	Homo sapiens ubiquitin specific peptidase 19 (USP19), transcript variant 4, mRNA [NM_006677]	3:49120937-49108045	hs|3p21.31	Cytoplasm	peptidase	10869
A_23_P337849	NM_007185	CELF3	BRUNOL1, CAGH4, ERDA4, ETR-1, TNRC4	0.613456	-3.04838	1.87703	0.0617219	0.176332	-4.7934	Homo sapiens CUGBP, Elav-like family member 3 (CELF3), transcript variant 1, mRNA [NM_007185]	1:151716820-151696651	hs|1q21.3	Nucleus	transcription regulator	11189	ENST00000420342	ENSG00000159409	ENSP00000402503
A_24_P99795	NM_024710	ISOC2		0.61335	-0.707337	4.78408	2.99376e-06	0.000108195	4.21821	Homo sapiens isochorismatase domain containing 2 (ISOC2), nuclear gene encoding mitochondrial protein, transcript variant 2, mRNA [NM_024710]	19:55461681-55452977	hs|19q13.42	Cytoplasm	enzyme	79763	ENST00000085068	ENSG00000063241	ENSP00000085068
A_33_P3267640	NM_001528	HGFAC	HGFA	0.613231	1.99207	1.88637	0.0604463	0.174202	-4.77637	Homo sapiens HGF activator (HGFAC), mRNA [NM_001528]	4:3441932-3449494	hs|4p16.3	Extracellular Space	peptidase	3083	ENST00000382774	ENSG00000109758	ENSP00000372224
A_23_P138089	NM_000530	MPZ	CHM, CHN2, CMT1, CMT1B, CMT2I, CMT2J, CMT4E, CMTDI3, CMTDID, DSS, HMSNIB, MPP, P0	0.613176	-3.59186	2.44498	0.0152028	0.0714122	-3.61145	Homo sapiens myelin protein zero (MPZ), mRNA [NM_000530]	1:161309971-161303593	hs|1q23.3	Plasma Membrane	other	4359	ENST00000488271	ENSG00000158887
A_33_P3315303	NM_175068	KRT73	IRT6IRS3, K6IRS3, KRT6IRS3	0.613119	4.49879	1.63218	0.103946	0.243378	-5.20997	Homo sapiens keratin 73 (KRT73), mRNA [NM_175068]	12:52620132-52601812	hs|12q13.13	Extracellular Space	other	319101	ENST00000305748	ENSG00000186049	ENSP00000307014
A_23_P416468	NM_025049	PIF1	C15orf20, PIF	0.613118	-1.84979	2.8619	0.00458111	0.0305276	-2.55633	Homo sapiens PIF1 5'-to-3' DNA helicase homolog (S. cerevisiae) (PIF1), mRNA [NM_025049]	15:64827172-64815629	hs|15q22.31	Nucleus	enzyme	80119	ENST00000268043	ENSG00000140451	ENSP00000268043
A_23_P12849	NM_178150	FBH1	FBXO18, Fbx18, hFBH1	0.61288	-0.584117	5.76692	2.46147e-08	2.18573e-06	8.76988	Homo sapiens F-box protein, helicase, 18 (FBXO18), transcript variant 2, mRNA [NM_178150]	10:5889571-5937594	hs|10p15.1	Nucleus	enzyme	84893
A_33_P3305088	AK126633	LOC100129840		0.61282	-3.86671	2.04711	0.0417313	0.138566	-4.47083	Homo sapiens cDNA FLJ44675 fis, clone BRACE3007869. [AK126633]	15:66653165-66652548	hs|15q23			100129840
A_24_P89426	NM_019101	APOM	G3a, HSPC336, NG20, apo-M	0.612723	-2.11487	4.87489	1.97553e-06	7.73688e-05	4.61023	Homo sapiens apolipoprotein M (APOM), mRNA [NM_019101]	6:31652409-31658209	hs|6p21.33	Plasma Membrane	transporter	55937	ENST00000375916	ENSG00000204444	ENSP00000365081
A_33_P3381191	NM_024955	FOXRED2	ERFAD	0.612464	-4.24323	1.7086	0.0888121	0.221118	-5.08604	Homo sapiens FAD-dependent oxidoreductase domain containing 2 (FOXRED2), transcript variant 1, mRNA [NM_024955]	22:36507100-36487185	hs|22q12.3	Cytoplasm	other	80020	ENST00000397223	ENSG00000100350	ENSP00000380400
A_33_P3237574	NM_001242758	HLA-A	HLAA	0.61191	7.19535	3.19292	0.00159587	0.0141157	-1.60877	Homo sapiens major histocompatibility complex, class I, A (HLA-A), transcript variant 2, mRNA [NM_001242758]	6:29942469-29945883	hs|6p22.1	Plasma Membrane	other	3105
A_33_P3263317	AK128421	IGHG1		0.611508	-2.18758	2.92138	0.00381556	0.0265781	-2.39315	Homo sapiens cDNA FLJ46564 fis, clone THYMU3040746, highly similar to Ig gamma-2 chain C region. [AK128421]	14:105743069-105741472	hs|14q32.33	Extracellular Space	peptidase	3500
A_33_P3877739	AI821758	SMCR2	TCONS_00025215	0.61145	4.30016	1.80376	0.0725166	0.1957	-4.92398	ag52h12.x5 Gessler Wilms tumor Homo sapiens cDNA clone IMAGE:1126631 3', mRNA sequence [AI821758]	17:17677687-17674025	hs|17p11.2	Other	other	105371564
A_23_P144202	NM_021937	EEFSEC	EFSEC, SELB	0.611448	-2.94489	3.53552	0.000487831	0.00576222	-0.528437	Homo sapiens eukaryotic elongation factor, selenocysteine-tRNA-specific (EEFSEC), mRNA [NM_021937]	3:128153452-128426192	hs|3q21.3	Cytoplasm	translation regulator	60678	ENST00000483569	ENSG00000132394
A_23_P399681	NM_052841	TSSK3	SPOGA3, STK22C, STK22D, TSK3	0.611309	-4.6236	2.53425	0.0119028	0.0603936	-3.3987	Homo sapiens testis-specific serine kinase 3 (TSSK3), mRNA [NM_052841]	1:32352719-32365264	hs|1p35.1	Other	kinase	81629	ENST00000373534	ENSG00000162526	ENSP00000362634
A_33_P3369158	NM_002254	KIF3C		0.611274	-4.91421	2.41805	0.0163459	0.0753864	-3.67419	Homo sapiens kinesin family member 3C (KIF3C), mRNA [NM_002254]	2:25982739-25926585	hs|2p23.3	Cytoplasm	other	3797	ENST00000405914	ENSG00000084731	ENSP00000385030
A_23_P30813	NM_003541	HIST1H4K	H4/d, H4F2iii, H4FD, dJ160A22.1	0.611	1.03278	4.20988	3.60863e-05	0.000777171	1.88269	Homo sapiens histone cluster 1, H4k (HIST1H4K), mRNA [NM_003541]	6:27831526-27831173	hs|6p22.1	Nucleus	other	8362
A_23_P308136	NM_178125	TRIM50	TRIM50A	0.610736	-3.52955	2.44027	0.0153973	0.0720189	-3.62246	Homo sapiens tripartite motif containing 50 (TRIM50), mRNA [NM_178125]	7:73328081-73312535	hs|7q11.23	Cytoplasm	other	135892	ENST00000453152	ENSG00000146755	ENSP00000413875
A_33_P3245168	NM_001128926	FAM71F2	FAM137B	0.610389	-3.29798	2.52959	0.0120579	0.060893	-3.40999	Homo sapiens family with sequence similarity 71, member F2 (FAM71F2), transcript variant 2, mRNA [NM_001128926]	7:128671627-128702261	hs|7q32.1	Other	other	346653
A_33_P3213888	NM_001162995	SMIM5	C17orf109, PP12104	0.61019	-2.33449	2.96487	0.00333188	0.0242296	-2.27186	Homo sapiens chromosome 17 open reading frame 109 (C17orf109), transcript variant 1, mRNA [NM_001162995]	17:75633433-75641405	hs|17q25.1	Other	other	643008	ENST00000375215	ENSG00000204323	ENSP00000364363
A_23_P81859	NM_080596	HIST1H2AH	H2A/S, H2AFALii, H2AH, dJ86C11.1	0.610131	2.82743	5.86267	1.49014e-08	1.44343e-06	9.24813	Homo sapiens histone cluster 1, H2ah (HIST1H2AH), mRNA [NM_080596]	6:27147081-27147561	hs|6p22.1	Nucleus	other	85235	ENST00000377459	ENSG00000274997	ENSP00000366679
A_23_P78802	NM_016457	PRKD2	HSPC187, PKD2, nPKC-D2	0.610012	2.50385	5.55985	7.14264e-08	5.4055e-06	7.756	Homo sapiens protein kinase D2 (PRKD2), transcript variant 1, mRNA [NM_016457]	19:46717126-46674315	hs|19q13.32	Cytoplasm	kinase	25865
A_23_P116091	NM_130443	DPP3	DPPIII	0.60989	0.00673007	5.06707	8.04022e-07	3.82809e-05	5.4596	Homo sapiens dipeptidyl-peptidase 3 (DPP3), transcript variant 2, mRNA [NM_130443]	11:66480012-66509658	hs|11q13.2	Cytoplasm	peptidase	10072
A_33_P3284197	NM_001243766	POMGNT1	GNTI.2, GnT I.2, LGMD2O, LGMDR15, MEB, MGAT1.2, RP76, gnT-I.2	0.609615	3.90487	2.17	0.0309834	0.114974	-4.22097	Homo sapiens protein O-linked mannose beta1,2-N-acetylglucosaminyltransferase (POMGNT1), transcript variant 2, mRNA [NM_001243766]	1:46220304-46188680	hs|1p34.1	Cytoplasm	enzyme	55624	ENST00000371992	ENSG00000085998	ENSP00000361060
A_33_P3279640	NM_001194	HCN2	BCNG-2, BCNG2, HAC-1	0.609531	7.63429	3.41244	0.00075494	0.00799714	-0.928044	Homo sapiens hyperpolarization activated cyclic nucleotide-gated potassium channel 2 (HCN2), mRNA [NM_001194]	19:589892-617158	hs|19p13.3	Plasma Membrane	ion channel	610	ENST00000251287	ENSG00000099822	ENSP00000251287
A_23_P53329	NR_026806	FLJ13224		0.609161	-3.66335	2.08385	0.0382268	0.131318	-4.3976	Homo sapiens uncharacterized LOC79857 (FLJ13224), non-coding RNA [NR_026806]	12:31324315-31325944	hs|12p11.21	Other	other	79857	ENST00000313737	ENSG00000177340
A_23_P29638	NM_184231	NCKIPSD	AF3P21, DIP, DIP1, ORF1, SPIN90, VIP54, WASLBP, WISH	0.608843	-2.67129	4.48357	1.13552e-05	0.000313283	2.9646	Homo sapiens NCK interacting protein with SH3 domain (NCKIPSD), transcript variant 2, mRNA [NM_184231]	3:48685940-48663813	hs|3p21.31	Other	other	51517	ENST00000294129	ENSG00000213672	ENSP00000294129
A_33_P3325665	BC109228	JPH4	JP4, JPHL1	0.608798	-3.52342	2.22037	0.0273237	0.106028	-4.11453	Homo sapiens cDNA clone IMAGE:40010290. [BC109228]	14:23578799-23568034	hs|14q11.2	Cytoplasm	other	84502
A_23_P422933	NM_020809	ARHGAP20	RARHOGAP	0.608781	-4.64194	1.79557	0.0738148	0.197667	-4.93827	Homo sapiens Rho GTPase activating protein 20 (ARHGAP20), mRNA [NM_020809]	11:110713188-110577034	hs|11q23.1	Cytoplasm	other	57569	ENST00000524756	ENSG00000137727	ENSP00000432076
A_33_P3399733	BC101193	WDFY3-AS2	C4orf12, FBI4, NCRNA00247	0.608689	-4.12753	2.18522	0.0298357	0.112416	-4.18907	Homo sapiens cDNA clone IMAGE:40021650. [BC101193]	4:84965615-85008742	hs|4q21.23	Other	other	404201
A_33_P3399480	AB073651	LOC101928307		0.608236	-5.0709	2.26742	0.02425	0.0977849	-4.01297	Homo sapiens primary neuroblastoma cDNA, clone:Nbla00204, full insert sequence. [AB073651]	6:68634323-68632662	hs|6q12	Other	other	101928307
A_33_P3270956	NM_207506	SAMD12		0.608198	-4.03232	2.18283	0.0300133	0.112838	-4.19409	Homo sapiens sterile alpha motif domain containing 12 (SAMD12), transcript variant 2, mRNA [NM_207506]	8:118621994-118131827	hs|8q24.12	Other	other	401474	ENST00000314727	ENSG00000177570	ENSP00000314173
A_23_P32320	NM_024083	ASPSCR1	ASPCR1, ASPL, ASPS, RCC17, TUG, UBXD9, UBXN9	0.608117	-2.09021	3.75053	0.000221028	0.00311719	0.199994	Homo sapiens alveolar soft part sarcoma chromosome region, candidate 1 (ASPSCR1), transcript variant 1, mRNA [NM_024083]	17:81977545-82017668	hs|17q25.3	Cytoplasm	other	79058	ENST00000306739	ENSG00000169696	ENSP00000302176
A_33_P3352852	NM_020982	CLDN9		0.607967	-3.18118	3.29136	0.00114632	0.0109053	-1.3086	Homo sapiens claudin 9 (CLDN9), mRNA [NM_020982]	16:3012455-3014504	hs|16p13.3	Plasma Membrane	other	9080	ENST00000445369	ENSG00000213937	ENSP00000398017
A_33_P3421163	NM_033285	TP53INP1	SIP, TP53DINP1, TP53INP1A, TP53INP1B, Teap, p53DINP1	0.607234	-0.459115	4.89487	1.80141e-06	7.202e-05	4.69731	Homo sapiens tumor protein p53 inducible nuclear protein 1 (TP53INP1), transcript variant 1, mRNA [NM_033285]	8:94949386-94925971	hs|8q22.1	Nucleus	other	94241
A_24_P154142	NM_181885	RXFP4	GPCR142, GPR100, RLN3R2, RXFPR4	0.607152	-4.33077	1.59835	0.111274	0.25364	-5.26307	Homo sapiens relaxin/insulin-like family peptide receptor 4 (RXFP4), mRNA [NM_181885]	1:155941688-155942833	hs|1q22	Plasma Membrane	G-protein coupled receptor	339403	ENST00000368318	ENSG00000173080	ENSP00000357301
A_23_P47704	NM_003355	UCP2	BMIQ4, SLC25A8, UCPH	0.606975	3.22164	4.93427	1.50057e-06	6.18047e-05	4.86983	Homo sapiens uncoupling protein 2 (mitochondrial, proton carrier) (UCP2), nuclear gene encoding mitochondrial protein, mRNA [NM_003355]	11:73982871-73974670	hs|11q13.4	Cytoplasm	transporter	7351	ENST00000310473	ENSG00000175567	ENSP00000312029
A_23_P20311	NM_001385	DPYS	DHP, DHPase	0.606043	-5.43117	1.88949	0.0600257	0.173503	-4.77068	Homo sapiens dihydropyrimidinase (DPYS), mRNA [NM_001385]	8:104467073-104379423	hs|8q22.3	Cytoplasm	enzyme	1807	ENST00000351513	ENSG00000147647	ENSP00000276651
A_24_P89457	NM_078467	CDKN1A	CAP20, CDKN1, CIP1, MDA-6, P21, SDI1, WAF1, p21CIP1	0.605795	-3.43412	2.6439	0.00873328	0.0487109	-3.12751	Homo sapiens cyclin-dependent kinase inhibitor 1A (p21, Cip1) (CDKN1A), transcript variant 2, mRNA [NM_078467]	6:36676459-36687338	hs|6p21.2	Nucleus	kinase	1026
A_33_P3243405	NM_007264	GPR182	7TMR, ADMR, AM-R, AMR, G10D, L1-R, gamrh, hrhAMR	0.605756	-4.08103	1.67956	0.0943387	0.229118	-5.1338	Homo sapiens G protein-coupled receptor 182 (GPR182), mRNA [NM_007264]	12:56993589-56998440	hs|12q13.3	Plasma Membrane	G-protein coupled receptor	11318	ENST00000300098	ENSG00000166856	ENSP00000300098
A_23_P316531	NM_005298	GPR25		0.605249	0.508489	2.04492	0.0419485	0.139073	-4.47515	Homo sapiens G protein-coupled receptor 25 (GPR25), mRNA [NM_005298]	1:200872954-200874177	hs|1q32.1	Plasma Membrane	G-protein coupled receptor	2848	ENST00000304244	ENSG00000170128	ENSP00000301917
A_33_P3217719	NM_005077	TLE1	ESG, ESG1, GRG1	0.605072	0.771789	2.11437	0.0355105	0.125484	-4.33582	Homo sapiens transducin-like enhancer of split 1 (E(sp1) homolog, Drosophila) (TLE1), mRNA [NM_005077]	9:81689534-81583682	hs|9q21.32	Nucleus	transcription regulator	7088
A_33_P3333045	BC040495	RABL2A		0.604966	-2.82065	3.74498	0.000225695	0.00316423	0.180709	RAB, member of RAS oncogene family-like 2A [Source:HGNC Symbol;Acc:9799] [ENST00000467600]	2:113627217-113643397	hs|2q13	Cytoplasm	enzyme	11159	ENST00000467600	ENSG00000144134
A_33_P3323847	NM_004260	RECQL4	RECQ4	0.604164	-0.425509	3.7522	0.000219641	0.00310613	0.205804	Homo sapiens RecQ protein-like 4 (RECQL4), mRNA [NM_004260]	8:144517827-144511283	hs|8q24.3	Nucleus	enzyme	9401
A_33_P3328292	NM_002657	PLAGL2	ZNF900	0.604093	0.27327	5.51852	8.80519e-08	6.38686e-06	7.55706	Homo sapiens pleiomorphic adenoma gene-like 2 (PLAGL2), mRNA [NM_002657]	20:32207742-32192503	hs|20q11.21	Nucleus	transcription regulator	5326	ENST00000246229	ENSG00000126003	ENSP00000246229
A_23_P149852	NM_032429	LZTS2	LAPSER1	0.604073	-0.299847	4.82733	2.45784e-06	9.2169e-05	4.40416	Homo sapiens leucine zipper, putative tumor suppressor 2 (LZTS2), mRNA [NM_032429]	10:100997064-101007835	hs|10q24.31	Cytoplasm	other	84445	ENST00000370220	ENSG00000107816	ENSP00000359240
A_24_P254949	NM_021965	PGM5	PGMRP	0.603811	-2.48162	2.95127	0.0034767	0.0249154	-2.30996	Homo sapiens phosphoglucomutase 5 (PGM5), mRNA [NM_021965]	9:68356583-68531060	hs|9q21.11	Cytoplasm	enzyme	5239
A_23_P170088	BC065002	EXD3	mut-7	0.603806	-1.56465	2.03655	0.0427882	0.14085	-4.49165	Homo sapiens exonuclease 3'-5' domain containing 3, mRNA (cDNA clone IMAGE:6023681), complete cds. [BC065002]	9:137423261-137306893	hs|9q34.3	Other	other	54932	ENST00000465160	ENSG00000187609	ENSP00000432895
A_33_P3241696	BC003597	SLC45A2	1A1, AIM1, MATP, OCA4, SHEP5	0.603573	-4.32122	1.62496	0.105478	0.246019	-5.2214	solute carrier family 45, member 2 [Source:HGNC Symbol;Acc:16472] [ENST00000345083]	5:33984674-33944615	hs|5p13.2	Plasma Membrane	transporter	51151
A_23_P314789	NM_001039617	ZDHHC19	DHHC19	0.603478	-3.18291	1.96212	0.0508991	0.157027	-4.6354	Homo sapiens zinc finger, DHHC-type containing 19 (ZDHHC19), mRNA [NM_001039617]	3:196211436-196197442	hs|3q29	Cytoplasm	other	131540	ENST00000488508	ENSG00000163958
A_23_P167856	NM_018426	TMEM63B	C6orf110	0.603281	0.227386	3.29316	0.00113931	0.0108456	-1.30303	Homo sapiens transmembrane protein 63B (TMEM63B), mRNA [NM_018426]	6:44126627-44155518	hs|6p21.1	Plasma Membrane	other	55362	ENST00000323267	ENSG00000137216	ENSP00000327154
A_23_P30126	NM_005130	FGFBP1	FGF-BP, FGF-BP1, FGFBP, FGFBP-1, HBP17	0.603064	-5.24171	1.86751	0.0630429	0.178879	-4.81063	Homo sapiens fibroblast growth factor binding protein 1 (FGFBP1), mRNA [NM_005130]	4:15938739-15935568	hs|4p15.32	Extracellular Space	other	9982
A_33_P3389394	NR_002312	RPPH1	H1RNA, RPPH1-1	0.602891	0.747293	3.15334	0.00181887	0.0155343	-1.72709	Homo sapiens ribonuclease P RNA component H1 (RPPH1), RNase P RNA [NR_002312]	14:20343410-20343070	hs|14q11.2	Other	other	85495	ENST00000554988	ENSG00000259001
A_33_P3336387	NM_207128	PAOX	PAO	0.602089	-2.85314	3.19104	0.00160584	0.0141813	-1.61441	Homo sapiens polyamine oxidase (exo-N4-amino) (PAOX), transcript variant 5, mRNA [NM_207128]	10:133379236-133391695	hs|10q26.3	Cytoplasm	enzyme	196743
A_33_P3370751	NM_022739	SMURF2		0.601869	-3.63475	2.46835	0.0142686	0.0684734	-3.55646	Homo sapiens SMAD specific E3 ubiquitin protein ligase 2 (SMURF2), mRNA [NM_022739]	17:64662267-64542281	hs|17q23.3	Cytoplasm	enzyme	64750	ENST00000262435	ENSG00000108854	ENSP00000262435
A_23_P138105	NM_017638	MED18	SRB5, p28b	0.60177	-1.59326	2.56594	0.0108951	0.0568452	-3.32143	Homo sapiens mediator complex subunit 18 (MED18), transcript variant 1, mRNA [NM_017638]	1:28329001-28335966	hs|1p35.3	Nucleus	other	54797	ENST00000373842	ENSG00000130772	ENSP00000362948
A_33_P3248137	NM_182487	OLFML2A	PRO34319	0.60156	-1.58265	2.44106	0.0153646	0.0719235	-3.62062	Homo sapiens olfactomedin-like 2A (OLFML2A), mRNA [NM_182487]	9:124777157-124814890	hs|9q33.3	Extracellular Space	other	169611
A_33_P3267822	NM_001122731	MICAL3	MICAL-3	0.601208	-4.12487	2.02198	0.0442827	0.143793	-4.52019	Homo sapiens microtubule associated monoxygenase, calponin and LIM domain containing 3 (MICAL3), transcript variant 3, mRNA [NM_001122731]	22:18024558-17787648	hs|22q11.21	Cytoplasm	enzyme	57553
A_24_P292929	NM_172207	CAMKK1	CAMKKA	0.601192	-3.626	2.20026	0.0287375	0.109746	-4.15732	Homo sapiens calcium/calmodulin-dependent protein kinase kinase 1, alpha (CAMKK1), transcript variant 3, mRNA [NM_172207]	17:3895632-3860314	hs|17p13.2	Cytoplasm	kinase	84254	ENST00000158166	ENSG00000004660	ENSP00000158166
A_33_P3329241	DA734585	LINC01605	LincDUSP	0.600829	-3.95848	2.11845	0.0351598	0.124679	-4.32749	Uncharacterized protein [Source:UniProtKB/TrEMBL;Acc:E5RGS3] [ENST00000519738]	8:37521385-37406463	hs|8p11.23			100507420	ENST00000519738	ENSG00000253161
A_23_P133902	NM_014068	PSORS1C1	C6orf16, SEEK1	0.600499	-4.24497	1.98201	0.0486137	0.152448	-4.59749	Homo sapiens psoriasis susceptibility 1 candidate 1 (PSORS1C1), mRNA [NM_014068]	6:31114830-31140091	hs|6p21.33	Other	other	170679	ENST00000433334	ENSG00000233734	ENSP00000391443
A_23_P94736	NM_175039	ST6GALNAC4	IV, SIAT3-C, SIAT3C, SIAT7-D, SIAT7D, ST6GALNACIV, ST6GalNAc	0.600388	1.21294	3.1428	0.00188291	0.0158932	-1.75836	Homo sapiens ST6 (alpha-N-acetyl-neuraminyl-2,3-beta-galactosyl-1,3)-N-acetylgalactosaminide alpha-2,6-sialyltransferase 4 (ST6GALNAC4), transcript variant 1, mRNA [NM_175039]	9:127917051-127907885	hs|9q34.11	Cytoplasm	enzyme	27090	ENST00000467674	ENSG00000136840
A_32_P154053	NM_173681	ATG9B	APG9L2, NOS3AS, SONE	0.59979	-3.0087	3.53713	0.000485011	0.0057333	-0.52312	Homo sapiens ATG9 autophagy related 9 homolog B (S. cerevisiae) (ATG9B), mRNA [NM_173681]	7:151028266-151012208	hs|7q36.1	Cytoplasm	other	285973
A_33_P3374253	XM_001717762			0.599156	-0.899001	1.87861	0.0615039	0.175904	-4.79051	PREDICTED: Homo sapiens similar to hCG1645807 (LOC100127987), mRNA [XM_001717762]		hs|18q23
A_32_P475513	NR_003587	MYO15B	MYO15BP	0.599062	-0.582975	4.19897	3.77441e-05	0.000803845	1.84078	Homo sapiens myosin XVB pseudogene (MYO15B), non-coding RNA [NR_003587]	17:75587544-75626850	hs|17q25.1	Other	other	80022
A_23_P201939	NM_005167	PPM1J	PP2CZ, PP2Czeta, PPP2CZ	0.599027	-3.49338	2.25086	0.0252959	0.100766	-4.04896	Homo sapiens protein phosphatase, Mg2+/Mn2+ dependent, 1J (PPM1J), mRNA [NM_005167]	1:112715327-112709993	hs|1p13.2	Other	phosphatase	333926
A_24_P52921	NM_005504	BCAT1	BCATC, BCT1, ECA39, MECA39, PNAS121, PP18	0.598949	-3.0066	1.992	0.0474985	0.15021	-4.5783	Homo sapiens branched chain amino-acid transaminase 1, cytosolic (BCAT1), transcript variant 1, mRNA [NM_005504]	12:24949458-24810023	hs|12p12.1	Cytoplasm	enzyme	586
A_23_P56529	NM_001087	AAMP		0.598934	0.244606	4.39922	1.63136e-05	0.000420425	2.62498	Homo sapiens angio-associated, migratory cell protein (AAMP), mRNA [NM_001087]	2:218270208-218264126	hs|2q35	Plasma Membrane	other	14	ENST00000489767	ENSG00000127837
A_33_P3318646	NM_015722	CALY	DRD1IP, NSG3	0.598632	8.26806	3.72352	0.000244623	0.00338961	0.106411	Homo sapiens calcyon neuron-specific vesicular protein (CALY), mRNA [NM_015722]	10:133336982-133325422	hs|10q26.3	Plasma Membrane	transmembrane receptor	50632	ENST00000467611	ENSG00000130643
A_23_P129856	NM_006497	HIC1	ZBTB29, ZNF901, hic-1	0.598474	-3.20714	2.50545	0.0128899	0.0637482	-3.46813	Homo sapiens hypermethylated in cancer 1 (HIC1), transcript variant 1, mRNA [NM_006497]	17:2055098-2059686	hs|17p13.3	Nucleus	transcription regulator	3090	ENST00000399849	ENSG00000177374	ENSP00000382742
A_23_P56213	NM_020895	GRAMD1A	KIAA1533	0.598377	-1.99625	3.79835	0.000184419	0.00271878	0.367238	Homo sapiens GRAM domain containing 1A (GRAMD1A), transcript variant 1, mRNA [NM_020895]	19:34994783-35026470	hs|19q13.12	Extracellular Space	other	57655	ENST00000411896	ENSG00000089351	ENSP00000439267
A_33_P3416150	NR_027765	SBF1P1		0.598356	0.0397635	5.54481	7.70859e-08	5.71212e-06	7.6835	Homo sapiens SET binding factor 1 pseudogene 1 (SBF1P1), non-coding RNA [NR_027765]	8:55455320-55449196	hs|8q12.1	Other	other	100133234
A_24_P409985	NM_001011655	TMEM44		0.598251	-3.7127	1.80432	0.0724287	0.195582	-4.923	Homo sapiens transmembrane protein 44 (TMEM44), transcript variant 2, mRNA [NM_001011655]	3:194633818-194587672	hs|3q29	Other	other	93109
A_33_P3378654	AK056520	FLJ31958		0.597712	-2.04439	2.97947	0.00318252	0.0234205	-2.23076	Homo sapiens cDNA FLJ31958 fis, clone NT2RP7007406. [AK056520]	10:-	hs|10q11.23			143154
A_33_P3258593	NM_005039	PRB1	PM, PMF, PMS, PRB1L, PRB1M	0.597495	0.664937	3.26942	0.00123489	0.0115736	-1.37623	Homo sapiens proline-rich protein BstNI subfamily 1 (PRB1), transcript variant 1, mRNA [NM_005039]	12:11355589-11351822	hs|12p13.2	Other	other	5542	ENST00000240636	ENSG00000251655	ENSP00000485971
A_33_P3294177	AK124222	LOC100131043		0.597484	0.30389	2.84065	0.00488693	0.0321085	-2.61387	Homo sapiens cDNA FLJ42228 fis, clone THYMU2041252. [AK124222]	6:36831868-36831298	hs|6p21.2	Plasma Membrane	other	100131043
A_33_P3223121	NM_001113239	HIPK2	PRO0593	0.597464	-1.16104	4.44832	1.32205e-05	0.0003552	2.82198	Homo sapiens homeodomain interacting protein kinase 2 (HIPK2), transcript variant 2, mRNA [NM_001113239]	7:139777893-139561569	hs|7q34	Nucleus	kinase	28996	ENST00000342645	ENSG00000064393	ENSP00000343108
A_33_P3412016	NM_020210	SEMA4B	SEMAC, SemC	0.596889	-2.16037	2.57972	0.0104811	0.055324	-3.28755	Homo sapiens sema domain, immunoglobulin domain (Ig), transmembrane domain (TM) and short cytoplasmic domain, (semaphorin) 4B (SEMA4B), transcript variant 1, mRNA [NM_020210]	15:90184919-90229659	hs|15q26.1	Plasma Membrane	other	10509
A_33_P3327567	AK172748	TMEM41A	2900010K02Rik	0.596483	-4.80912	1.92209	0.0557727	0.165639	-4.71057	transmembrane protein 41A [Source:HGNC Symbol;Acc:30544] [ENST00000467061]	3:185499056-185482670	hs|3q27.2	Other	other	90407	ENST00000467061	ENSG00000163900
A_33_P3263625	NM_004420	DUSP8	C11orf81, HB5, HVH-5, HVH8	0.596408	-4.76902	2.17433	0.0306535	0.114217	-4.21193	Homo sapiens dual specificity phosphatase 8 (DUSP8), mRNA [NM_004420]	11:1572838-1554050	hs|11p15.5	Nucleus	phosphatase	1850	ENST00000331588	ENSG00000184545	ENSP00000329539
A_33_P3253960	AB209247	DHRS11	ARPG836, SDR24C1, spDHRS11	0.59619	-3.93758	2.59107	0.0101511	0.0540533	-3.25953	dehydrogenase/reductase (SDR family) member 11 [Source:HGNC Symbol;Acc:28639] [ENST00000394445]	17:36591795-36600803	hs|17q12	Other	other	79154
A_33_P3259293	AK131347	SLC37A3		0.596038	-1.98351	2.2076	0.0282143	0.108395	-4.14174	solute carrier family 37 (glycerol-3-phosphate transporter), member 3 [Source:HGNC Symbol;Acc:20651] [ENST00000493423]	7:140398549-140333751	hs|7q34	Cytoplasm	transporter	84255	ENST00000493423	ENSG00000157800
A_32_P405902	NR_026755	C21orf15		0.596025	-3.77222	1.47928	0.140371	0.293309	-5.44128	Homo sapiens chromosome 21 open reading frame 15 (C21orf15), non-coding RNA [NR_026755]	21:-	hs|21q11.2	Other	other	54094	ENST00000428301	ENSG00000228314
A_32_P76137	AJ697910	IGKV6-21	A26, IGKV621	0.59602	-3.17062	1.4436	0.15015	0.306287	-5.49205	immunoglobulin kappa variable 6-21 (non-functional) [Source:HGNC Symbol;Acc:5836] [ENST00000390256]	2:89160301-89159750	hs|2p11.2			28906	ENST00000390256	ENSG00000211611	ENSP00000374791
A_23_P50872	NM_004146	NDUFB7	B18, CI-B18	0.595782	3.09326	3.0527	0.00252204	0.0197648	-2.02185	Homo sapiens NADH dehydrogenase (ubiquinone) 1 beta subcomplex, 7, 18kDa (NDUFB7), nuclear gene encoding mitochondrial protein, mRNA [NM_004146]	19:14572076-14566077	hs|19p13.12	Cytoplasm	enzyme	4713	ENST00000215565	ENSG00000099795	ENSP00000215565
A_24_P346587	NM_014637	MTFR1	CHPPR, FAM54A2	0.595763	-3.97712	2.44323	0.0152746	0.0715996	-3.61553	Homo sapiens mitochondrial fission regulator 1 (MTFR1), nuclear gene encoding mitochondrial protein, transcript variant 1, mRNA [NM_014637]	8:65643872-65771251	hs|8q13.1	Cytoplasm	other	9650	ENST00000262146	ENSG00000066855	ENSP00000262146
A_33_P3218872	NM_152396	METTL6		0.595722	-4.98281	1.75562	0.0804222	0.208163	-5.00703	Homo sapiens methyltransferase like 6 (METTL6), mRNA [NM_152396]	3:15427579-15381274	hs|3p25.1	Other	enzyme	131965
A_23_P26511	NM_024307	GDPD3	GDE7	0.595419	-2.26653	3.72797	0.00024058	0.00334862	0.12178	Homo sapiens glycerophosphodiester phosphodiesterase domain containing 3 (GDPD3), mRNA [NM_024307]	16:30113556-30104809	hs|16p11.2	Cytoplasm	enzyme	79153	ENST00000360688	ENSG00000102886
A_23_P80684	NM_173341	PHF7	HSPC045, HSPC226, NYD-SP6	0.595189	-4.36125	2.13984	0.0333714	0.120585	-4.28359	Homo sapiens PHD finger protein 7 (PHF7), transcript variant 2, mRNA [NM_173341]	3:52410507-52423640	hs|3p21.1	Nucleus	other	51533
A_33_P3414851	NM_018150	RNF220	C1orf164	0.59465	-1.54067	3.97775	9.20321e-05	0.0016103	1.01115	Homo sapiens ring finger protein 220 (RNF220), mRNA [NM_018150]	1:44405159-44651723	hs|1p34.1	Cytoplasm	enzyme	55182	ENST00000372247	ENSG00000187147	ENSP00000361321
A_33_P3397147	NM_001009993	FAM168B	MANI	0.594473	-2.50291	4.28521	2.63981e-05	0.000609642	2.17466	Homo sapiens family with sequence similarity 168, member B (FAM168B), mRNA [NM_001009993]	2:131093467-131047875	hs|2q21.1	Cytoplasm	other	130074
A_33_P3307475	BG957402			0.594121	-4.39051	2.18724	0.0296862	0.112003	-4.18482	PM0-CT0642-010301-003-d08 CT0642 Homo sapiens cDNA, mRNA sequence [BG957402]		hs|17p13.3
A_33_P3415653	AK128046	LOC100128668		0.593957	-4.36645	1.7514	0.0811491	0.209255	-5.01422	Homo sapiens cDNA FLJ46166 fis, clone TESTI4002889. [AK128046]	20:8176922-8177311	hs|20p12.3	Other	other	100128668
A_23_P128613	NM_024089	KDELC1	EP58, ERp58, KDEL1, KDELC1	0.593858	-4.59061	1.14607	0.252904	0.428674	-5.86782	Homo sapiens KDEL (Lys-Asp-Glu-Leu) containing 1 (KDELC1), mRNA [NM_024089]	13:102799053-102784280	hs|13q33.1	Cytoplasm	other	79070	ENST00000460338	ENSG00000134901
A_23_P367071	NR_024062	UBE2DNL		0.593817	-0.86849	2.77566	0.00594096	0.0369814	-2.78735	Homo sapiens ubiquitin-conjugating enzyme E2D N-terminal like (pseudogene) (UBE2DNL), non-coding RNA [NR_024062]	X:84934150-84934889	hs|Xq21.1	Other	other	100131816	ENST00000442533	ENSG00000229547
A_33_P3381458	AK094155			0.593751	-3.23197	2.91298	0.00391597	0.0271491	-2.41637	Homo sapiens cDNA FLJ36836 fis, clone ASTRO2011149. [AK094155]		hs|1p36.33
A_23_P31407	NM_006408	AGR2	AG-2, AG2, GOB-4, HAG-2, HEL-S-116, HPC8, PDIA17, XAG-2	0.593567	-4.18628	1.89407	0.0594118	0.172417	-4.76228	Homo sapiens anterior gradient homolog 2 (Xenopus laevis) (AGR2), mRNA [NM_006408]	7:16805113-16791810	hs|7p21.1	Extracellular Space	other	10551	ENST00000412973	ENSG00000106541	ENSP00000411969
A_23_P303181	NM_020126	SPHK2	SK 2, SK-2, SPK 2, SPK-2	0.593336	2.38301	5.58866	6.16875e-08	4.82568e-06	7.8954	Homo sapiens sphingosine kinase 2 (SPHK2), transcript variant 1, mRNA [NM_020126]	19:48619290-48630406	hs|19q13.33	Cytoplasm	kinase	56848
A_23_P159907	NM_030801	MAGED4B		0.593233	-3.17225	1.90833	0.0575358	0.168757	-4.73606	Homo sapiens melanoma antigen family D, 4B (MAGED4B), transcript variant 1, mRNA [NM_030801]	X:52069271-52061826	hs|Xp11.22	Other	other	81557
A_33_P3409277	CB270075	LOC100128882		0.593126	-1.73135	3.38346	0.000835219	0.0086373	-1.02028	1008982 Human Fat Cell 5'-Stretch Plus cDNA Library Homo sapiens cDNA 5', mRNA sequence [CB270075]	16:88531052-88512958	hs|16q24.2	Other	other	100128882
A_23_P114713	NM_000779	CYP4B1	CYPIVB1, P-450HP	0.59306	-4.75305	1.13975	0.25552	0.431523	-5.87487	Homo sapiens cytochrome P450, family 4, subfamily B, polypeptide 1 (CYP4B1), transcript variant 2, mRNA [NM_000779]	1:46798997-46819348	hs|1p33	Cytoplasm	enzyme	1580	ENST00000371923	ENSG00000142973	ENSP00000360991
A_24_P391526	NM_001005333	MAGED1	DLXIN-1, NRAGE	0.593027	-0.329979	4.90803	1.69494e-06	6.8552e-05	4.75482	Homo sapiens melanoma antigen family D, 1 (MAGED1), transcript variant 1, mRNA [NM_001005333]	X:51802997-51902353	hs|Xp11.22	Plasma Membrane	transcription regulator	9500	ENST00000485420	ENSG00000179222
A_33_P3230444	BC032733	IGHV7-81	IGHV781	0.592831	-4.31942	1.77613	0.0769731	0.202785	-4.97193	immunoglobulin heavy variable 7-81 (non-functional) [Source:HGNC Symbol;Acc:5669] [ENST00000390639]	14:106875016-106874580	hs|14q32.33	Other	other	28378	ENST00000390639	ENSG00000211979	ENSP00000375048
A_33_P3393341	NM_022896	LPIN3	LIPN3L, SMP2	0.592769	-4.0199	2.60015	0.00989356	0.0531302	-3.23702	Homo sapiens lipin 3 (LPIN3), mRNA [NM_022896]	20:41340778-41360584	hs|20q12	Nucleus	phosphatase	64900	ENST00000373257	ENSG00000132793	ENSP00000362354
A_23_P32722	NM_024741	ZNF408	EVR6, RP72	0.592594	-3.39489	2.90821	0.00397411	0.0274967	-2.42953	Homo sapiens zinc finger protein 408 (ZNF408), transcript variant 1, mRNA [NM_024741]	11:46700766-46705915	hs|11p11.2	Nucleus	transcription regulator	79797	ENST00000311764	ENSG00000175213	ENSP00000309606
A_24_P370420	NM_030798	RCC1L	WBSCR16	0.592288	-2.46383	2.74718	0.00646478	0.0393077	-2.86219	Homo sapiens Williams-Beuren syndrome chromosome region 16 (WBSCR16), mRNA [NM_030798]	7:75073880-75027118	hs|7q11.23	Cytoplasm	other	81554
A_33_P3379512	NM_032433	ZNF333		0.592092	-0.754124	4.81176	2.63906e-06	9.78956e-05	4.33708	Homo sapiens zinc finger protein 333 (ZNF333), mRNA [NM_032433]	19:14689786-14733745	hs|19p13.12	Nucleus	transcription regulator	84449	ENST00000392987	ENSG00000160961
A_33_P3209816	NM_207325	DPY19L3		0.591943	-3.25058	2.73857	0.0066312	0.0401065	-2.88468	Homo sapiens dpy-19-like 3 (C. elegans) (DPY19L3), transcript variant 1, mRNA [NM_207325]	19:32405748-32485892	hs|19q13.11	Other	other	147991
A_23_P317667	NM_015259	ICOSLG	B7-H2, B7H2, B7RP-1, B7RP1, B7h, CD275, GL50, ICOS-L, ICOSL, LICOS	0.591928	-3.49235	2.27387	0.0238535	0.0967414	-3.9989	Homo sapiens inducible T-cell co-stimulator ligand (ICOSLG), mRNA [NM_015259]	21:44241003-44216978	hs|21q22.3	Plasma Membrane	other	23308	ENST00000344330	ENSG00000160223	ENSP00000339477
A_23_P47116	NM_003475	RASSF7	C11orf13, HRAS1, HRC1	0.591917	-1.07613	4.08869	5.91368e-05	0.00114187	1.42232	Homo sapiens Ras association (RalGDS/AF-6) domain family (N-terminal) member 7 (RASSF7), transcript variant 1, mRNA [NM_003475]	11:560970-564024	hs|11p15.5	Cytoplasm	other	8045
A_23_P83838	NM_004056	CA8	CA-RP, CA-VIII, CALS, CAMRQ3, CARP	0.591851	-3.57038	1.50876	0.132668	0.283013	-5.39842	Homo sapiens carbonic anhydrase VIII (CA8), mRNA [NM_004056]	8:60281422-60185419	hs|8q12.1	Cytoplasm	enzyme	767
A_23_P160828	NM_017891	C1orf159		0.591704	-2.71094	3.39922	0.000790619	0.00829827	-0.970202	Homo sapiens chromosome 1 open reading frame 159 (C1orf159), mRNA [NM_017891]	1:1116360-1081810	hs|1p36.33	Other	other	54991	ENST00000487177	ENSG00000131591
A_23_P250485	NM_018207	TRIM62	DEAR1	0.591463	-3.8475	2.49481	0.0132726	0.065161	-3.49358	Homo sapiens tripartite motif containing 62 (TRIM62), mRNA [NM_018207]	1:33184773-33145398	hs|1p35.1	Cytoplasm	enzyme	55223	ENST00000291416	ENSG00000116525	ENSP00000291416
A_24_P255218	NM_000259	MYO5A	GS1, MYH12, MYO5, MYR12	0.591167	0.669894	4.30985	2.38092e-05	0.0005631	2.27116	Homo sapiens myosin VA (heavy chain 12, myoxin) (MYO5A), transcript variant 1, mRNA [NM_000259]	15:52529049-52307282	hs|15q21.2	Cytoplasm	enzyme	4644	ENST00000356338	ENSG00000197535	ENSP00000348693
A_24_P371425	NM_032166	ATRIP		0.590436	-2.50202	4.22346	3.41188e-05	0.000744542	1.93502	Homo sapiens ATR interacting protein (ATRIP), transcript variant 2, mRNA [NM_032166]	3:48446709-48465654	hs|3p21.31	Nucleus	kinase	84126	ENST00000346691	ENSG00000164053	ENSP00000302338
A_33_P3320619	NM_006044	HDAC6	CPBHM, HD6, JM21, PPP1R90	0.590224	-3.82326	2.78481	0.00578107	0.0362858	-2.76316	Homo sapiens histone deacetylase 6 (HDAC6), mRNA [NM_006044]	X:48801376-48824981	hs|Xp11.23	Nucleus	transcription regulator	10013	ENST00000376643	ENSG00000094631	ENSP00000365831
A_23_P163492	NM_003933	BAIAP3	BAP3	0.590202	-2.04955	2.06648	0.0398513	0.134639	-4.43238	Homo sapiens BAI1-associated protein 3 (BAIAP3), transcript variant 1, mRNA [NM_003933]	16:1333604-1349440	hs|16p13.3	Extracellular Space	other	8938
A_23_P125639	NM_003410	ZFX	ZNF926	0.590171	-2.68907	3.55834	0.000449293	0.00542098	-0.452943	Homo sapiens zinc finger protein, X-linked (ZFX), transcript variant 1, mRNA [NM_003410]	X:24148988-24216254	hs|Xp22.11	Nucleus	transcription regulator	7543
A_23_P108743	NM_152381	XIRP2	CMYA3	0.59012	-5.0751	1.19828	0.231986	0.40497	-5.80805	Homo sapiens xin actin-binding repeat containing 2 (XIRP2), transcript variant 1, mRNA [NM_152381]	2:166888486-167259752	hs|2q24.3	Other	other	129446
A_33_P3323298	NM_002228	JUN	AP-1, AP1, c-Jun, p39	0.589792	-2.5365	3.11066	0.00209139	0.0171234	-1.85316	Homo sapiens jun proto-oncogene (JUN), mRNA [NM_002228]	1:58784112-58780790	hs|1p32.1	Nucleus	transcription regulator	3725	ENST00000371222	ENSG00000177606	ENSP00000360266
A_33_P3732854	AY358215	OR9H1P	UNQ9373	0.589098	-4.4143	2.13435	0.0338232	0.121655	-4.29491	Homo sapiens clone DNA175742 VNFT9373 (UNQ9373) mRNA, complete cds. [AY358215]	1:247774910-247775833	hs|1q44	Other	other	81439
A_23_P47168	NM_013280	FLRT1	SPG68	0.588805	-4.38403	2.22729	0.0268514	0.104669	-4.09972	Homo sapiens fibronectin leucine rich transmembrane protein 1 (FLRT1), mRNA [NM_013280]	11:64035969-64127288	hs|11q13.1	Plasma Membrane	other	23769	ENST00000246841	ENSG00000126500	ENSP00000246841
A_33_P3416347	M27390	TRBV23-1	TCRBV19S1P, TCRBV23S1, TRBV231	0.588789	-3.34378	2.00192	0.0464136	0.148251	-4.55917	T cell receptor beta variable 23-1 (non-functional) [Source:HGNC Symbol;Acc:12201] [ENST00000390396]	7:142645960-142646466	hs|7q34			28564	ENST00000390396	ENSG00000211749	ENSP00000374919
A_33_P3335999	NM_001199873	B4GALT3	beta4Gal-T3	0.588459	1.23481	5.92151	1.09152e-08	1.17111e-06	9.54494	Homo sapiens UDP-Gal:betaGlcNAc beta 1,4- galactosyltransferase, polypeptide 3 (B4GALT3), transcript variant 1, mRNA [NM_001199873]	1:161185006-161171309	hs|1q23.3	Cytoplasm	enzyme	8703
A_33_P3299309	NM_001136136	RPL28	L28	0.588386	-4.43195	2.33229	0.0205094	0.0877757	-3.86963	Homo sapiens ribosomal protein L28 (RPL28), transcript variant 4, mRNA [NM_001136136]	19:55385931-55403247	hs|19q13.42	Cytoplasm	other	6158	ENST00000431533	ENSG00000108107	ENSP00000400596
A_23_P334263	NM_145204	SENP8	DEN1, NEDP1, PRSC2	0.587918	-4.43738	1.89745	0.0589627	0.171455	-4.75609	Homo sapiens SUMO/sentrin specific peptidase family member 8 (SENP8), transcript variant 2, mRNA [NM_145204]	15:72114257-72143687	hs|15q23	Cytoplasm	peptidase	123228
A_33_P3275233	AK093561	LOC100131792		0.587667	-3.87739	1.82311	0.0695243	0.190621	-4.88998	Homo sapiens cDNA FLJ36242 fis, clone THYMU2001727. [AK093561]	5:126187125-126189757	hs|5q23.2			100131792
A_23_P111054	NM_021062	HIST1H2BB	H2B.1, H2B/f, H2BFF	0.587665	0.783713	5.20525	4.14614e-07	2.27016e-05	6.0866	Homo sapiens histone cluster 1, H2bb (HIST1H2BB), mRNA [NM_021062]	6:26043656-26043226	hs|6p22.2	Nucleus	other	3018
A_23_P214950	NM_022121	PERP	KCP1, KRTCAP1, PIGPC1, THW, dJ496H19.1	0.587622	-1.15585	2.49425	0.0132929	0.06524	-3.49491	Homo sapiens PERP, TP53 apoptosis effector (PERP), mRNA [NM_022121]	6:138107522-138088504	hs|6q23.3	Plasma Membrane	other	64065
A_23_P308632	NM_152769	CBARP	BARP, C19orf26, DOS	0.587118	-2.84962	2.64812	0.0086282	0.0482857	-3.11687	Homo sapiens chromosome 19 open reading frame 26 (C19orf26), mRNA [NM_152769]	19:1238511-1228286	hs|19p13.3	Other	other	255057	ENST00000215376	ENSG00000099625
A_23_P214565	NM_052967	MAS1L	MAS-L, MRG, dJ994E9.2	0.587041	-3.95869	1.59592	0.111816	0.254321	-5.26685	Homo sapiens MAS1 oncogene-like (MAS1L), mRNA [NM_052967]	6:29487955-29486696	hs|6p22.1	Plasma Membrane	G-protein coupled receptor	116511	ENST00000377127	ENSG00000204687	ENSP00000366331
A_24_P156490	NM_002247	KCNMA1	BKTM, CADEDS, KCa1.1, MaxiK, PNKD3, SAKCA, SLO, SLO-ALPHA, SLO1, bA205K10.1, hSlo, mSLO1	0.586761	-5.15422	1.75913	0.0798244	0.207153	-5.00106	Homo sapiens potassium large conductance calcium-activated channel, subfamily M, alpha member 1 (KCNMA1), transcript variant 2, mRNA [NM_002247]	10:77637968-76869600	hs|10q22.3	Plasma Membrane	ion channel	3778	ENST00000286627	ENSG00000156113	ENSP00000286627
A_33_P3288659	NM_030812	ACTL8	CT57	0.58659	-3.14244	2.53677	0.0118196	0.0600994	-3.39257	Homo sapiens actin-like 8 (ACTL8), mRNA [NM_030812]	1:17755312-17827062	hs|1p36.13	Cytoplasm	other	81569	ENST00000375406	ENSG00000117148	ENSP00000364555
A_23_P153022	NM_033184	KRTAP2-4	KAP2.1B, KAP2.3, KAP2.4, KRTAP2-3, KRTAP2.3, KRTAP2.4	0.586367	4.42349	2.52003	0.0123813	0.0619666	-3.43306	Homo sapiens keratin associated protein 2-4 (KRTAP2-4), mRNA [NM_033184]	17:41065878-41065115	hs|17q21.2	Cytoplasm	other	85294
A_33_P3400477	NM_001048166	STIL	MCPH7, SIL	0.586271	-1.62206	3.09866	0.00217456	0.0176408	-1.88833	Homo sapiens SCL/TAL1 interrupting locus (STIL), transcript variant 1, mRNA [NM_001048166]	1:47314786-47250138	hs|1p33	Nucleus	other	6491	ENST00000418131	ENSG00000123473
A_33_P3329176	X70308	TRAV13-1	TCRAV13S1, TCRAV8S1, TRAV131	0.585828	-1.87276	3.9937	8.6414e-05	0.00153902	1.06964	T cell receptor alpha variable 13-1 [Source:HGNC Symbol;Acc:12108] [ENST00000390436]	14:21868861-21869364	hs|14q11.2			28671	ENST00000390436	ENSG00000211788	ENSP00000441696
A_23_P76435	NM_176818	GATC	15E1.2	0.585587	-3.02081	2.67837	0.00790696	0.0455066	-3.04003	Homo sapiens glutamyl-tRNA(Gln) amidotransferase, subunit C homolog (bacterial) (GATC), transcript variant 1, mRNA [NM_176818]	12:120446437-120463752	hs|12q24.31	Nucleus	enzyme	283459	ENST00000548171	ENSG00000257218	ENSP00000448397
A_33_P3388588	AK130578	LINC02138		0.585526	6.96564	2.36209	0.0189676	0.0831999	-3.80248	Uncharacterized proteincDNA FLJ27068 fis, clone SPL01475 [Source:UniProtKB/TrEMBL;Acc:Q6ZNV2] [ENST00000378340]	16:89166382-89169146	hs|16q24.3	Other	other	400558	ENST00000378340	ENSG00000205015
A_33_P3289396	NR_039983	LOC729737		0.585239	0.0700895	3.35946	0.000907642	0.00915855	-1.0961	Homo sapiens uncharacterized LOC729737 (LOC729737), non-coding RNA [NR_039983]	1:140565-134772	hs|1p36.33	Other	other	729737
A_23_P162719	NM_030932	DIAPH3	AN, AUNA1, DIA2, DRF3, NSDAN, diap3, mDia2	0.58516	-4.62888	2.16605	0.0312876	0.115648	-4.22922	Homo sapiens diaphanous homolog 3 (Drosophila) (DIAPH3), transcript variant 2, mRNA [NM_030932]	13:60163984-59665582	hs|13q21.2	Cytoplasm	enzyme	81624	ENST00000498416	ENSG00000139734	ENSP00000479091
A_33_P3258330	NM_030792	GDPD5	GDE2, PP1665	0.584822	-2.0409	3.75084	0.000220763	0.00311526	0.2011	Homo sapiens glycerophosphodiester phosphodiesterase domain containing 5 (GDPD5), mRNA [NM_030792]	11:75525915-75434639	hs|11q13.5	Plasma Membrane	enzyme	81544	ENST00000532435	ENSG00000158555	ENSP00000433727
A_33_P3325262	NM_005629	SLC6A8	CCDS1, CRT, CRTR, CT1, CTR5	0.584393	2.13574	2.35607	0.0192707	0.0842241	-3.81612	Homo sapiens solute carrier family 6 (neurotransmitter transporter, creatine), member 8 (SLC6A8), transcript variant 1, mRNA [NM_005629]	X:153688296-153696592	hs|Xq28	Cytoplasm	transporter	6535
A_24_P33461	AK093197	LOC100289470		0.584295	0.150068	2.8333	0.00499697	0.0325775	-2.63369	chromosome 5 open reading frame 60 [Source:HGNC Symbol;Acc:27753] [ENST00000511063]	5:179522456-179525079	hs|5q35.3			100289470	ENST00000425471	ENSG00000228259
A_33_P3315801	NM_016507	CDK12	CRK7, CRKR, CRKRS	0.584139	-2.58252	3.99421	8.62366e-05	0.00153832	1.07155	Homo sapiens cyclin-dependent kinase 12 (CDK12), transcript variant 1, mRNA [NM_016507]	17:39461485-39567559	hs|17q12	Nucleus	kinase	51755	ENST00000430627	ENSG00000167258	ENSP00000407720
A_23_P117851	NM_001030005	CPLX3	CPX-III, CPXIII, Nbla11589	0.583982	-3.32225	1.65489	0.099247	0.236667	-5.17372	Homo sapiens complexin 3 (CPLX3), mRNA [NM_001030005]	15:74826609-74831794	hs|15q24.1	Nucleus	transporter	594855	ENST00000488000	ENSG00000261606
A_33_P3382303	NM_005892	FMNL1	C17orf1, C17orf1B, FHOD4, FMNL, KW-13	0.583917	1.16273	3.71446	0.000253059	0.00347535	0.0751428	Homo sapiens formin-like 1 (FMNL1), mRNA [NM_005892]	17:45220267-45247321	hs|17q21.31	Cytoplasm	other	752	ENST00000328118	ENSG00000184922	ENSP00000327442
A_23_P215435	AB014518	POM121	P145, POM121A	0.583377	-4.05273	2.30297	0.0221325	0.0923527	-3.9349	POM121 membrane glycoprotein [Source:HGNC Symbol;Acc:19702] [ENST00000395270]	7:72879334-72951439	hs|7q11.23	Nucleus	other	9883	ENST00000395270	ENSG00000196313	ENSP00000378687
A_33_P3290338	NM_001618	PARP1	ADPRT, ADPRT 1, ADPRT1, ARTD1, PARP, PARP-1, PPOL, pADPRT-1	0.583293	2.25374	4.22785	3.35056e-05	0.000733231	1.95195	Homo sapiens poly (ADP-ribose) polymerase 1 (PARP1), mRNA [NM_001618]	1:226408099-226360690	hs|1q42.12	Nucleus	enzyme	142	ENST00000366792	ENSG00000143799	ENSP00000355757
A_33_P3314952	NM_080706	TRPV1	VR1	0.583256	-4.63775	2.04503	0.0419379	0.139067	-4.47494	Homo sapiens transient receptor potential cation channel, subfamily V, member 1 (TRPV1), transcript variant 3, mRNA [NM_080706]	17:3609410-3565445	hs|17p13.2	Plasma Membrane	ion channel	7442
A_23_P153853	NM_001398	ECH1	HPXEL	0.583209	0.969031	4.78654	2.96041e-06	0.00010762	4.22877	Homo sapiens enoyl CoA hydratase 1, peroxisomal (ECH1), mRNA [NM_001398]	19:38831856-38815421	hs|19q13.2	Cytoplasm	enzyme	1891	ENST00000221418	ENSG00000104823	ENSP00000221418
A_32_P214284	XM_003119920	LINC02012		0.583012	-4.00021	2.19241	0.0293064	0.111178	-4.17392	PREDICTED: Homo sapiens hypothetical protein LOC100129516 (LOC100129516), mRNA [XM_003119920]	3:197509660-197505261	hs|3q29	Cytoplasm	enzyme	100129516
A_24_P369898	BC128044	MYO15B	MYO15BP	0.582703	-0.865615	3.60931	0.000373304	0.00469097	-0.282774	Homo sapiens cDNA clone IMAGE:40078433. [BC128044]	17:75587544-75626850	hs|17q25.1	Other	other	80022
A_33_P3343090	NM_018174	MAP1S	BPY2IP1, C19orf5, MAP8, VCY2IP-1, VCY2IP1	0.582647	5.22164	2.55774	0.0111481	0.057697	-3.3415	Homo sapiens microtubule-associated protein 1S (MAP1S), mRNA [NM_018174]	19:17719451-17734514	hs|19p13.11	Cytoplasm	enzyme	55201	ENST00000324096	ENSG00000130479	ENSP00000325313
A_24_P147540	NM_001190467	PRR36		0.58259	7.30311	3.14337	0.00187943	0.0158803	-1.75669	Homo sapiens putative uncharacterized protein FLJ22184 (FLJ22184), mRNA [NM_001190467]	19:7874440-7868718	hs|19p13.2	Other	other	80164
A_24_P237753	NM_015354	NUP188	KIAA0169, hNup188	0.582497	-2.04109	4.71865	4.02447e-06	0.00013802	3.9395	Homo sapiens nucleoporin 188kDa (NUP188), mRNA [NM_015354]	9:128947692-129007095	hs|9q34.11	Nucleus	other	23511
A_24_P376787	NM_032752	ZNF496	NIZP1, ZFP496, ZKSCAN17, ZSCAN49	0.58232	-1.58566	3.43191	0.000705119	0.00761558	-0.86568	Homo sapiens zinc finger protein 496 (ZNF496), mRNA [NM_032752]	1:247333375-247297412	hs|1q44	Nucleus	transcription regulator	84838
A_24_P399980	NM_014799	HEPH	CPL	0.582271	-2.98323	1.68237	0.0937913	0.228255	-5.1292	Homo sapiens hephaestin (HEPH), transcript variant 2, mRNA [NM_014799]	X:66162525-66267388	hs|Xq12	Plasma Membrane	transporter	9843	ENST00000343002	ENSG00000089472	ENSP00000343939
A_33_P3396578	BC018116	GRK5	FP2025, GPRK5	0.582185	-4.02623	2.24998	0.0253522	0.100912	-4.05085	G protein-coupled receptor kinase 5 [Source:HGNC Symbol;Acc:4544] [ENST00000369106]	10:119207684-119455618	hs|10q26.11	Plasma Membrane	kinase	2869
A_23_P256205	NM_014945	ABLIM3	HMFN1661	0.582027	-0.649143	3.25727	0.00128661	0.011946	-1.41348	Homo sapiens actin binding LIM protein family, member 3 (ABLIM3), mRNA [NM_014945]	5:149141446-149260438	hs|5q32	Cytoplasm	other	22885
A_33_P3258316	XM_003118986			0.581775	5.83636	2.21263	0.0278602	0.107496	-4.13103	PREDICTED: Homo sapiens hypothetical protein LOC100507269 (LOC100507269), mRNA [XM_003118986]		hs|7p11.2
A_23_P351837	NM_001039548	KLHL35		0.581762	-2.11652	2.9717	0.00326119	0.0238116	-2.25265	Homo sapiens kelch-like 35 (Drosophila) (KLHL35), mRNA [NM_001039548]	11:75430628-75422393	hs|11q13.4	Other	other	283212	ENST00000460787	ENSG00000149243
A_33_P3222659	AK026448	GOLGA2P10		0.581581	-2.6146	2.87049	0.00446248	0.0299502	-2.53295	Homo sapiens cDNA: FLJ22795 fis, clone KAIA2543. [AK026448]	15:82513998-82471476	hs|15q25.2	Other	other	80154
A_33_P3323902	NM_001037804	DEFB130A	DEFB-30, DEFB130, DEFB130L, DEFB30	0.580997	-3.88687	1.73203	0.0845465	0.214578	-5.04693	Homo sapiens defensin, beta 130 (DEFB130), mRNA [NM_001037804]	8:12318315-12310961	hs|8p23.1	Extracellular Space	other	245940	ENST00000528518	ENSG00000255157
A_24_P298360	NM_021070	LTBP3	DASS, GPHYSD3, LTBP-3, LTBP2, STHAG6, pp6425	0.580663	-0.481516	3.60422	0.00038032	0.00476363	-0.299887	Homo sapiens latent transforming growth factor beta binding protein 3 (LTBP3), transcript variant 2, mRNA [NM_021070]	11:65558388-65538558	hs|11q13.1	Extracellular Space	other	4054
A_33_P3321417	NM_019100	DMAP1	DNMAP1, DNMTAP1, EAF2, MEAF2, SWC4	0.580509	-1.72755	3.89704	0.000126208	0.00203859	0.718234	Homo sapiens DNA methyltransferase 1 associated protein 1 (DMAP1), transcript variant 1, mRNA [NM_019100]	1:44213443-44220678	hs|1p34.1	Nucleus	transcription regulator	55929	ENST00000440641	ENSG00000178028	ENSP00000401099
A_33_P3378880	BC130558	HIST1H4C	H4/g, H4FG, dJ221C16.1	0.580364	-1.71256	2.45631	0.0147432	0.0698718	-3.58484	histone cluster 1, H4c [Source:HGNC Symbol;Acc:4787] [ENST00000377803]	6:26103947-26104336	hs|6p22.2	Nucleus	other	8364	ENST00000377803	ENSG00000197061	ENSP00000367034
A_23_P371765	NM_032261	SPATC1L	C21orf56	0.580203	-2.1489	4.15301	4.55631e-05	0.000933621	1.6652	Homo sapiens chromosome 21 open reading frame 56 (C21orf56), transcript variant 2, mRNA [NM_032261]	21:46185162-46161147	hs|21q22.3	Other	other	84221	ENST00000291672	ENSG00000160284	ENSP00000291672
A_33_P3416882	NM_206919	ARL9		0.579614	-3.85214	1.85641	0.0646142	0.181887	-4.83064	Homo sapiens ADP-ribosylation factor-like 9 (ARL9), mRNA [NM_206919]	4:56505208-56523982	hs|4q12	Other	other	132946	ENST00000360096	ENSG00000196503	ENSP00000353210
A_33_P3317009	AK294707	SLC11A1	LSH, NRAMP, NRAMP1	0.579011	-3.53048	1.87618	0.0618379	0.176598	-4.79493	solute carrier family 11 (proton-coupled divalent metal ion transporters), member 1 [Source:HGNC Symbol;Acc:10907] [ENST00000469799]	2:218381765-218396893	hs|2q35	Plasma Membrane	transporter	6556	ENST00000469799	ENSG00000018280
A_33_P3348884	NM_173648	CCDC141	CAMDI	0.578964	-2.92731	2.40662	0.016854	0.077017	-3.70064	Homo sapiens coiled-coil domain containing 141 (CCDC141), mRNA [NM_173648]	2:179050130-178825307	hs|2q31.2	Cytoplasm	other	285025
A_23_P99625	NM_203402	FITM1	FIT1	0.578821	-2.94613	2.93566	0.00365	0.0257762	-2.35349	Homo sapiens fat storage-inducing transmembrane protein 1 (FITM1), mRNA [NM_203402]	14:24131465-24132848	hs|14q12	Extracellular Space	other	161247	ENST00000267426	ENSG00000139914	ENSP00000267426
A_33_P3267185	NM_001001323	ATP2B1	PMCA1, PMCA1kb	0.57878	-2.52266	3.13923	0.00190512	0.0160211	-1.76896	Homo sapiens ATPase, Ca++ transporting, plasma membrane 1 (ATP2B1), transcript variant 1, mRNA [NM_001001323]	12:89709352-89588048	hs|12q21.33	Plasma Membrane	transporter	490	ENST00000359142	ENSG00000070961	ENSP00000352054
A_24_P43092	NM_001008491	SEPT2	DIFF6, NEDD-5, NEDD5, Pnutl3, hNedd5	0.578755	-1.69273	4.37399	1.8162e-05	0.000457753	2.52448	Homo sapiens septin 2 (SEPT2), transcript variant 1, mRNA [NM_001008491]	2:241315186-241354026	hs|2q37.3	Cytoplasm	enzyme	4735
A_33_P3412160	NM_001048210	CLCC1	MCLC	0.578393	-2.1656	2.65548	0.00844745	0.0475804	-3.09825	Homo sapiens chloride channel CLIC-like 1 (CLCC1), transcript variant 1, mRNA [NM_001048210]	1:108963498-108929507	hs|1p13.3	Cytoplasm	ion channel	23155	ENST00000482889	ENSG00000121940
A_33_P3329433	AF321609	TTN	CMD1G, CMH9, CMPD4, EOMFC, HMERF, LGMD2J, LGMDR10, MYLK5, SALMY, TMD	0.578161	-0.774309	2.45635	0.0147416	0.0698718	-3.58475	titin [Source:HGNC Symbol;Acc:12403] [ENST00000392423]	2:178807422-178525988	hs|2q31.2	Cytoplasm	kinase	7273
A_24_P292964	NM_176096	CDK5RAP3	C53, HSF-27, IC53, LZAP, MST016, OK/SW-cl.114, PP1553	0.578101	2.03795	4.41559	1.52124e-05	0.000398359	2.69045	Homo sapiens CDK5 regulatory subunit associated protein 3 (CDK5RAP3), mRNA [NM_176096]	17:47967903-47981785	hs|17q21.32	Nucleus	other	80279	ENST00000536708	ENSG00000108465	ENSP00000438886
A_23_P370574	NM_153443	KIR3DL3	CD158Z, KIR3DL7, KIR44, KIRC1	0.577858	-3.81448	1.47608	0.141226	0.29433	-5.44588	Homo sapiens killer cell immunoglobulin-like receptor, three domains, long cytoplasmic tail, 3 (KIR3DL3), mRNA [NM_153443]	19:54724446-54736535	hs|19q13.42	Other	other	115653	ENST00000291860	ENSG00000242019	ENSP00000291860
A_33_P3333900	AK096041	LOC100129572		0.5778	-4.37221	1.99899	0.0467321	0.148926	-4.56484	Homo sapiens cDNA FLJ38722 fis, clone KIDNE2010084. [AK096041]	4:148873402-148872791	hs|4q31.23	Cytoplasm	other	100129572
A_33_P3319982	BC015443			0.577719	-2.14731	3.81963	0.000170052	0.00255823	0.442222	Homo sapiens, clone IMAGE:4424208, mRNA. [BC015443]		hs|16p11.2
A_24_P263310	NM_182562	FAM169B		0.577529	-3.45347	1.51726	0.130511	0.280233	-5.38591	Homo sapiens family with sequence similarity 169, member B (FAM169B), mRNA [NM_182562]	15:98514381-98437161	hs|15q26.3	Other	other	283777	ENST00000332908	ENSG00000283597	ENSP00000332615
A_23_P166051	NM_031229	RBCK1	C20orf18, HOIL-1, HOIL1, PBMEI, PGBM1, RBCK2, RNF54, UBCE7IP3, XAP3, XAP4, ZRANB4	0.576944	1.91529	3.8343	0.000160763	0.00245434	0.494177	Homo sapiens RanBP-type and C3HC4-type zinc finger containing 1 (RBCK1), transcript variant 2, mRNA [NM_031229]	20:408049-432138	hs|20p13	Cytoplasm	transcription regulator	10616
A_23_P147563	NM_139245	PPM1L	PP2C-epsilon, PP2CE, PPM1-LIKE	0.576815	-4.4295	2.05169	0.0412796	0.137516	-4.46176	Homo sapiens protein phosphatase, Mg2+/Mn2+ dependent, 1L (PPM1L), mRNA [NM_139245]	3:160755531-161078906	hs|3q26.1	Cytoplasm	phosphatase	151742	ENST00000464260	ENSG00000163590	ENSP00000420746
A_33_P3343727	AK308514	CELA3A	ELA3, ELA3A	0.576672	-4.55355	1.73622	0.0838016	0.213428	-5.03988	chymotrypsin-like elastase family, member 3A [Source:HGNC Symbol;Acc:15944] [ENST00000374663]	1:22001655-22012541	hs|1p36.12	Other	peptidase	10136	ENST00000374663	ENSG00000142789
A_23_P1043	NM_018265	INAVA	C1orf106	0.576655	-4.81181	1.03693	0.300806	0.479886	-5.98425	Homo sapiens chromosome 1 open reading frame 106 (C1orf106), transcript variant 1, mRNA [NM_018265]	1:200891073-200915735	hs|1q32.1	Other	other	55765	ENST00000465162	ENSG00000163362
A_23_P92349	NM_001004356	FGFRL1	FGFR5, FHFR	0.576135	-2.22966	3.50647	0.000541384	0.00624441	-0.623908	Homo sapiens fibroblast growth factor receptor-like 1 (FGFRL1), transcript variant 1, mRNA [NM_001004356]	4:1009929-1026897	hs|4p16.3	Plasma Membrane	transmembrane receptor	53834	ENST00000398484	ENSG00000127418	ENSP00000381498
A_24_P56330	NM_152324	TEX29	C13orf16, bA474D23.1	0.575836	-4.29059	2.34609	0.0197821	0.0857078	-3.83863	Homo sapiens chromosome 13 open reading frame 16 (C13orf16), mRNA [NM_152324]	13:111305837-111344247	hs|13q34	Other	other	121793	ENST00000283547	ENSG00000153495	ENSP00000283547
A_33_P3369920	AK124574	LOC100128402		0.575835	-3.05336	3.37235	0.000868025	0.00886984	-1.05541	Homo sapiens cDNA FLJ42583 fis, clone BRACE3009090. [AK124574]	12:8381401-8381981	hs|12p13.31			100128402
A_24_P295999	NM_000616	CD4	CD4mut	0.575443	5.62925	2.84345	0.00484552	0.0319246	-2.6063	Homo sapiens CD4 molecule (CD4), transcript variant 1, mRNA [NM_000616]	12:6789471-6820809	hs|12p13.31	Plasma Membrane	transmembrane receptor	920
A_23_P143643	NM_032204	ASCC2	ASC1p100, p100	0.57541	1.55371	3.16857	0.00172984	0.0149516	-1.68172	Homo sapiens activating signal cointegrator 1 complex subunit 2 (ASCC2), transcript variant 1, mRNA [NM_032204]	22:29838303-29788607	hs|22q12.2	Nucleus	other	84164	ENST00000542393	ENSG00000100325	ENSP00000437570
A_33_P3393806	AY987009	ATP13A2	CLN12, HSA9947, KRPPD, PARK9, SPG78	0.574977	-0.714653	5.26405	3.11555e-07	1.7861e-05	6.35745	ATPase type 13A2 [Source:HGNC Symbol;Acc:30213] [ENST00000502860]	1:17011971-16985957	hs|1p36.13	Cytoplasm	transporter	23400	ENST00000502860	ENSG00000159363
A_32_P225415	NM_152481	FAM187B	TMEM162	0.574404	-4.28304	1.85431	0.064916	0.182421	-4.83443	Homo sapiens family with sequence similarity 187, member B (FAM187B), mRNA [NM_152481]	19:35228724-35224800	hs|19q13.12	Other	other	148109	ENST00000324675	ENSG00000177558	ENSP00000323355
A_33_P3364607	AK127296	LOC100130051		0.574091	-2.78334	1.61139	0.108402	0.249748	-5.24273	Homo sapiens cDNA FLJ45363 fis, clone BRHIP3015854. [AK127296]	16:954680-956450	hs|16p13.3			100130051
A_23_P67529	NM_002250	KCNN4	DHS2, IK, IK1, IKCA1, KCA4, KCa3.1, SK4, hIKCa1, hKCa4, hSK4	0.573795	1.14391	3.91573	0.000117361	0.00194136	0.785591	Homo sapiens potassium intermediate/small conductance calcium-activated channel, subfamily N, member 4 (KCNN4), mRNA [NM_002250]	19:43782138-43766532	hs|19q13.31	Plasma Membrane	ion channel	3783
A_33_P3398533	NM_025138	PROSER1	C13orf23	0.573552	-3.24601	2.57302	0.0106805	0.056051	-3.30404	Homo sapiens proline and serine rich 1 (PROSER1), transcript variant 1, mRNA [NM_025138]	13:39038109-39009864	hs|13q13.3	Other	other	80209
A_33_P3257856	NM_145044	ZNF501	ZNF, ZNF52	0.573459	-4.50887	2.0501	0.0414359	0.137926	-4.46491	Homo sapiens zinc finger protein 501 (ZNF501), mRNA [NM_145044]	3:44729605-44737082	hs|3p21.31	Nucleus	transcription regulator	115560
A_23_P21207	NM_003335	UBA7	D8, UBA1B, UBE1L, UBE2	0.573423	0.887474	4.14871	4.63676e-05	0.000945091	1.64889	Homo sapiens ubiquitin-like modifier activating enzyme 7 (UBA7), mRNA [NM_003335]	3:49813957-49805204	hs|3p21.31	Cytoplasm	enzyme	7318	ENST00000333486	ENSG00000182179	ENSP00000333266
A_23_P89101	NM_144605	SEPT12	SPGF10	0.57333	-3.015	1.85147	0.0653239	0.183268	-4.83951	Homo sapiens septin 12 (SEPT12), transcript variant 2, mRNA [NM_144605]	16:4791609-4777589	hs|16p13.3	Cytoplasm	other	124404	ENST00000268231	ENSG00000140623	ENSP00000268231
A_33_P3389573	NM_052814	CARD9	CANDF2, hCARD9	0.573113	-2.21025	3.22084	0.00145406	0.0131222	-1.52447	Homo sapiens caspase recruitment domain family, member 9 (CARD9), transcript variant 2, mRNA [NM_052814]	9:136373680-136363955	hs|9q34.3	Cytoplasm	other	64170
A_33_P3677298	AL117431	LOC152286		0.572919	-5.37036	1.81253	0.0711477	0.193442	-4.90862	Homo sapiens mRNA; cDNA DKFZp434E036 (from clone DKFZp434E036) [AL117431]	3:-	hs|3p25.2			152286
A_33_P3221111	AL832946	PGA3		0.572898	0.262422	1.72981	0.0849438	0.215144	-5.05066	Homo sapiens mRNA; cDNA DKFZp666J2410 (from clone DKFZp666J2410). [AL832946]	11:61203512-61212868	hs|11q12.2	Extracellular Space	peptidase	643834	ENST00000538258	ENSG00000229859	ENSP00000439846
A_23_P78014	NM_016437	TUBG2		0.572771	-2.35041	3.85722	0.000147215	0.00230044	0.575645	Homo sapiens tubulin, gamma 2 (TUBG2), mRNA [NM_016437]	17:42659247-42667005	hs|17q21.2	Cytoplasm	other	27175	ENST00000251412	ENSG00000037042	ENSP00000251412
A_33_P3372466	NM_138501	TECR	GPSN2, MRT14, SC2, TER	0.572755	1.02263	5.20501	4.15095e-07	2.27016e-05	6.08551	Homo sapiens trans-2,3-enoyl-CoA reductase (TECR), transcript variant 1, mRNA [NM_138501]	19:14527751-14565979	hs|19p13.12	Plasma Membrane	enzyme	9524
A_33_P3233784	NM_001001663	TMEM211	bA9F11.1	0.572552	-3.15386	2.10558	0.0362755	0.127116	-4.35371	Homo sapiens transmembrane protein 211 (TMEM211), mRNA [NM_001001663]	22:24946694-24934772	hs|22q11.23	Other	other	255349	ENST00000423535	ENSG00000206069	ENSP00000387813
A_33_P3422923	NR_003143	MYADML		0.572491	-3.11651	1.78975	0.0747489	0.199339	-4.94838	Homo sapiens myeloid-associated differentiation marker-like (MYADML), non-coding RNA [NR_003143]	2:33728216-33726060	hs|2p22.3	Other	other	151325	ENST00000474610	ENSG00000239649
A_33_P3342175	AK126607	LOC100130580		0.572221	-4.91542	2.01206	0.0453253	0.146013	-4.5395	Homo sapiens cDNA FLJ44644 fis, clone BRACE2033128. [AK126607]	17:-	hs|17q21.33			100130580
A_33_P3352827	NM_003037	SLAMF1	CD150, CDw150, SLAM	0.572104	-2.15384	2.92452	0.00377853	0.0264274	-2.38444	Homo sapiens signaling lymphocytic activation molecule family member 1 (SLAMF1), mRNA [NM_003037]	1:160647310-160608099	hs|1q23.3	Plasma Membrane	transmembrane receptor	6504
A_33_P3367939	NM_182973	TMPRSS9		0.5715	-0.683079	1.4436	0.15015	0.306287	-5.49205	Homo sapiens transmembrane protease, serine 9 (TMPRSS9), mRNA [NM_182973]	19:2385253-2426260	hs|19p13.3	Plasma Membrane	peptidase	360200	ENST00000332578	ENSG00000178297	ENSP00000330264
A_33_P3252954	AK129677	NKD2	Naked2	0.571341	-4.17355	2.09074	0.0375983	0.130114	-4.38372	naked cuticle homolog 2 (Drosophila) [Source:HGNC Symbol;Acc:17046] [ENST00000382730]	5:1008844-1038811	hs|5p15.33	Nucleus	other	85409
A_33_P3389018	NM_001001674	OR4F15		0.571189	-2.87099	2.27055	0.0240569	0.0973238	-4.00615	Homo sapiens olfactory receptor, family 4, subfamily F, member 15 (OR4F15), mRNA [NM_001001674]	15:101818186-101819124	hs|15q26.3	Plasma Membrane	G-protein coupled receptor	390649	ENST00000332238	ENSG00000182854	ENSP00000333184
A_24_P60845	NM_000665	ACHE	ACEE, ARACHE, N-ACHE, YT	0.571061	-0.784155	2.19142	0.0293786	0.111373	-4.176	Homo sapiens acetylcholinesterase (ACHE), transcript variant E4-E6, mRNA [NM_000665]	7:100896132-100889993	hs|7q22.1	Plasma Membrane	enzyme	43
A_33_P3215422	NM_005583	LYL1	bHLHa18	0.570975	2.7887	2.63849	0.00886984	0.0492769	-3.14115	Homo sapiens lymphoblastic leukemia derived sequence 1 (LYL1), mRNA [NM_005583]	19:13103750-13097165	hs|19p13.2	Nucleus	transcription regulator	4066	ENST00000264824	ENSG00000104903	ENSP00000264824
A_24_P254705	NM_020394	ZNF695	SBZF3	0.570825	-5.53033	2.22717	0.0268595	0.104679	-4.09997	Homo sapiens zinc finger protein 695 (ZNF695), transcript variant 1, mRNA [NM_020394]	1:247008092-246945546	hs|1q44	Nucleus	transcription regulator	57116
A_23_P112482	NM_004925	AQP3	AQP-3, GIL	0.569398	-0.409739	2.9528	0.00346007	0.0248354	-2.30567	Homo sapiens aquaporin 3 (Gill blood group) (AQP3), mRNA [NM_004925]	9:33447632-33441153	hs|9p13.3	Plasma Membrane	transporter	360	ENST00000494313	ENSG00000165272
A_23_P408376	NM_025015	HSPA12A		0.569394	-4.93861	1.34125	0.181101	0.344603	-5.63091	Homo sapiens heat shock 70kDa protein 12A (HSPA12A), mRNA [NM_025015]	10:116853271-116671191	hs|10q25.3	Cytoplasm	other	259217	ENST00000369209	ENSG00000165868	ENSP00000358211
A_33_P3296567	NM_013318	PRRC2B	BAT2L, BAT2L1, KIAA0515, LQFBS-1	0.569164	6.1921	1.62036	0.106462	0.247259	-5.22866	Homo sapiens proline-rich coiled-coil 2B (PRRC2B), mRNA [NM_013318]	9:131430089-131500190	hs|9q34.13	Other	other	84726	ENST00000422467	ENSG00000130723	ENSP00000391063
A_32_P102062	NM_001455	FOXO3	AF6q21, FKHRL1, FKHRL1P2, FOXO2, FOXO3A	0.569157	0.387473	3.84732	0.00015293	0.00236054	0.540394	Homo sapiens forkhead box O3 (FOXO3), transcript variant 1, mRNA [NM_001455]	6:108559822-108684768	hs|6q21	Nucleus	transcription regulator	2309
A_33_P3310981	NM_013250	ZNF215	BAZ-2, BAZ2, ZKSCAN11, ZSCAN43	0.569101	-4.95304	1.55938	0.120219	0.266501	-5.32289	Homo sapiens zinc finger protein 215 (ZNF215), mRNA [NM_013250]	11:6926360-6991143	hs|11p15.4	Nucleus	transcription regulator	7762	ENST00000527171	ENSG00000149054
A_23_P166899	NM_016306	DNAJB11	ABBP-2, ABBP2, DJ9, Dj-9, EDJ, ERdj3, ERj3, ERj3p, PKD6, PRO1080, UNQ537	0.569076	1.13365	4.0902	5.87761e-05	0.00113796	1.42801	Homo sapiens DnaJ (Hsp40) homolog, subfamily B, member 11 (DNAJB11), mRNA [NM_016306]	3:186570675-186585799	hs|3q27.3	Cytoplasm	other	51726	ENST00000495390	ENSG00000090520
A_23_P305581	NM_153442	GPR26		0.56902	-4.48371	1.43203	0.153431	0.309991	-5.50825	Homo sapiens G protein-coupled receptor 26 (GPR26), mRNA [NM_153442]	10:123666354-123697398	hs|10q26.13	Plasma Membrane	G-protein coupled receptor	2849
A_33_P3296587	NM_000096	CP	CP-2	0.568942	-4.41572	1.82538	0.0691809	0.190012	-4.88598	Homo sapiens ceruloplasmin (ferroxidase) (CP), mRNA [NM_000096]	3:149222044-149162409	hs|3q24	Extracellular Space	enzyme	1356	ENST00000264613	ENSG00000047457	ENSP00000264613
A_23_P162918	NM_001085	SERPINA3	AACT, ACT, GIG24, GIG25	0.568726	-3.04644	2.53523	0.0118703	0.0602681	-3.39631	Homo sapiens serpin peptidase inhibitor, clade A (alpha-1 antiproteinase, antitrypsin), member 3 (SERPINA3), mRNA [NM_001085]	14:94612376-94624052	hs|14q32.13	Extracellular Space	other	12	ENST00000555820	ENSG00000196136	ENSP00000452246
A_23_P150583	NM_003357	SCGB1A1	CC10, CC16, CCPBP, CCSP, UGB, UP-1, UP1	0.568485	0.0681482	2.09978	0.0367878	0.128286	-4.36547	Homo sapiens secretoglobin, family 1A, member 1 (uteroglobin) (SCGB1A1), mRNA [NM_003357]	11:62419034-62423205	hs|11q12.3	Extracellular Space	cytokine	7356	ENST00000278282	ENSG00000149021	ENSP00000278282
A_33_P3321324	XR_108343	FLJ37786		0.568318	-4.19886	1.67657	0.0949221	0.230111	-5.13866	PREDICTED: Homo sapiens hypothetical LOC642691 (FLJ37786), miscRNA [XR_108343]	1:148864461-148866309	hs|2p11.1	Other	other	642691
A_23_P27515	NM_012268	PLD3	AD19, HU-K4, HUK4, SCA46	0.567941	0.316169	4.55416	8.35168e-06	0.000249823	3.25295	Homo sapiens phospholipase D family, member 3 (PLD3), transcript variant 2, mRNA [NM_012268]	19:40348394-40378489	hs|19q13.2	Cytoplasm	enzyme	23646	ENST00000488311	ENSG00000105223
A_33_P3381666	NM_001130088	ABLIM2		0.567466	-5.1243	1.55782	0.120587	0.267031	-5.32525	Homo sapiens actin binding LIM protein family, member 2 (ABLIM2), transcript variant 7, mRNA [NM_001130088]	4:8158831-7965309	hs|4p16.1	Cytoplasm	other	84448	ENST00000428004	ENSG00000163995	ENSP00000389410
A_33_P3323453	NM_030789	HM13	H13, IMP1, IMPAS, IMPAS-1, MSTP086, PSENL3, PSL3, SPP, SPPL1	0.567429	0.650908	4.77219	3.15977e-06	0.000113006	4.16735	Homo sapiens histocompatibility (minor) 13 (HM13), transcript variant 1, mRNA [NM_030789]	20:31514409-31569566	hs|20q11.21	Cytoplasm	peptidase	81502	ENST00000464661	ENSG00000101294
A_33_P3415247	NR_026927	TNFRSF14-AS1		0.567251	-2.47193	3.61151	0.000370315	0.00466669	-0.275383	Homo sapiens uncharacterized LOC115110 (LOC115110), non-coding RNA [NR_026927]	1:2557010-2549919	hs|1p36.32	Other	other	115110
A_23_P40347	NM_178580	HM13	H13, IMP1, IMPAS, IMPAS-1, MSTP086, PSENL3, PSL3, SPP, SPPL1	0.567202	1.68752	4.52162	9.62657e-06	0.000278261	3.11957	Homo sapiens histocompatibility (minor) 13 (HM13), transcript variant 2, mRNA [NM_178580]	20:31514409-31569566	hs|20q11.21	Cytoplasm	peptidase	81502	ENST00000493364	ENSG00000101294
A_23_P125204	NM_001004464	OR10G8	OR11-274, OR11-282	0.567077	-2.34818	1.74394	0.082443	0.21127	-5.02685	Homo sapiens olfactory receptor, family 10, subfamily G, member 8 (OR10G8), mRNA [NM_001004464]	11:124029622-124030557	hs|11q24.2	Plasma Membrane	other	219869	ENST00000431524	ENSG00000234560	ENSP00000389072
A_33_P3372727	NM_003966	SEMA5A	SEMAF, semF	0.566591	-3.06543	2.5585	0.0111245	0.0576272	-3.33965	Homo sapiens sema domain, seven thrombospondin repeats (type 1 and type 1-like), transmembrane domain (TM) and short cytoplasmic domain, (semaphorin) 5A (SEMA5A), mRNA [NM_003966]	5:9546120-9035025	hs|5p15.31	Plasma Membrane	transmembrane receptor	9037	ENST00000382496	ENSG00000112902	ENSP00000371936
A_33_P3395743	NM_022834	VWA1	WARP	0.566417	3.14526	2.43271	0.0157146	0.0731299	-3.64012	Homo sapiens von Willebrand factor A domain containing 1 (VWA1), transcript variant 1, mRNA [NM_022834]	1:1435522-1442881	hs|1p36.33	Extracellular Space	other	64856	ENST00000476993	ENSG00000179403	ENSP00000417185
A_24_P90900	NM_001907	CTRL	CTRL1	0.565299	-1.15621	3.58719	0.000404664	0.00499386	-0.356891	Homo sapiens chymotrypsin-like (CTRL), mRNA [NM_001907]	16:67931874-67929569	hs|16q22.1	Extracellular Space	peptidase	1506
A_33_P3308101	XR_132811	LOC401357		0.565213	3.98004	1.61969	0.106605	0.247445	-5.2297	PREDICTED: Homo sapiens hypothetical LOC401357 (LOC401357), miscRNA [XR_132811]	7:56812735-56809123	hs|7p11.2	Other	other	401357
A_23_P26223	NM_001024943	ASL	ASAL	0.564999	-0.054232	4.64508	5.59207e-06	0.000180371	3.62994	Homo sapiens argininosuccinate lyase (ASL), transcript variant 1, mRNA [NM_001024943]	7:66075788-66093342	hs|7q11.21	Cytoplasm	enzyme	435
A_24_P357169	NM_031308	EPPK1	EPIPL, EPIPL1	0.564817	-4.27852	1.97596	0.0492992	0.153827	-4.60906	Homo sapiens epiplakin 1 (EPPK1), mRNA [NM_031308]	8:143879042-143857318	hs|8q24.3	Cytoplasm	other	83481
A_32_P743184	NM_199286	DPPA3	Pgc7, STELLA	0.564769	-5.53151	1.73807	0.0834747	0.212817	-5.03677	Homo sapiens developmental pluripotency associated 3 (DPPA3), mRNA [NM_199286]	12:7711453-7717558	hs|12p13.31	Nucleus	other	359787	ENST00000557188	ENSG00000188831
A_33_P3337259	NR_033266	WASH5P		0.564736	4.69241	1.4384	0.151617	0.307705	-5.49935	Homo sapiens WAS protein family homolog 5 pseudogene (WASH5P), non-coding RNA [NR_033266]	19:70965-60950	hs|19p13.3	Other	other	375690
A_33_P3398946	NM_015649	IRF2BP1		0.564669	-3.71421	2.52428	0.0122365	0.061451	-3.42281	Homo sapiens interferon regulatory factor 2 binding protein 1 (IRF2BP1), mRNA [NM_015649]	19:45886169-45883606	hs|19q13.32	Nucleus	transcription regulator	26145	ENST00000302165	ENSG00000170604	ENSP00000307265
A_33_P3239322	AK125160	LOC100132474		0.564663	-4.89952	2.16717	0.0312011	0.115483	-4.22689	Homo sapiens cDNA FLJ43170 fis, clone FCBBF3004847. [AK125160]	19:9812451-9813717	hs|19p13.2			100132474
A_23_P34888	NM_021797	CHIA	AMCASE, CHIT2, TSA1902	0.564526	-1.83153	2.40283	0.0170251	0.0774437	-3.70936	Homo sapiens chitinase, acidic (CHIA), transcript variant 2, mRNA [NM_021797]	1:111290851-111320565	hs|1p13.2	Extracellular Space	enzyme	27159	ENST00000369740	ENSG00000134216	ENSP00000358755
A_23_P143535	NM_033661	WDR4	GAMOS6, MIGSB, TRM82, TRMT82	0.563209	-3.5616	2.55616	0.0111977	0.0578365	-3.34538	Homo sapiens WD repeat domain 4 (WDR4), transcript variant 2, mRNA [NM_033661]	21:42891694-42843074	hs|21q22.3	Nucleus	other	10785	ENST00000330317	ENSG00000160193	ENSP00000328671
A_23_P408787	NM_145278	GCSAML	C1orf150	0.563051	-5.26796	1.77638	0.0769302	0.202741	-4.97148	Homo sapiens chromosome 1 open reading frame 150 (C1orf150), mRNA [NM_145278]	1:247507057-247577689	hs|1q44	Other	other	148823	ENST00000536561	ENSG00000169224	ENSP00000446460
A_33_P3389342	NM_212481	ARID5A	MRF-1, MRF1, RP11-363D14	0.56278	0.98915	2.81283	0.0053153	0.0340763	-2.68859	Homo sapiens AT rich interactive domain 5A (MRF1-like) (ARID5A), mRNA [NM_212481]	2:96536718-96552637	hs|2q11.2	Nucleus	transcription regulator	10865
A_23_P17914	NM_025225	PNPLA3	ADPN, C22orf20, iPLA(2)epsilon	0.562657	-3.88964	2.00576	0.0459993	0.147308	-4.55174	Homo sapiens patatin-like phospholipase domain containing 3 (PNPLA3), mRNA [NM_025225]	22:43923738-43947567	hs|22q13.31	Cytoplasm	enzyme	80339	ENST00000216180	ENSG00000100344	ENSP00000216180
A_33_P3286616	NM_001569	IRAK1	IRAK, pelle	0.562631	-0.46246	5.86789	1.44968e-08	1.42659e-06	9.27437	Homo sapiens interleukin-1 receptor-associated kinase 1 (IRAK1), transcript variant 1, mRNA [NM_001569]	X:154019983-154010505	hs|Xq28	Plasma Membrane	kinase	3654	ENST00000369973	ENSG00000184216	ENSP00000358990
A_33_P3359157	NM_006589	FAM189B	C1orf2, COTE1	0.562269	-2.73581	3.33276	0.000995075	0.00981731	-1.17988	Homo sapiens family with sequence similarity 189, member B (FAM189B), transcript variant 1, mRNA [NM_006589]	1:155255891-155247204	hs|1q22	Other	other	10712
A_32_P86150	NM_001025200	CTRB2		0.562202	3.50711	1.77939	0.0764358	0.201886	-4.96631	Homo sapiens chymotrypsinogen B2 (CTRB2), mRNA [NM_001025200]	16:75207173-75204095	hs|16q23.1	Cytoplasm	peptidase	440387	ENST00000303037	ENSG00000168928	ENSP00000303963
A_33_P3421571	NM_213589	RAPH1	ALS2CR18, ALS2CR9, LPD, PREL-2, PREL2, RMO1, RalGDS/AF-6	0.562163	6.39873	1.71704	0.0872556	0.21873	-5.07201	Homo sapiens Ras association (RalGDS/AF-6) and pleckstrin homology domains 1 (RAPH1), transcript variant 1, mRNA [NM_213589]	2:203535335-203433681	hs|2q33.2	Plasma Membrane	other	65059	ENST00000374493	ENSG00000173166	ENSP00000363617
A_23_P201022	NM_000298	PKLR	PK1, PKL, PKRL, RPK	0.561937	-3.54833	1.96286	0.0508124	0.156838	-4.634	Homo sapiens pyruvate kinase, liver and RBC (PKLR), nuclear gene encoding mitochondrial protein, transcript variant 1, mRNA [NM_000298]	1:155301433-155289292	hs|1q22	Cytoplasm	kinase	5313	ENST00000342741	ENSG00000143627	ENSP00000339933
A_24_P157370	NM_018725	IL17RB	CRL4, EVI27, IL17BR, IL17RH1	0.561512	-4.89423	1.66165	0.0978815	0.234494	-5.16283	Homo sapiens interleukin 17 receptor B (IL17RB), mRNA [NM_018725]	3:53846549-53867387	hs|3p21.1	Plasma Membrane	transmembrane receptor	55540	ENST00000288167	ENSG00000056736	ENSP00000288167
A_33_P3240912	NM_032121	MAGT1	IAP, MRX95, OST3B, PRO0756, XMEN, bA217H1.1	0.561459	-2.17018	3.06726	0.00240676	0.019069	-1.97974	Homo sapiens magnesium transporter 1 (MAGT1), mRNA [NM_032121]	X:77895567-77826363	hs|Xq21.1	Plasma Membrane	enzyme	84061	ENST00000476168	ENSG00000102158
A_23_P2814	NM_005905	SMAD9	MADH6, MADH9, PPH2, SMAD8, SMAD8/9, SMAD8A, SMAD8B	0.561237	-3.04966	2.13294	0.0339395	0.121945	-4.29779	Homo sapiens SMAD family member 9 (SMAD9), transcript variant b, mRNA [NM_005905]	13:36920720-36844830	hs|13q13.3	Nucleus	transcription regulator	4093	ENST00000379826	ENSG00000120693	ENSP00000369154
A_33_P3415300	NM_006650	CPLX2	921-L, CPX-2, CPX2, Hfb1	0.561226	-3.57244	2.32072	0.0211369	0.0896049	-3.89548	Homo sapiens complexin 2 (CPLX2), transcript variant 1, mRNA [NM_006650]	5:175796538-175884020	hs|5q35.2	Cytoplasm	other	10814	ENST00000393745	ENSG00000145920	ENSP00000377346
A_23_P106720	NM_006453	TBL3	SAZD, UTP13	0.56108	-2.27742	2.65719	0.00840591	0.0473983	-3.09391	Homo sapiens transducin (beta)-like 3 (TBL3), mRNA [NM_006453]	16:1972062-1978749	hs|16p13.3	Cytoplasm	peptidase	10607	ENST00000332704	ENSG00000183751	ENSP00000331815
A_33_P3300965	NM_153693	HOXC6	CP25, HHO.C8, HOX3, HOX3C	0.560894	-2.49142	2.0904	0.0376293	0.130184	-4.38441	Homo sapiens homeobox C6 (HOXC6), transcript variant 2, mRNA [NM_153693]	12:54016851-54030822	hs|12q13.13	Nucleus	transcription regulator	3223	ENST00000243108	ENSG00000197757	ENSP00000243108
A_33_P3357609	NM_001160419	ZBP1	C20orf183, DAI, DLM-1, DLM1	0.560718	-0.916515	2.82329	0.00515035	0.0331969	-2.66057	Homo sapiens Z-DNA binding protein 1 (ZBP1), transcript variant 4, mRNA [NM_001160419]	20:57620575-57603845	hs|20q13.31	Cytoplasm	other	81030
A_23_P334892	NM_178518	TMEM102	CBAP	0.560475	-1.1438	5.38581	1.71117e-07	1.10386e-05	6.92594	Homo sapiens transmembrane protein 102 (TMEM102), mRNA [NM_178518]	17:7435442-7437678	hs|17p13.1	Plasma Membrane	other	284114	ENST00000396568	ENSG00000181284	ENSP00000379815
A_33_P3294966	NR_038379	LOC554206		0.560474	-3.55969	2.49359	0.0133171	0.0652862	-3.4965	Homo sapiens leucine carboxyl methyltransferase 1 pseudogene (LOC554206), non-coding RNA [NR_038379]	16:25031740-25032776	hs|16p12.1	Other	other	554206
A_23_P50241	NM_001294	CLPTM1		0.560466	-0.686464	4.1309	4.98537e-05	0.00100096	1.58134	Homo sapiens cleft lip and palate associated transmembrane protein 1 (CLPTM1), transcript variant 2, mRNA [NM_001294]	19:44954584-44993345	hs|19q13.32	Plasma Membrane	other	1209
A_24_P272917	NM_001105662	USP17L9P	RS447, USP17, USP17A, USP17H, USP17I, USP17J, USP17K, USP17L, USP17M	0.560446	-0.140744	2.12085	0.0349554	0.124223	-4.32259	Homo sapiens ubiquitin specific peptidase 17 (USP17), mRNA [NM_001105662]	4:9358381-9359973	hs|4p16.1	Nucleus	peptidase	391627
A_23_P127267	NM_005097	LGI1	ADLTE, ADPAEF, ADPEAF, EPITEMPIN, EPT, ETL1, IB1099	0.560184	-5.26112	1.42281	0.156083	0.313526	-5.52107	Homo sapiens leucine-rich, glioma inactivated 1 (LGI1), mRNA [NM_005097]	10:93757808-93798173	hs|10q23.33	Plasma Membrane	other	9211	ENST00000371413	ENSG00000108231	ENSP00000360467
A_33_P3223592	NM_000041	APOE	AD2, APO-E, ApoE4, LDLCQ5, LPG	0.560167	0.0665037	2.64802	0.00863053	0.0482857	-3.11711	Homo sapiens apolipoprotein E (APOE), mRNA [NM_000041]	19:44905748-44909394	hs|19q13.32	Extracellular Space	transporter	348	ENST00000252486	ENSG00000130203	ENSP00000252486
A_33_P3320953	NM_206833	CTXN1	CTXN	0.560027	3.15172	1.69112	0.092105	0.225931	-5.11487	Homo sapiens cortexin 1 (CTXN1), mRNA [NM_206833]	19:7926165-7924495	hs|19p13.2	Other	other	404217	ENST00000318978	ENSG00000178531	ENSP00000313226
A_33_P3332166	NM_183062	PRSS38	MPN2	0.559819	-4.07664	1.77054	0.0779005	0.204323	-4.98153	Homo sapiens protease, serine, 38 (PRSS38), mRNA [NM_183062]	1:227815707-227846469	hs|1q42.13	Other	other	339501	ENST00000366757	ENSG00000185888	ENSP00000355719
A_33_P3415191	NM_005603	ATP8B1	ATPIC, BRIC, FIC1, ICP1, PFIC, PFIC1	0.559543	-4.78061	1.78968	0.0747593	0.19934	-4.94849	Homo sapiens ATPase, aminophospholipid transporter, class I, type 8B, member 1 (ATP8B1), mRNA [NM_005603]	18:57803821-57646425	hs|18q21.31	Plasma Membrane	transporter	5205
A_23_P43800	NM_015201	BOP1		0.559531	0.0266447	5.66891	4.08947e-08	3.44318e-06	8.28652	Homo sapiens block of proliferation 1 (BOP1), mRNA [NM_015201]	8:144291437-144262045	hs|8q24.3	Nucleus	other	23246
A_24_P70183	NM_001040113	MYH11	AAT4, FAA4, SMHC, SMMHC	0.559455	-2.48343	2.9424	0.0035742	0.0253775	-2.33472	Homo sapiens myosin, heavy chain 11, smooth muscle (MYH11), transcript variant SM2B, mRNA [NM_001040113]	16:15857031-15703134	hs|16p13.11	Cytoplasm	other	4629
A_23_P94857	NM_016219	MAN1B1	ERMAN1, ERManI, MANA-ER, MRT15	0.558967	0.280262	4.05628	6.73584e-05	0.00126374	1.30119	Homo sapiens mannosidase, alpha, class 1B, member 1 (MAN1B1), mRNA [NM_016219]	9:137086926-137109186	hs|9q34.3	Cytoplasm	enzyme	11253	ENST00000544448	ENSG00000177239	ENSP00000444966
A_23_P250054	NM_022064	RNF123	FP1477, KPC1	0.55879	0.250639	3.51096	0.000532769	0.00617732	-0.60921	Homo sapiens ring finger protein 123 (RNF123), mRNA [NM_022064]	3:49688752-49721528	hs|3p21.31	Cytoplasm	other	63891	ENST00000497099	ENSG00000164068
A_23_P351168	NM_145174	DNAJB7	DJ5, HSC3	0.558423	-5.58345	2.11753	0.0352386	0.12491	-4.32937	Homo sapiens DnaJ (Hsp40) homolog, subfamily B, member 7 (DNAJB7), mRNA [NM_145174]	22:40862125-40859548	hs|22q13.2	Other	other	150353	ENST00000307221	ENSG00000172404	ENSP00000307197
A_23_P329152	NM_012218	ILF3	CBTF, DRBF, DRBP76, MMP4, MPHOSPH4, MPP4, NF-AT-90, NF110, NF110b, NF90, NF90a, NF90b, NFAR, NFAR-1, NFAR2, TCP110, TCP80	0.558421	1.26023	5.23611	3.56972e-07	2.00919e-05	6.22846	Homo sapiens interleukin enhancer binding factor 3, 90kDa (ILF3), transcript variant 1, mRNA [NM_012218]	19:10654260-10692418	hs|19p13.2	Nucleus	transcription regulator	3609	ENST00000449870	ENSG00000129351	ENSP00000404121
A_33_P3285868	NM_134268	CYGB	HGB, STAP	0.558381	5.82685	2.55466	0.0112448	0.0580074	-3.34905	Homo sapiens cytoglobin (CYGB), mRNA [NM_134268]	17:76557691-76527347	hs|17q25.1	Cytoplasm	transporter	114757	ENST00000293230	ENSG00000161544	ENSP00000293230
A_23_P102351	NM_004854	CHST10	HNK-1ST, HNK1ST	0.558351	-3.99355	2.0293	0.0435267	0.142221	-4.50588	Homo sapiens carbohydrate sulfotransferase 10 (CHST10), mRNA [NM_004854]	2:100417667-100391859	hs|2q11.2	Cytoplasm	enzyme	9486	ENST00000264249	ENSG00000115526	ENSP00000264249
A_33_P3327058	NM_001162383	ARHGEF2	GEF, GEF-H1, GEFH1, LFP40, NEDMHM, P40	0.558302	-1.02875	5.08563	7.3614e-07	3.58216e-05	5.54305	Homo sapiens Rho/Rac guanine nucleotide exchange factor (GEF) 2 (ARHGEF2), transcript variant 1, mRNA [NM_001162383]	1:155991261-155946838	hs|1q22	Cytoplasm	other	9181	ENST00000313667	ENSG00000116584	ENSP00000314787
A_23_P358564	NM_153216	POU5F2	SPRM-1	0.558072	-4.10345	1.96451	0.0506192	0.156413	-4.63086	Homo sapiens POU domain class 5, transcription factor 2 (POU5F2), mRNA [NM_153216]	5:93741602-93740308	hs|5q15	Nucleus	transcription regulator	134187
A_33_P3365985	XR_132811	LOC401357		0.558015	3.62545	3.35198	0.000931396	0.0093442	-1.11964	PREDICTED: Homo sapiens hypothetical LOC401357 (LOC401357), miscRNA [XR_132811]	7:56812735-56809123	hs|7p11.2	Other	other	401357
A_23_P401904	NM_001009936	PHF19	MTF2L1, PCL3, TDRD19B	0.557831	1.5152	4.78368	2.99924e-06	0.000108267	4.21648	Homo sapiens PHD finger protein 19 (PHF19), transcript variant 2, mRNA [NM_001009936]	9:120902159-120855650	hs|9q33.2	Nucleus	other	26147	ENST00000312189	ENSG00000119403	ENSP00000310372
A_24_P341535	NR_027001	GOLGA2P7		0.55758	0.80346	1.94034	0.0535039	0.161658	-4.67648	Homo sapiens uncharacterized LOC388152 (LOC388152), non-coding RNA [NR_027001]	15:84230167-84198847	hs|15q25.2	Other	other	388152
A_33_P3246763	NM_001166579	AANAT	DSPS, SNAT	0.55731	-4.74572	1.62747	0.104943	0.245087	-5.21744	Homo sapiens aralkylamine N-acetyltransferase (AANAT), transcript variant 1, mRNA [NM_001166579]	17:76453350-76470796	hs|17q25.1	Cytoplasm	enzyme	15	ENST00000250615	ENSG00000129673	ENSP00000250615
A_33_P3324884	NM_022765	MICAL1	MICAL, MICAL-1, NICAL	0.557208	0.216054	4.38897	1.70421e-05	0.000435209	2.58406	Homo sapiens microtubule associated monoxygenase, calponin and LIM domain containing 1 (MICAL1), transcript variant 1, mRNA [NM_022765]	6:109465967-109444061	hs|6q21	Cytoplasm	enzyme	64780
A_33_P3292739	NM_201402	USP17L2	DUB-3, DUB3, USP17	0.557131	1.43731	1.65878	0.0984604	0.235449	-5.16747	Homo sapiens ubiquitin specific peptidase 17-like 2 (USP17L2), mRNA [NM_201402]	8:12138759-12137167	hs|8p23.1	Nucleus	peptidase	377630
A_23_P114134	NM_175711	SSX3	CT5.3	0.556982	-3.2	1.70113	0.0902073	0.223211	-5.0984	Homo sapiens synovial sarcoma, X breakpoint 3 (SSX3), transcript variant 2, mRNA [NM_175711]	X:48356752-48346427	hs|Xp11.23	Other	other	10214	ENST00000376893	ENSG00000165584	ENSP00000366090
A_24_P261567	NM_030792	GDPD5	GDE2, PP1665	0.556975	-1.60667	3.87932	0.00013518	0.00215534	0.654617	Homo sapiens glycerophosphodiester phosphodiesterase domain containing 5 (GDPD5), mRNA [NM_030792]	11:75525915-75434639	hs|11q13.4	Plasma Membrane	enzyme	81544	ENST00000443276	ENSG00000158555	ENSP00000396535
A_32_P831181	NM_080626	BRI3BP	BNAS1, HCCR-1, HCCR-2, HCCRBP-1, HCCRBP-3, KG19	0.556876	-0.951271	4.12072	5.1956e-05	0.00103177	1.54286	Homo sapiens BRI3 binding protein (BRI3BP), mRNA [NM_080626]	12:124993647-125051844	hs|12q24.31	Extracellular Space	other	140707
A_23_P84910	NM_003446	ZNF157	HZF22	0.556847	-0.851705	2.45918	0.0146286	0.0695315	-3.57808	Homo sapiens zinc finger protein 157 (ZNF157), mRNA [NM_003446]	X:47370599-47413698	hs|Xp11.23	Nucleus	transcription regulator	7712	ENST00000377073	ENSG00000147117	ENSP00000366273
A_23_P350234	NM_001012989	UBE2NL	Li174	0.556722	-1.25344	4.08842	5.91998e-05	0.00114187	1.42133	Homo sapiens ubiquitin-conjugating enzyme E2N-like (UBE2NL), mRNA [NM_001012989]	X:143884070-143885254	hs|Xq27.3	Cytoplasm	enzyme	389898
A_23_P307274	NM_007160	OR2H2	FAT11, OLFR2, OLFR42B, OR2H3, dJ271M21.2, hs6M1-12	0.556673	-4.36039	1.69043	0.0922371	0.226075	-5.116	Homo sapiens olfactory receptor, family 2, subfamily H, member 2 (OR2H2), mRNA [NM_007160]	6:29586523-29592505	hs|6p22.1	Plasma Membrane	G-protein coupled receptor	7932	ENST00000383546	ENSG00000206467	ENSP00000373038
A_33_P3276308	AK126112	FLJ44124		0.55654	-3.45882	1.87252	0.0623451	0.177621	-4.80158	Homo sapiens cDNA FLJ44124 fis, clone THYMU2005321. [AK126112]	7:-	hs|7p22.3			642360
A_33_P3312365	NM_004793	LONP1	CODASS, LON, LONP, LonHS, PIM1, PRSS15, hLON	0.556188	-0.226492	4.63433	5.86544e-06	0.000187427	3.58505	Homo sapiens lon peptidase 1, mitochondrial (LONP1), nuclear gene encoding mitochondrial protein, mRNA [NM_004793]	19:5720451-5691833	hs|19p13.3	Cytoplasm	peptidase	9361
A_33_P3354975	NR_026850	MTMR9LP	MTMR9L	0.556183	-1.24809	3.36716	0.000883783	0.00897433	-1.07182	Homo sapiens myotubularin related protein 9-like, pseudogene (MTMR9LP), non-coding RNA [NR_026850]	1:32241709-32231659	hs|1p35.1	Other	other	339483	ENST00000403496	ENSG00000220785
A_23_P20980	NM_001916	CYC1	MC3DN6, UQCR4	0.556015	1.78537	5.34258	2.11929e-07	1.31498e-05	6.72292	Homo sapiens cytochrome c-1 (CYC1), nuclear gene encoding mitochondrial protein, mRNA [NM_001916]	8:144095034-144097526	hs|8q24.3	Cytoplasm	enzyme	1537	ENST00000528618	ENSG00000179091
A_33_P3414930	BX115642	LOC101927202		0.555576	-1.90815	3.44816	0.000665916	0.00729674	-0.813392	BX115642 NCI_CGAP_Lu5 Homo sapiens cDNA clone IMAGp998F133579, mRNA sequence [BX115642]	22:39090689-39093295	hs|22q13.1	Other	other	101927202	ENST00000424436	ENSG00000225720
A_33_P3274164	AB058717	DOT1L	DOT1, KMT4	0.555481	1.3739	2.11625	0.0353481	0.125115	-4.33197	DOT1-like, histone H3 methyltransferase (S. cerevisiae) [Source:HGNC Symbol;Acc:24948] [ENST00000221482]	19:2163962-2232577	hs|19p13.3	Nucleus	phosphatase	84444
A_33_P3253975	NM_000019	ACAT1	ACAT, MAT, T2, THIL	0.555376	-2.94409	2.13698	0.0336061	0.1211	-4.28949	Homo sapiens acetyl-CoA acetyltransferase 1 (ACAT1), nuclear gene encoding mitochondrial protein, mRNA [NM_000019]	11:108116704-108148821	hs|11q22.3	Cytoplasm	enzyme	38	ENST00000533610	ENSG00000075239
A_24_P318593	NM_138355	SCRN2	Ses2	0.555329	-1.14529	3.50209	0.00054992	0.00631458	-0.638239	Homo sapiens secernin 2 (SCRN2), transcript variant 1, mRNA [NM_138355]	17:47841332-47837680	hs|17q21.32	Extracellular Space	other	90507	ENST00000290216	ENSG00000141295	ENSP00000290216
A_23_P212050	NM_000055	BCHE	BCHED, CHE1, CHE2, E1	0.55531	-3.57904	1.92142	0.0558575	0.165718	-4.71181	Homo sapiens butyrylcholinesterase (BCHE), mRNA [NM_000055]	3:165837471-165772902	hs|3q26.1	Plasma Membrane	enzyme	590	ENST00000482958	ENSG00000114200	ENSP00000419804
A_23_P66715	NM_033198	PIGS	GPIBD18	0.555189	-1.51557	4.03097	7.45252e-05	0.00137073	1.20717	Homo sapiens phosphatidylinositol glycan anchor biosynthesis, class S (PIGS), mRNA [NM_033198]	17:28571868-28553387	hs|17q11.2	Cytoplasm	enzyme	94005
A_23_P118854	NM_003770	KRT37	HA7, K37, KRTHA7	0.554998	-4.84308	0.92668	0.355019	0.53385	-6.09016	Homo sapiens keratin 37 (KRT37), mRNA [NM_003770]	17:41424569-41420556	hs|17q21.2	Cytoplasm	other	8688
A_24_P281636	AY010113	TRIM64EP		0.554971	1.34926	1.62885	0.10465	0.244568	-5.21525	Homo sapiens unknown mRNA sequence. [AY010113]	11:90062996-90057567	hs|11q14.3	Other	other	440061
A_33_P3396244	NM_000910	NPY2R	NPY2-R	0.554922	-4.91094	1.74549	0.0821732	0.210874	-5.02423	Homo sapiens neuropeptide Y receptor Y2 (NPY2R), mRNA [NM_000910]	4:155173513-155217077	hs|4q32.1	Plasma Membrane	G-protein coupled receptor	4887	ENST00000329476	ENSG00000185149	ENSP00000332591
A_23_P90484	NM_017827	SARS2	SARS, SARSM, SERS, SYS, SerRS, SerRSmt, mtSerRS	0.554921	-1.00122	4.91596	1.63381e-06	6.6515e-05	4.7895	Homo sapiens seryl-tRNA synthetase 2, mitochondrial (SARS2), nuclear gene encoding mitochondrial protein, transcript variant 2, mRNA [NM_017827]	19:38930895-38915263	hs|19q13.2	Cytoplasm	enzyme	54938	ENST00000430193	ENSG00000104835	ENSP00000406754
A_33_P3318368	AK075037	DOK7	C4orf25, CMS10, CMS1B	0.554577	-3.49077	2.29921	0.0223482	0.0928298	-3.9432	docking protein 7 [Source:HGNC Symbol;Acc:26594] [ENST00000389653]	4:3463305-3501475	hs|4p16.3	Extracellular Space	other	285489
A_23_P112187	NM_032843	FIBCD1		0.554526	-1.02185	2.48334	0.0136963	0.066648	-3.5209	Homo sapiens fibrinogen C domain containing 1 (FIBCD1), transcript variant 1, mRNA [NM_032843]	9:130939067-130902437	hs|9q34.12	Other	other	84929	ENST00000372338	ENSG00000130720	ENSP00000361413
A_24_P219378	NM_020764	CASKIN1	ANKS5A	0.554413	-0.47606	4.0944	5.7789e-05	0.00112378	1.44378	Homo sapiens CASK interacting protein 1 (CASKIN1), mRNA [NM_020764]	16:2196505-2177182	hs|16p13.3	Nucleus	transcription regulator	57524	ENST00000343516	ENSG00000167971	ENSP00000345436
A_33_P3305571	NM_003823	TNFRSF6B	DCR3, DJ583P15.1.1, M68, M68E, TR6	0.554169	-3.26705	2.24558	0.0256371	0.101657	-4.06036	Homo sapiens tumor necrosis factor receptor superfamily, member 6b, decoy (TNFRSF6B), mRNA [NM_003823]	20:63696650-63698697	hs|20q13.33	Plasma Membrane	transmembrane receptor	8771	ENST00000318100	ENSG00000258366	ENSP00000322287
A_33_P3325395	AK027069			0.553942	-3.58036	2.53604	0.0118436	0.0601919	-3.39435	Homo sapiens cDNA: FLJ23416 fis, clone HEP20790. [AK027069]		hs|17q25.3
A_23_P390443	NM_001145176	SHISA7		0.553751	-1.78499	2.00915	0.045636	0.146464	-4.54517	Homo sapiens shisa homolog 7 (Xenopus laevis) (SHISA7), mRNA [NM_001145176]	19:55442862-55428737	hs|19q13.42	Plasma Membrane	other	729956	ENST00000376325	ENSG00000187902	ENSP00000365503
A_23_P18993	NM_152622	MIER3		0.553422	-4.35367	2.12769	0.0343776	0.122905	-4.30858	Homo sapiens mesoderm induction early response 1, family member 3 (MIER3), mRNA [NM_152622]	5:56952129-56919601	hs|5q11.2	Nucleus	transcription regulator	166968	ENST00000452157	ENSG00000155545	ENSP00000408076
A_23_P142421	NM_014727	KMT2B	CXXC10, DYT28, HRX2, MLL1B, MLL2, MLL4, TRX2, WBP-7, WBP7	0.553391	0.157935	3.90679	0.00012152	0.00199097	0.753313	Homo sapiens myeloid/lymphoid or mixed-lineage leukemia 4 (MLL4), mRNA [NM_014727]	19:35717817-35738879	hs|19q13.12	Nucleus	transcription regulator	9757
A_24_P142269	NM_003609	HIRIP3		0.553299	-2.83081	2.8967	0.0041177	0.0282686	-2.46123	Homo sapiens HIRA interacting protein 3 (HIRIP3), transcript variant 1, mRNA [NM_003609]	16:29996095-29992320	hs|16p11.2	Nucleus	other	8479	ENST00000279392	ENSG00000149929	ENSP00000279392
A_33_P3404418	NM_004672	MAP3K6	ASK2, MAPKKK6, MEKK6	0.553256	-2.05391	4.27453	2.7601e-05	0.000628961	2.13302	Homo sapiens mitogen-activated protein kinase kinase kinase 6 (MAP3K6), mRNA [NM_004672]	1:27368036-27355178	hs|1p36.11	Other	kinase	9064
A_33_P3319276	NM_001122646	FAM178B		0.553036	-5.11587	1.99485	0.0471846	0.1498	-4.57281	Homo sapiens family with sequence similarity 178, member B (FAM178B), transcript variant A, mRNA [NM_001122646]	2:96986599-96875881	hs|2q11.2	Other	other	51252	ENST00000490605	ENSG00000168754	ENSP00000429896
A_32_P197825	NM_001032392	PLGLB1	PLGL, PLGP1, PRGB, PRP-B	0.552926	-3.8827	1.804	0.0724791	0.195684	-4.92356	Homo sapiens plasminogen-like B1 (PLGLB1), mRNA [NM_001032392]	2:87021845-87010463	hs|2p11.2	Extracellular Space	peptidase	5343
A_23_P153628	NM_033557	YIF1B	FinGER8	0.552725	0.216696	5.88321	1.33698e-08	1.36714e-06	9.35153	Homo sapiens Yip1 interacting factor homolog B (S. cerevisiae) (YIF1B), transcript variant 2, mRNA [NM_033557]	19:38315975-38303559	hs|19q13.2	Cytoplasm	other	90522
A_23_P207201	NM_001039933	CD79B	AGM6, B29, IGB	0.552652	0.877215	2.98709	0.00310702	0.0229847	-2.20923	Homo sapiens CD79b molecule, immunoglobulin-associated beta (CD79B), transcript variant 3, mRNA [NM_001039933]	17:63932353-63928735	hs|17q23.3	Plasma Membrane	transmembrane receptor	974	ENST00000392795	ENSG00000007312	ENSP00000376544
A_23_P87769	NM_017915	PARPBP	AROM, C12orf48, PARI	0.552523	-3.50793	1.69548	0.0912759	0.224763	-5.10772	Homo sapiens chromosome 12 open reading frame 48 (C12orf48), mRNA [NM_017915]	12:102120170-102197519	hs|12q23.2	Nucleus	other	55010	ENST00000327680	ENSG00000185480	ENSP00000332915
A_24_P333993	NM_001001957	OR2W3	OR2W3P, OR2W8P, OST718	0.552374	0.2086	2.00226	0.0463768	0.148164	-4.55852	Homo sapiens olfactory receptor, family 2, subfamily W, member 3 (OR2W3), mRNA [NM_001001957]	1:247895586-247896530	hs|1q44	Plasma Membrane	G-protein coupled receptor	343171	ENST00000360358	ENSG00000238243	ENSP00000353516
A_23_P368740	NM_032019	HDAC10	HD10	0.55234	-0.782354	4.76965	3.19636e-06	0.00011405	4.1565	Homo sapiens histone deacetylase 10 (HDAC10), transcript variant 1, mRNA [NM_032019]	22:50251404-50245182	hs|22q13.33	Nucleus	transcription regulator	83933	ENST00000497036	ENSG00000188130
A_23_P15654	NM_004295	TRAF4	CART1, MLN62, RNF83	0.552281	-1.83652	4.02874	7.51892e-05	0.00137966	1.19893	Homo sapiens TNF receptor-associated factor 4 (TRAF4), mRNA [NM_004295]	17:28744003-28750957	hs|17q11.2	Cytoplasm	other	9618	ENST00000262396	ENSG00000076604	ENSP00000262396
A_23_P27133	NM_002275	KRT15	CK15, K15, K1CO	0.552044	0.134562	2.89401	0.00415198	0.0284281	-2.46863	Homo sapiens keratin 15 (KRT15), mRNA [NM_002275]	17:41521923-41513744	hs|17q21.2	Cytoplasm	other	3866	ENST00000474031	ENSG00000171346
A_33_P3714477	NR_034033	LINC00996		0.551897	-3.78825	1.85041	0.0654776	0.183449	-4.84142	Homo sapiens uncharacterized LOC285972 (LOC285972), non-coding RNA [NR_034033]	7:150433653-150448139	hs|7q36.1	Other	other	285972
A_23_P203920	NM_005086	SSPN	DAGA5, KRAG, NSPN, SPN1, SPN2	0.551598	-1.63038	2.53818	0.0117735	0.0599243	-3.38917	Homo sapiens sarcospan (Kras oncogene-associated gene) (SSPN), transcript variant 1, mRNA [NM_005086]	12:26121950-26234776	hs|12p12.1	Plasma Membrane	other	8082	ENST00000422622	ENSG00000123096	ENSP00000396087
A_23_P366125	AK074080	EME2	SLX2B, gs125	0.551218	-3.28961	2.31975	0.0211904	0.0897701	-3.89765	Homo sapiens mRNA for FLJ00151 protein. [AK074080]	16:1773221-1776713	hs|16p13.3	Other	other	197342
A_33_P3237669	NM_144688	CCDC155	KASH5	0.55084	-4.75738	1.8232	0.0695113	0.190621	-4.88983	Homo sapiens coiled-coil domain containing 155 (CCDC155), mRNA [NM_144688]	19:49388217-49418001	hs|19q13.33	Nucleus	other	147872	ENST00000447857	ENSG00000161609	ENSP00000404220
A_23_P330537	NM_080861	SPSB3	C16orf31, SSB3	0.55082	-0.984013	3.50183	0.000550436	0.00631815	-0.639097	Homo sapiens splA/ryanodine receptor domain and SOCS box containing 3 (SPSB3), mRNA [NM_080861]	16:1782579-1776711	hs|16p13.3	Cytoplasm	other	90864	ENST00000301717	ENSG00000162032	ENSP00000301717
A_23_P365248	NM_172347	KCNG4	KV6.3, KV6.4	0.550714	-3.51642	2.29593	0.0225384	0.0933811	-3.95045	Homo sapiens potassium voltage-gated channel, subfamily G, member 4 (KCNG4), mRNA [NM_172347]	16:84239749-84221134	hs|16q24.1	Plasma Membrane	ion channel	93107	ENST00000308251	ENSG00000168418	ENSP00000312129
A_23_P19348	NM_014780	CUL7	3M1, CUL-7, KIAA0076, dJ20C7.5	0.550589	-2.424	4.50071	1.05428e-05	0.000295619	3.03425	Homo sapiens cullin 7 (CUL7), transcript variant 2, mRNA [NM_014780]	6:43053944-43037616	hs|6p21.1	Cytoplasm	other	9820	ENST00000535468	ENSG00000044090	ENSP00000438788
A_33_P3418091	NM_001130136	ISLR2	LINX	0.550574	-2.40851	3.21262	0.00149457	0.0134212	-1.54937	Homo sapiens immunoglobulin superfamily containing leucine-rich repeat 2 (ISLR2), transcript variant 1, mRNA [NM_001130136]	15:74100313-74141825	hs|15q24.1	Plasma Membrane	other	57611
A_33_P3343616	AK160370	PHF12	PF1	0.550572	-2.79349	3.47222	0.000611582	0.00683221	-0.735539	PHD finger protein 12 [Source:HGNC Symbol;Acc:20816] [ENST00000378879]	17:28951489-28905249	hs|17q11.2	Nucleus	transcription regulator	57649	ENST00000378879	ENSG00000109118	ENSP00000368157
A_23_P60627	NM_001141	ALOX15B	15-LOX-2	0.550423	-1.3063	3.63298	0.000342289	0.00439416	-0.203018	Homo sapiens arachidonate 15-lipoxygenase, type B (ALOX15B), transcript variant d, mRNA [NM_001141]	17:8039039-8049133	hs|17p13.1	Cytoplasm	enzyme	247	ENST00000380173	ENSG00000179593	ENSP00000369520
A_33_P3285092	AK126123	LOC100129763		0.550314	-1.1318	2.35088	0.0195351	0.0849832	-3.82784	Homo sapiens cDNA FLJ44135 fis, clone THYMU2009134. [AK126123]	4:8294511-8295184	hs|4p16.1			100129763
A_23_P10980	NM_015236	ADGRL3	CIRL3, CL3, LEC3, LPHN3	0.550183	-4.83749	0.982633	0.326773	0.505696	-6.03789	Homo sapiens latrophilin 3 (LPHN3), mRNA [NM_015236]	4:61201255-62078334	hs|4q13.1	Plasma Membrane	G-protein coupled receptor	23284	ENST00000502815	ENSG00000150471	ENSP00000424402
A_33_P3258004	NM_152788	ANKS1B	AIDA, AIDA-1, ANKS2, EB-1, EB1, cajalin-2	0.549715	-2.72704	2.13942	0.0334057	0.120609	-4.28445	Homo sapiens ankyrin repeat and sterile alpha motif domain containing 1B (ANKS1B), transcript variant 1, mRNA [NM_152788]	12:99984772-98729903	hs|12q23.1	Nucleus	other	56899	ENST00000546960	ENSG00000185046	ENSP00000447839
A_24_P129341	NM_020299	AKR1B10	AKR1B11, AKR1B12, ALDRLn, ARL-1, ARL1, HIS, HSI	0.549442	-5.19371	2.11713	0.0352734	0.124983	-4.3302	Homo sapiens aldo-keto reductase family 1, member B10 (aldose reductase) (AKR1B10), mRNA [NM_020299]	7:134527591-134541413	hs|7q33	Cytoplasm	enzyme	57016	ENST00000359579	ENSG00000198074	ENSP00000352584
A_23_P109895	NM_001040454	SLC26A6		0.54941	-0.641899	5.76724	2.45735e-08	2.18573e-06	8.77148	Homo sapiens solute carrier family 26, member 6 (SLC26A6), transcript variant 4, mRNA [NM_001040454]	3:48635492-48625722	hs|3p21.31	Cytoplasm	transporter	65010
A_33_P3289296	NM_183240	TMEM37	PR, PR1	0.549033	-2.87858	1.80375	0.0725184	0.1957	-4.924	Homo sapiens transmembrane protein 37 (TMEM37), mRNA [NM_183240]	2:119429911-119438519	hs|2q14.2	Plasma Membrane	ion channel	140738	ENST00000306406	ENSG00000171227	ENSP00000303148
A_33_P3288725	CU678159			0.549013	-4.23995	1.86459	0.0634541	0.179642	-4.81592	Synthetic construct Homo sapiens gateway clone IMAGE:100017271 3' read TBC1D22A mRNA. [CU678159]		hs|22q13.31
A_33_P3390546	AK130802			0.548984	3.93722	1.91196	0.057066	0.167841	-4.72935	Homo sapiens cDNA FLJ27292 fis, clone TMS02686. [AK130802]		hs|1q32.1
A_23_P79251	NM_014600	EHD3	PAST3	0.548647	-1.5794	3.19043	0.00160911	0.014202	-1.61625	Homo sapiens EH-domain containing 3 (EHD3), mRNA [NM_014600]	2:31234013-31269450	hs|2p23.1	Cytoplasm	other	30845
A_33_P3252286	NM_004750	CRLF1	CISS, CISS1, CLF, CLF-1, NR6, zcytor5	0.548617	0.528157	1.74542	0.0821859	0.210874	-5.02436	Homo sapiens cytokine receptor-like factor 1 (CRLF1), mRNA [NM_004750]	19:18606849-18593224	hs|19p13.11	Extracellular Space	other	9244	ENST00000392386	ENSG00000006016	ENSP00000376188
A_33_P3279009	NM_018942	HMX1	H6, NKX5-3	0.548578	5.8279	2.15284	0.0323237	0.118174	-4.25671	Homo sapiens H6 family homeobox 1 (HMX1), mRNA [NM_018942]	4:8871816-8846075	hs|4p16.1	Nucleus	transcription regulator	3166	ENST00000400677	ENSG00000215612	ENSP00000383516
A_24_P122050	NM_006814	PSMF1	PI31	0.548339	2.72172	2.69392	0.00755774	0.0440464	-3.0002	Homo sapiens proteasome (prosome, macropain) inhibitor subunit 1 (PI31) (PSMF1), transcript variant 1, mRNA [NM_006814]	20:1113228-1172245	hs|20p13	Cytoplasm	other	9491	ENST00000381899	ENSG00000125818	ENSP00000371324
A_24_P340954	NM_001144960	ANKUB1	C3orf16	0.547945	-3.49873	1.75586	0.0803815	0.20811	-5.00662	Homo sapiens ankyrin repeat and ubiquitin domain containing 1 (ANKUB1), mRNA [NM_001144960]	3:149792822-149760647	hs|3q25.1	Other	other	389161
A_33_P3209404	X99663	SH3GL1P3	CNSA-P3, SH3GLP3	0.547668	-3.14547	3.08335	0.00228509	0.0183401	-1.93302	H.sapiens SH3GLP3 pseudogene, 3' end. [X99663]	17:68135667-68133215	hs|17q24.2	Other	other	727736
A_33_P3275687	NM_001001417	TBC1D3B	PRC17, TBC1D3I, TBC1D3L	0.547666	-3.38362	2.56626	0.0108853	0.0568137	-3.32065	Homo sapiens TBC1 domain family, member 3B (TBC1D3B), mRNA [NM_001001417]	17:36176623-36165680	hs|17q12	Extracellular Space	other	414059
A_33_P3376681	NM_001002911	GPR139	GPRg1, PGR3	0.547586	-2.89769	1.34116	0.181129	0.344637	-5.63103	Homo sapiens G protein-coupled receptor 139 (GPR139), mRNA [NM_001002911]	16:20073777-20031484	hs|16p12.3	Plasma Membrane	G-protein coupled receptor	124274	ENST00000326571	ENSG00000180269	ENSP00000370779
A_23_P259172	NM_006280	SSR4	CDG1Y, TRAPD	0.547439	4.17028	5.3712	1.83971e-07	1.17029e-05	6.85718	Homo sapiens signal sequence receptor, delta (SSR4), transcript variant 2, mRNA [NM_006280]	X:153794174-153798511	hs|Xq28	Cytoplasm	other	6748
A_33_P3305617	BC130565	SPTSSB	ADMP, C3orf57, SSSPTB	0.547375	-3.3351	2.05948	0.0405215	0.135997	-4.4463	serine palmitoyltransferase, small subunit B [Source:HGNC Symbol;Acc:24045] [ENST00000359175]	3:161373227-161344783	hs|3q26.1	Cytoplasm	enzyme	165679	ENST00000359175	ENSG00000196542	ENSP00000352097
A_32_P222149	NM_001195280	LRRC72		0.547087	-4.12144	1.85098	0.0653949	0.18335	-4.84039	Homo sapiens leucine rich repeat containing 72 (LRRC72), mRNA [NM_001195280]	7:16526826-16581553	hs|7p21.1	Other	other	100506049	ENST00000382124	ENSG00000205858	ENSP00000371558
A_33_P3308833	NM_058180	C21orf58		0.54697	-2.8397	2.83585	0.00495847	0.0324063	-2.6268	Homo sapiens chromosome 21 open reading frame 58 (C21orf58), mRNA [NM_058180]	21:46324045-46300425	hs|21q22.3	Other	other	54058
A_32_P75357	BC021267	KLHL14		0.546823	-4.18555	1.75997	0.0796801	0.206952	-4.99961	kelch-like 14 (Drosophila) [Source:HGNC Symbol;Acc:29266] [ENST00000358095]	18:32773010-32672672	hs|18q12.1	Cytoplasm	other	57565	ENST00000358095	ENSG00000197705	ENSP00000350808
A_23_P24104	NM_002658	PLAU	ATF, BDPLT5, QPD, UPA, URK, u-PA	0.546625	0.258886	3.47481	0.000605993	0.00678941	-0.727137	Homo sapiens plasminogen activator, urokinase (PLAU), transcript variant 1, mRNA [NM_002658]	10:73909181-73917500	hs|10q22.2	Extracellular Space	peptidase	5328
A_24_P368943	NM_001989	EVX1	EVX-1	0.546548	4.69241	1.33632	0.182704	0.346522	-5.63735	Homo sapiens even-skipped homeobox 1 (EVX1), mRNA [NM_001989]	7:27242544-27247818	hs|7p15.2	Nucleus	transcription regulator	2128	ENST00000496902	ENSG00000106038	ENSP00000419266
A_33_P3390576	NM_001197104	KMT2A	ALL-1, CXXC7, HRX, HTRX1, MLL, MLL1, MLL1A, TRX1, WDSTS	0.546339	-1.51115	4.1666	4.31028e-05	0.000893627	1.71695	Homo sapiens myeloid/lymphoid or mixed-lineage leukemia (trithorax homolog, Drosophila) (MLL), transcript variant 1, mRNA [NM_001197104]	11:118436489-118526831	hs|11q23.3	Nucleus	transcription regulator	4297	ENST00000389506	ENSG00000118058	ENSP00000374157
A_33_P3287731	NM_012330	KAT6B	GTPTS, MORF, MOZ2, MYST4, ZC2HC6B, qkf, querkopf	0.546005	-2.00589	2.05051	0.0413958	0.137837	-4.4641	Homo sapiens K(lysine) acetyltransferase 6B (KAT6B), mRNA [NM_012330]	10:74824926-75032622	hs|10q22.2	Nucleus	enzyme	23522
A_23_P316472	NM_144666	DNHD1	C11orf47, CCDC35, DHCD1, DNHD1L	0.545785	-0.861735	4.51677	9.8319e-06	0.000282085	3.09976	Homo sapiens dynein heavy chain domain 1 (DNHD1), transcript variant 1, mRNA [NM_144666]	11:6497295-6572024	hs|11p15.4	Cytoplasm	other	144132	ENST00000254579	ENSG00000179532	ENSP00000254579
A_23_P114299	NM_001504	CXCR3	CD182, CD183, CKR-L2, CMKAR3, GPR9, IP10-R, Mig-R, MigR	0.545612	1.68557	3.05357	0.00251495	0.0197339	-2.01932	Homo sapiens chemokine (C-X-C motif) receptor 3 (CXCR3), transcript variant 1, mRNA [NM_001504]	X:71618516-71615912	hs|Xq13.1	Plasma Membrane	G-protein coupled receptor	2833	ENST00000373691	ENSG00000186810	ENSP00000362795
A_23_P347541	NM_133445	GRIN3A	GluN3A, NMDAR-L, NR3A	0.545542	-1.75496	2.33352	0.0204437	0.0875695	-3.86688	Homo sapiens glutamate receptor, ionotropic, N-methyl-D-aspartate 3A (GRIN3A), mRNA [NM_133445]	9:101738579-101569351	hs|9q31.1	Plasma Membrane	ion channel	116443	ENST00000361820	ENSG00000198785	ENSP00000355155
A_33_P3335511	NM_001195388	FCRL5	BXMAS1, CD307, CD307e, FCRH5, IRTA2, PRO820	0.545448	-4.60691	1.60495	0.109814	0.251706	-5.2528	Homo sapiens Fc receptor-like 5 (FCRL5), transcript variant 2, mRNA [NM_001195388]	1:157552532-157513376	hs|1q23.1	Plasma Membrane	other	83416
A_33_P3262973	BE244176	LOC107985840		0.545361	-3.73044	1.74031	0.0830805	0.21224	-5.03299	TCBAP1E1275 Pediatric pre-B cell acute lymphoblastic leukemia Baylor-HGSC project=TCBA Homo sapiens cDNA clone TCBAP1275, mRNA sequence [BE244176]	2:3187367-3130036	hs|2p25.3	Other	other	107985840	ENST00000419347	ENSG00000236760
A_23_P43490	NM_058197	CDKN2A	ARF, CDK4I, CDKN2, CMM2, INK4, INK4A, MLM, MTS-1, MTS1, P14, P14ARF, P16, P16-INK4A, P16INK4, P16INK4A, P19, P19ARF, TP16	0.545355	0.781453	3.44157	0.000681549	0.00741867	-0.834607	Homo sapiens cyclin-dependent kinase inhibitor 2A (melanoma, p16, inhibits CDK4) (CDKN2A), transcript variant 3, mRNA [NM_058197]	9:21995042-21967751	hs|9p21.3	Nucleus	transcription regulator	1029
A_33_P3301040	NM_007072	HHLA2	B7-H5, B7-H7, B7H7, B7y	0.545175	-3.90554	1.96445	0.0506267	0.156421	-4.63098	Homo sapiens HERV-H LTR-associating 2 (HHLA2), mRNA [NM_007072]	3:108296489-108378284	hs|3q13.13	Other	other	11148	ENST00000357759	ENSG00000114455	ENSP00000350402
A_24_P228302	NM_006890	CEACAM7	CGM2	0.545154	-3.63616	1.71561	0.0875182	0.21905	-5.0744	Homo sapiens carcinoembryonic antigen-related cell adhesion molecule 7 (CEACAM7), mRNA [NM_006890]	19:41688276-41673306	hs|19q13.2	Plasma Membrane	other	1087	ENST00000006724	ENSG00000007306	ENSP00000006724
A_23_P16096	NM_020230	PPAN	BXDC3, SSF, SSF-1, SSF1, SSF2	0.54497	0.197479	2.44947	0.0150192	0.0708006	-3.60092	Homo sapiens peter pan homolog (Drosophila) (PPAN), mRNA [NM_020230]	19:10106222-10112002	hs|19p13.2	Nucleus	other	56342	ENST00000466025	ENSG00000130810
A_33_P3408953	NM_199127	GGTLC2	GGTL4	0.544915	-0.47723	4.27458	2.75956e-05	0.000628961	2.1332	Homo sapiens gamma-glutamyltransferase light chain 2 (GGTLC2), transcript variant 1, mRNA [NM_199127]	22:22644619-22647897	hs|22q11.22	Plasma Membrane	enzyme	91227
A_23_P142022	NM_015629	PRPF31	NY-BR-99, PRP31, RP11, SNRNP61	0.544856	-1.49899	2.82357	0.00514603	0.0331759	-2.65982	Homo sapiens PRP31 pre-mRNA processing factor 31 homolog (S. cerevisiae) (PRPF31), mRNA [NM_015629]	19:54115409-54131718	hs|19q13.42	Nucleus	other	26121	ENST00000498612	ENSG00000105618
A_33_P3265479	AB167741	ZFAT	AITD3, ZFAT1, ZNF406	0.544708	-0.96313	5.15574	5.26455e-07	2.71577e-05	5.86039	zinc finger and AT hook domain containing [Source:HGNC Symbol;Acc:19899] [ENST00000522974]	8:134713048-134477787	hs|8q24.22	Nucleus	transcription regulator	57623	ENST00000522974	ENSG00000066827
A_33_P3324181	AK096599	LOC283112		0.544513	-4.50909	1.73848	0.0834033	0.212712	-5.03608	Homo sapiens cDNA FLJ39280 fis, clone OCBBF2010989. [AK096599]	11:-	hs|11p15.1			283112
A_23_P149099	NM_005216	DDOST	AGER1, CDG1R, GATD6, OKSWcl45, OST, OST48, WBP1	0.544308	2.48634	4.62053	6.23555e-06	0.000197417	3.52752	Homo sapiens dolichyl-diphosphooligosaccharide--protein glycosyltransferase (DDOST), mRNA [NM_005216]	1:20661543-20651766	hs|1p36.12	Cytoplasm	enzyme	1650	ENST00000415136	ENSG00000244038	ENSP00000399457
A_33_P3268649	NM_030807	SLC2A11	GLUT10, GLUT11	0.543762	-2.87976	2.65751	0.00839804	0.0473969	-3.09308	Homo sapiens solute carrier family 2 (facilitated glucose transporter), member 11 (SLC2A11), transcript variant 1, mRNA [NM_030807]	22:23856702-23886111	hs|22q11.23	Plasma Membrane	transporter	66035
A_24_P272967	NM_015060	AVL9	KIAA0241	0.543505	-2.03049	3.3236	0.00102685	0.0100537	-1.20849	Homo sapiens AVL9 homolog (S. cerevisiase) (AVL9), mRNA [NM_015060]	7:32495425-32588740	hs|7p14.3	Other	other	23080
A_33_P3280003	NM_004667	HERC2	D15F37S1, MRT38, SHEP1, jdf2, p528	0.543304	-2.24567	2.75205	0.0063723	0.0388218	-2.84944	Homo sapiens hect domain and RLD 2 (HERC2), mRNA [NM_004667]	15:28322172-28111036	hs|15q13.1	Cytoplasm	enzyme	8924
A_33_P3359724	BG717688	C1orf194		0.543069	0.6855	2.10178	0.0366105	0.127928	-4.36142	chromosome 1 open reading frame 194 [Source:HGNC Symbol;Acc:32331] [ENST00000369942]	1:109113877-109105950	hs|1p13.3	Other	other	127003	ENST00000369942	ENSG00000179902
A_23_P66110	NM_000548	TSC2	LAM, PPP1R160, TSC4	0.542695	0.0260907	6.83524	6.65226e-11	1.59345e-08	14.4231	Homo sapiens tuberous sclerosis 2 (TSC2), transcript variant 1, mRNA [NM_000548]	16:2047803-2088719	hs|16p13.3	Cytoplasm	other	7249	ENST00000382538	ENSG00000103197	ENSP00000371978
A_24_P196851	NM_006289	TLN1	ILWEQ, TLN, talin-1	0.542441	1.41985	3.80145	0.000182258	0.00269463	0.378132	Homo sapiens talin 1 (TLN1), mRNA [NM_006289]	9:35732394-35697336	hs|9p13.3	Plasma Membrane	other	7094	ENST00000489255	ENSG00000137076
A_23_P137035	NM_003662	PIR		0.542381	-4.95664	2.40938	0.0167298	0.0767102	-3.69425	Homo sapiens pirin (iron-binding nuclear protein) (PIR), transcript variant 1, mRNA [NM_003662]	X:15493587-15384798	hs|Xp22.2	Nucleus	transcription regulator	8544	ENST00000380421	ENSG00000087842	ENSP00000369786
A_33_P3338341	NM_016335	PRODH	HSPOX2, PIG6, POX, PRODH1, PRODH2, TP53I6	0.542365	-3.62082	1.72829	0.0852168	0.215423	-5.05322	Homo sapiens proline dehydrogenase (oxidase) 1 (PRODH), nuclear gene encoding mitochondrial protein, transcript variant 1, mRNA [NM_016335]	22:18936552-18912773	hs|22q11.21	Cytoplasm	enzyme	5625	ENST00000482858	ENSG00000100033
A_24_P167825	NM_015289	VPS39	TLP, VAM6, hVam6p	0.54218	-0.374133	4.4161	1.51794e-05	0.00039817	2.69249	Homo sapiens vacuolar protein sorting 39 homolog (S. cerevisiae) (VPS39), mRNA [NM_015289]	15:42208330-42158700	hs|15q15.1	Cytoplasm	transporter	23339	ENST00000318006	ENSG00000166887	ENSP00000326534
A_24_P17302	NM_194458	UBE2J2	NCUBE-2, NCUBE2, PRO2121	0.542099	-2.90561	2.70489	0.00731977	0.0430739	-2.97198	Homo sapiens ubiquitin-conjugating enzyme E2, J2 (UBE2J2), transcript variant 3, mRNA [NM_194458]	1:1273853-1253911	hs|1p36.33	Cytoplasm	enzyme	118424
A_24_P4054	NM_003302	TRIP6	OIP-1, OIP1, TRIP-6, TRIP6i2, ZRP-1	0.542021	-0.803864	5.01601	1.02349e-06	4.57683e-05	5.23137	Homo sapiens thyroid hormone receptor interactor 6 (TRIP6), mRNA [NM_003302]	7:100867327-100873453	hs|7q22.1	Extracellular Space	cytokine	7205	ENST00000488670	ENSG00000087077
A_23_P92093	NM_001407	CELSR3	ADGRC3, CDHF11, EGFL1, FMI1, HFMI1, MEGF2, RESDA1	0.541568	-2.70172	2.51196	0.0126606	0.0629471	-3.4525	Homo sapiens cadherin, EGF LAG seven-pass G-type receptor 3 (flamingo homolog, Drosophila) (CELSR3), mRNA [NM_001407]	3:48662914-48636462	hs|3p21.31	Plasma Membrane	G-protein coupled receptor	1951	ENST00000498057	ENSG00000008300
A_33_P3250289	NM_139047	MAPK8	JNK, JNK-46, JNK1, JNK1A2, JNK21B1/2, PRKM8, SAPK1, SAPK1c	0.541426	-3.03128	2.29268	0.0227282	0.0938683	-3.95762	Homo sapiens mitogen-activated protein kinase 8 (MAPK8), transcript variant JNK1-b2, mRNA [NM_139047]	10:48306638-48439359	hs|10q11.22	Cytoplasm	kinase	5599
A_33_P3343820	NR_028344	LINC00632	ASINC	0.541277	-3.31643	1.96227	0.0508815	0.156988	-4.63512	Homo sapiens uncharacterized LOC286411 (RP1-177G6.2), transcript variant 1, non-coding RNA [NR_028344]	X:140709758-140772676	hs|Xq27.1	Other	other	286411	ENST00000370535	ENSG00000203930
A_33_P3375646	AK296003	GTPBP6	PGPL	0.541079	-0.342964	2.00128	0.0464824	0.148394	-4.5604	GTP binding protein 6 (putative) [Source:HGNC Symbol;Acc:30189] [ENST00000485332]	X, Y:318818-303351	hs|Yp11.32	Other	other	8225	ENST00000485332	ENSG00000178605
A_33_P3254801	NM_007346	OGFR		0.540721	1.7493	3.26326	0.00126086	0.0117599	-1.39513	Homo sapiens opioid growth factor receptor (OGFR), mRNA [NM_007346]	20:62804799-62813999	hs|20q13.33	Plasma Membrane	other	11054	ENST00000370461	ENSG00000060491	ENSP00000359491
A_33_P3298105	NM_001166271	SPATA13	ARHGEF29, ASEF2	0.540605	0.332139	3.98391	8.98222e-05	0.001586	1.03371	Homo sapiens spermatogenesis associated 13 (SPATA13), transcript variant 1, mRNA [NM_001166271]	13:23979625-24307073	hs|13q12.12	Plasma Membrane	other	221178	ENST00000382095	ENSG00000182957	ENSP00000371527
A_23_P73702	NM_005120	MED12	ARC240, CAGH45, FGS1, HOPA, MED12S, OHDOX, OKS, OPA1, TNRC11, TRAP230	0.540577	-1.35003	3.82666	0.000165538	0.00250619	0.467101	Homo sapiens mediator complex subunit 12 (MED12), mRNA [NM_005120]	X:71118555-71142453	hs|Xq13.1	Nucleus	transcription regulator	9968	ENST00000444034	ENSG00000184634	ENSP00000404373
A_23_P119763	NM_022436	ABCG5	STSL	0.540562	-4.06437	1.02445	0.30665	0.48579	-5.99684	Homo sapiens ATP-binding cassette, sub-family G (WHITE), member 5 (ABCG5), mRNA [NM_022436]	2:43838839-43806153	hs|2p21	Plasma Membrane	transporter	64240	ENST00000409962	ENSG00000138075
A_33_P3347057	AK092662	LOC100132005		0.540218	-4.751	1.82739	0.0688762	0.189416	-4.88241	Homo sapiens cDNA FLJ35343 fis, clone PROST2015932. [AK092662]	6:38255057-38255617	hs|6p21.2			100132005
A_32_P183904	NM_138356	SHF		0.540164	-5.1087	1.8929	0.0595685	0.172736	-4.76443	Homo sapiens Src homology 2 domain containing F (SHF), mRNA [NM_138356]	15:45201174-45167213	hs|15q21.1	Other	other	90525	ENST00000458022	ENSG00000138606	ENSP00000411530
A_33_P3353979	NM_181519	SYT15	CHR10SYT, sytXV	0.539989	-1.98068	2.38975	0.0176289	0.0794187	-3.73943	Homo sapiens synaptotagmin XV (SYT15), transcript variant b, mRNA [NM_181519]	10:46578017-46595169	hs|10q11.22	Cytoplasm	transporter	83849
A_23_P134433	NM_001427	EN2		0.539915	6.04631	2.79641	0.00558394	0.0353356	-2.73237	Homo sapiens engrailed homeobox 2 (EN2), mRNA [NM_001427]	7:155458128-155464830	hs|7q36.3	Nucleus	transcription regulator	2020	ENST00000297375	ENSG00000164778	ENSP00000297375
A_23_P218817	NM_152246	CPT1B	CPT1-M, CPT1M, CPTI, CPTI-M, M-CPT1, MCCPT1, MCPT1	0.539848	0.181766	2.48261	0.0137237	0.066667	-3.52264	Homo sapiens carnitine palmitoyltransferase 1B (muscle) (CPT1B), nuclear gene encoding mitochondrial protein, transcript variant 3, mRNA [NM_152246]	22:50578666-50568860	hs|22q13.33	Cytoplasm	enzyme	1375
A_24_P205589	NM_007274	ACOT7	ACH1, ACT, BACH, CTE-II, LACH, LACH1, hBACH	0.539651	-1.30945	3.42668	0.000718183	0.00771354	-0.882453	Homo sapiens acyl-CoA thioesterase 7 (ACOT7), transcript variant hBACHa, mRNA [NM_007274]	1:6393765-6264271	hs|1p36.31	Cytoplasm	enzyme	11332
A_23_P342825	NM_022039	FBXW4	DAC, FBW4, FBWD4, SHFM3, SHSF3	0.539616	1.01534	5.13146	5.9151e-07	2.99144e-05	5.75008	Homo sapiens F-box and WD repeat domain containing 4 (FBXW4), mRNA [NM_022039]	10:101695294-101610663	hs|10q24.32	Cytoplasm	enzyme	6468
A_32_P204950	XR_108565	LOC401176		0.539611	-4.45399	1.66891	0.0964319	0.232062	-5.15109	PREDICTED: Homo sapiens hypothetical LOC401176 (LOC401176), miscRNA [XR_108565]	5:16180240-16187060	hs|5p15.1	Other	other	401176
A_33_P3296831	NM_001204186	TP73	P73	0.539415	-4.14737	1.67673	0.0948914	0.230062	-5.1384	Homo sapiens tumor protein p73 (TP73), transcript variant 10, mRNA [NM_001204186]	1:3652564-3736200	hs|1p36.32	Nucleus	transcription regulator	7161
A_23_P9392	NM_016390	SPOUT1	C9orf114, CENP-32, CENP32, HSPC109	0.539156	-1.6288	4.35068	2.00475e-05	0.000490966	2.43202	Homo sapiens chromosome 9 open reading frame 114 (C9orf114), mRNA [NM_016390]	9:128833308-128819650	hs|9q34.11	Nucleus	other	51490	ENST00000480366	ENSG00000198917
A_32_P41553	NM_144627	TSACC	C1orf182, SIP, SSTK-IP	0.539079	-1.49462	2.72069	0.00698912	0.0417101	-2.93115	Homo sapiens chromosome 1 open reading frame 182 (C1orf182), mRNA [NM_144627]	1:156337313-156346994	hs|1q22	Cytoplasm	other	128229	ENST00000466306	ENSG00000163467	ENSP00000477010
A_33_P3292307	NM_013319	UBIAD1	SCCD, TERE1	0.539036	-1.72566	2.76991	0.00604356	0.037439	-2.80253	Homo sapiens UbiA prenyltransferase domain containing 1 (UBIAD1), mRNA [NM_013319]	1:11273197-11299571	hs|1p36.22	Nucleus	enzyme	29914	ENST00000376804	ENSG00000120942	ENSP00000366000
A_33_P3298043	NM_001079528	ABCC6	ABC34, ARA, EST349056, GACI2, MLP1, MOAT-E, MOATE, MRP6, PXE, PXE1, URG7	0.539013	-2.51303	3.51157	0.00053161	0.0061662	-0.607216	Homo sapiens ATP-binding cassette, sub-family C (CFTR/MRP), member 6 (ABCC6), transcript variant 2, mRNA [NM_001079528]	16:16223616-16149564	hs|16p13.11	Plasma Membrane	transporter	368
A_33_P3279550	NM_031944	MIXL1	MILD1, MIX, MIXL	0.538567	-5.37744	1.96484	0.0505812	0.156413	-4.63024	Homo sapiens Mix paired-like homeobox (MIXL1), mRNA [NM_031944]	1:226223617-226227054	hs|1q42.12	Nucleus	transcription regulator	83881
A_33_P3338793	NM_004977	KCNC3	KSHIIID, KV3.3, SCA13	0.538554	2.40369	1.36893	0.172295	0.333454	-5.59435	Homo sapiens potassium voltage-gated channel, Shaw-related subfamily, member 3 (KCNC3), mRNA [NM_004977]	19:50333514-50311941	hs|19q13.33	Plasma Membrane	ion channel	3748	ENST00000477616	ENSG00000131398	ENSP00000434241
A_33_P3389593	CN276704			0.538541	-3.66618	2.151	0.0324699	0.11847	-4.26052	17000600112080 GRN_PREHEP Homo sapiens cDNA 5', mRNA sequence [CN276704]		hs|17q21.32
A_23_P16110	NM_001079935	OR7E24	HSHT2, OR19-8, OR7E24P, OR7E24Q	0.538431	0.251265	2.38038	0.0180727	0.080549	-3.76087	Homo sapiens olfactory receptor, family 7, subfamily E, member 24 (OR7E24), mRNA [NM_001079935]	19:9251043-9252062	hs|19p13.2	Plasma Membrane	G-protein coupled receptor	26648	ENST00000456448	ENSG00000237521	ENSP00000387523
A_33_P3356220	NM_001165937	STARD3	CAB1, MLN64, es64	0.53836	7.73117	2.01392	0.0451288	0.145587	-4.5359	Homo sapiens StAR-related lipid transfer (START) domain containing 3 (STARD3), transcript variant 2, mRNA [NM_001165937]	17:39637079-39664200	hs|17q12	Cytoplasm	transporter	10948	ENST00000471896	ENSG00000131748
A_33_P3380356	AK126705	LOC100127991		0.538116	-5.33603	2.17959	0.0302557	0.113459	-4.20089	Homo sapiens cDNA FLJ44751 fis, clone BRACE3029447. [AK126705]	7:157045244-157044693	hs|7q36.3			100127991
A_23_P142031	NM_001101401	SBK2	SGK069	0.538058	-0.534152	2.56998	0.0107722	0.0564458	-3.31152	Homo sapiens SH3-binding domain kinase family, member 2 (SBK2), mRNA [NM_001101401]	19:55537174-55529335	hs|19q13.42	Other	other	646643	ENST00000344158	ENSG00000187550	ENSP00000345044
A_33_P3299921	XM_001719518	LOC100128869		0.537362	-3.28179	2.08472	0.0381471	0.131196	-4.39585	PREDICTED: Homo sapiens hypothetical protein LOC100128869 (LOC100128869), mRNA [XM_001719518]	4:-	hs|4q28.3			100128869
A_24_P295877	NM_014704	CEP104	CFAP256, GlyBP, JBTS25, KIAA0562, ROC22	0.537158	-2.50085	4.57947	7.47378e-06	0.000228201	3.35728	Homo sapiens centrosomal protein 104kDa (CEP104), mRNA [NM_014704]	1:3857232-3812080	hs|1p36.32	Cytoplasm	other	9731	ENST00000438539	ENSG00000116198	ENSP00000395283
A_23_P123164	NR_002140	OR6W1P	OR6W1, sdolf	0.537149	-0.860207	1.52608	0.128301	0.277423	-5.37285	Homo sapiens olfactory receptor, family 6, subfamily W, member 1 pseudogene (OR6W1P), non-coding RNA [NR_002140]	7:143063784-143062283	hs|7q34	Plasma Membrane	other	89883	ENST00000496192	ENSG00000179420
A_24_P57898	NM_080606	BHLHE23	BETA4, BHLHB4, Beta3b, bA305P22.3	0.536657	4.23872	1.94263	0.0532244	0.161191	-4.67217	Homo sapiens basic helix-loop-helix family, member e23 (BHLHE23), mRNA [NM_080606]	20:63007034-63005978	hs|20q13.33	Nucleus	transcription regulator	128408	ENST00000370346	ENSG00000125533	ENSP00000359371
A_33_P3774867	BC094703	DLGAP1-AS2		0.536561	-4.06329	1.93153	0.054589	0.163767	-4.69297	Homo sapiens cDNA clone IMAGE:30412101. [BC094703]	18:3603736-3610088	hs|18p11.31	Other	other	84777
A_33_P3415345	NM_001135745	ALS2	ALS2CR6, ALSJ, IAHSP, PLSJ	0.536339	-3.23936	2.77002	0.00604159	0.0374384	-2.80224	Homo sapiens amyotrophic lateral sclerosis 2 (juvenile) (ALS2), transcript variant 2, mRNA [NM_001135745]	2:201781171-201700262	hs|2q33.1	Cytoplasm	other	57679	ENST00000496244	ENSG00000003393
A_23_P216915	NM_004959	NR5A1	AD4BP, ELP, FTZ1, FTZF1, POF7, SF-1, SF1, SPGF8, SRXX4, SRXY3, hSF-1	0.535878	-3.48249	1.7495	0.0814764	0.209816	-5.01743	Homo sapiens nuclear receptor subfamily 5, group A, member 1 (NR5A1), mRNA [NM_004959]	9:124507419-124481235	hs|9q33.3	Nucleus	ligand-dependent nuclear receptor	2516	ENST00000373588	ENSG00000136931	ENSP00000362690
A_23_P128246	NM_007076	FICD	HIP13, HYPE, UNQ3041	0.535647	-0.24704	5.26332	3.12675e-07	1.78919e-05	6.35405	Homo sapiens FIC domain containing (FICD), mRNA [NM_007076]	12:108515273-108519602	hs|12q23.3	Nucleus	enzyme	11153
A_23_P33072	NM_032272	MAF1		0.535639	1.7939	3.47353	0.000608765	0.00680566	-0.731314	Homo sapiens MAF1 homolog (S. cerevisiae) (MAF1), mRNA [NM_032272]	8:144104401-144107611	hs|8q24.3	Nucleus	other	84232	ENST00000532522	ENSG00000179632	ENSP00000436720
A_33_P3247559	NM_001144937	FNDC7		0.535368	-5.11897	1.91553	0.0566079	0.167019	-4.72275	Homo sapiens fibronectin type III domain containing 7 (FNDC7), mRNA [NM_001144937]	1:108712933-108742748	hs|1p13.3	Other	other	163479	ENST00000370017	ENSG00000143107	ENSP00000359034
A_33_P3287529	NM_016176	SDF4	Cab45, SDF-4	0.534558	-0.812963	3.44897	0.000664023	0.00728892	-0.81079	Homo sapiens stromal cell derived factor 4 (SDF4), transcript variant 2, mRNA [NM_016176]	1:1232066-1216907	hs|1p36.33	Cytoplasm	other	51150	ENST00000478938	ENSG00000078808
A_33_P3251073	NM_178545	TMEM52		0.534443	-3.96249	1.9896	0.0477641	0.150788	-4.58291	Homo sapiens transmembrane protein 52 (TMEM52), mRNA [NM_178545]	1:1919300-1917589	hs|1p36.33	Other	other	339456	ENST00000310991	ENSG00000178821	ENSP00000311122
A_33_P3257607	NM_001197131	PPP1R12B	MYPT2, PP1bp55	0.534167	-2.06714	3.22608	0.00142882	0.0129436	-1.5086	Homo sapiens protein phosphatase 1, regulatory subunit 12B (PPP1R12B), transcript variant 7, mRNA [NM_001197131]	1:202348701-202588568	hs|1q32.1	Cytoplasm	phosphatase	4660
A_23_P112846	NM_001144978	MTHFD2L		0.533982	-4.56296	1.00812	0.314406	0.493219	-6.01307	Homo sapiens methylenetetrahydrofolate dehydrogenase (NADP+ dependent) 2-like (MTHFD2L), mRNA [NM_001144978]	4:74123272-74303098	hs|4q13.3	Cytoplasm	enzyme	441024	ENST00000492183	ENSG00000163738
A_33_P3343485	AY358103	HIP1	HIP-I, ILWEQ, SHON, SHONbeta, SHONgamma	0.533489	-0.199382	4.47689	1.16881e-05	0.000320465	2.9375	huntingtin interacting protein 1 [Source:HGNC Symbol;Acc:4913] [ENST00000479835]	7:75738975-75533297	hs|7q11.23	Cytoplasm	other	3092	ENST00000479835	ENSG00000127946
A_33_P3284951	NM_006739	MCM5	CDC46, MGORS8, P1-CDC46	0.533249	-0.287721	3.87229	0.000138903	0.00219657	0.629453	Homo sapiens minichromosome maintenance complex component 5 (MCM5), mRNA [NM_006739]	22:35400122-35454941	hs|22q12.3	Nucleus	enzyme	4174
A_32_P181020	NM_005510	DXO	DOM3L, DOM3Z, NG6, RAI1	0.533222	-1.13565	5.93731	1.00363e-08	1.09972e-06	9.62501	Homo sapiens dom-3 homolog Z (C. elegans) (DOM3Z), mRNA [NM_005510]	6:31972289-31969810	hs|6p21.33	Nucleus	enzyme	1797	ENST00000474587	ENSG00000204348
A_33_P3239122	AK310052	PPIH	CYP-20, CYPH, SnuCyp-20, USA-CYP	0.533101	-3.01779	2.66646	0.00818404	0.0466053	-3.07036	peptidylprolyl isomerase H (cyclophilin H) [Source:HGNC Symbol;Acc:14651] [ENST00000372550]	1:42657769-42681653	hs|1p34.2	Nucleus	enzyme	10465	ENST00000372550	ENSG00000171960	ENSP00000361630
A_33_P3306307	NM_181539	KRT26	CK26, K25, K25IRS2, K26, KRT25B	0.532914	-4.10587	1.6645	0.0973113	0.233657	-5.15824	Homo sapiens keratin 26 (KRT26), mRNA [NM_181539]	17:40772158-40766237	hs|17q21.2	Cytoplasm	other	353288	ENST00000335552	ENSG00000186393	ENSP00000334798
A_24_P386639	NM_016526	BET1L	BET1L1, GOLIM3, GS15, HSPC197	0.532737	0.0108389	5.78651	2.22228e-08	2.00199e-06	8.86726	Homo sapiens blocked early in transport 1 homolog (S. cerevisiae)-like (BET1L), transcript variant 2, mRNA [NM_016526]	11:207421-202923	hs|11p15.5	Cytoplasm	transporter	51272	ENST00000382762	ENSG00000177951	ENSP00000372210
A_33_P3263002	AK124141	TMEM262		0.532505	-4.1912	1.92402	0.0555288	0.165287	-4.70697	Uncharacterized protein [Source:UniProtKB/TrEMBL;Acc:E9PME8] [ENST00000528029]	11:65089108-65088371	hs|11q13.1	Other	other	100130348	ENST00000528029	ENSG00000187066
A_33_P3337831	BC062442	HEATR1	BAP28, UTP10	0.531983	-3.89308	1.88946	0.0600298	0.173503	-4.77073	HEAT repeat containing 1 [Source:HGNC Symbol;Acc:25517] [ENST00000366579]	1:236604540-236549004	hs|1q43	Nucleus	other	55127	ENST00000366579	ENSG00000119285	ENSP00000355538
A_33_P3340224	NR_034097	JAZF1-AS1		0.531093	-1.68544	1.94405	0.0530521	0.160828	-4.66951	Homo sapiens uncharacterized LOC100128081 (LOC100128081), non-coding RNA [NR_034097]	7:28180456-28241376	hs|7p15.1	Other	other	100128081	ENST00000436758	ENSG00000234336
A_33_P3215288	AK128288	MIR646HG		0.530941	-1.29979	2.9262	0.00375888	0.0263377	-2.37978	Homo sapiens cDNA FLJ46426 fis, clone THYMU3013897. [AK128288]	20:60138491-60322255	hs|20q13.33	Other	other	284757
A_23_P341065	NM_031454	SELENOO	SELO	0.530928	0.275435	4.44558	1.33768e-05	0.000357872	2.81096	Homo sapiens selenoprotein O (SELO), mRNA [NM_031454]	22:50200978-50217615	hs|22q13.33	Extracellular Space	enzyme	83642	ENST00000380903	ENSG00000073169	ENSP00000370288
A_33_P3367112	CR607463	PXN-AS1	EyeLinc4	0.530776	-4.0777	2.26433	0.0244426	0.0982663	-4.01971	full-length cDNA clone CS0DD005YE10 of Neuroblastoma Cot 50-normalized of Homo sapiens (human) [CR607463]	12:120201290-120212827	hs|12q24.23	Other	other	100506649	ENST00000535200	ENSG00000255857
A_33_P3228591	AK301084	WDR45	JM5, NBIA4, NBIA5, WDRX1, WIPI-4, WIPI4	0.53063	-3.92334	1.68515	0.0932523	0.227445	-5.12465	WD repeat domain 45 [Source:HGNC Symbol;Acc:28912] [ENST00000376357]	X:49101120-49074432	hs|Xp11.23	Other	other	11152	ENST00000376357	ENSG00000196998
A_33_P3374504	BC099923	TXNRD2	GCCD5, SELZ, TR, TR-BETA, TR3, TRXR2	0.530282	-0.435851	3.1446	0.00187185	0.015851	-1.75304	thioredoxin reductase 2 [Source:HGNC Symbol;Acc:18155] [ENST00000334363]	22:19941991-19875517	hs|22q11.21	Cytoplasm	enzyme	10587	ENST00000334363	ENSG00000184470	ENSP00000334451
A_33_P3270404	NM_001077198	ATG9A	APG9L1, MGD3208, mATG9	0.530206	0.0930357	5.54687	7.62871e-08	5.70703e-06	7.6934	Homo sapiens ATG9 autophagy related 9 homolog A (S. cerevisiae) (ATG9A), transcript variant 1, mRNA [NM_001077198]	2:219229687-219219379	hs|2q35	Cytoplasm	other	79065	ENST00000361242	ENSG00000198925	ENSP00000355173
A_23_P218579	NM_024506	GLB1L		0.529657	-2.89008	2.32477	0.0209151	0.0888902	-3.88644	Homo sapiens galactosidase, beta 1-like (GLB1L), mRNA [NM_024506]	2:219245440-219236597	hs|2q35	Extracellular Space	other	79411
A_23_P406928	HV444971	ND5	MTND5	0.529179	3.50809	3.00827	0.00290582	0.0218626	-2.14916	mitochondrially encoded NADH dehydrogenase 5 [Source:HGNC Symbol;Acc:7461] [ENST00000361567]	MT:12336-14147		Cytoplasm	enzyme	4540	ENST00000361567	ENSG00000198786	ENSP00000354813
[truncated: 29,453 more rows]

## Sheet: partial.protection.
ID	GB_ACC	GENE_SYMBOL	ENTREZ_OTHER_ALIASES	logFC	AveExpr	t	P.Value	adj.P.Val	B	DESCRIPTION	CHROMOSOMAL_LOCATION	CYTOBAND	CELLULAR_LOCATION	TRANSCRIPT_TYPE	ENTREZ_GENE_ID	ENSEMBL_TRANSCRIPT_ID	ENSEMBL_GENE_ID	ENSEMBL_PEPTIDE_ID
[truncated: 30,900 more rows]

[truncated: 2 more sheets: weak.protection, no.protection]
