# Supplementary material for: Transcriptomic Analysis Reveals Sixteen Potential Genes Associated with the Successful Differentiation of Antibody-Secreting Cells through the Utilization of Unfolded Protein Response Mechanisms in Robust Responders to the Influenza Vaccine
Source: Vaccines (Basel). 2024 Jan 29;12(2):136. doi: 10.3390/vaccines12020136 (PMC10892001; doi:10.3390/vaccines12020136)
Supplement: Supplementary file 1 [file vaccines-12-00136-s001.zip › Supplementary Table S2_V1.xlsx]

## Sheet: Sheet 1
ID	Description	GeneRatio	BgRatio	p-value	adjusted p-value	q-value	geneID	Count	SignificantGenes
GO:0050871	positive regulation of B cell activation	45/1438	155/18903	1.55673e-15	8.75662e-12	8.59644e-12	IGHG3/IGHV4-31/IGLC1/IGLC2/IGLC6/IGHG1/IGLL5/IGLL1/IGHV6-1/IGHV3-13/IGHV3-20/IGHV4-59/CD38/IGHV3-74/IGHV3-9/IGHV3-33/IGHV3-66/IGHV3-48/IGHA1/IGHV3-35/IGKC/IGHV3-15/IGHM/IGHV1-69/IGHV1-18/IGHV2-5/IGHV3-73/IGHV5-51/IGHV1-24/IGHA2/IGHV2-26/IGHV2-70/IGHV3-49/IGHV1-3/IL4/IGHV1-58/XBP1/NSD2/CD40/CDKN1A/TLR4/PTPRC/BMI1/BCL6/TBX21	45	CD38, IL4, XBP1, NSD2, CD40, CDKN1A, TLR4, PTPRC, BMI1, BCL6, TBX21
GO:0050864	regulation of B cell activation	52/1438	204/18903	3.95574e-15	8.90449e-12	8.74161e-12	IGHG3/IGHV4-31/IGLC1/IGLC2/MZB1/IGLC6/IGHG1/IGLL5/IGLL1/IGHV6-1/IGHV3-13/IGHV3-20/IGHV4-59/CD38/IGHV3-74/IGHV3-9/IGHV3-33/IGHV3-66/IGHV3-48/IGHA1/IGHV3-35/IGKC/TNFRSF13B/IGHV3-15/IGHM/IGHV1-69/IGHV1-18/IGHV2-5/IGHV3-73/IGHV5-51/IGHV1-24/IGHA2/IGHV2-26/IGHV2-70/IGHV3-49/IGHV1-3/IL4/IGHV1-58/XBP1/NSD2/CD40/CDKN1A/TLR4/PTPRC/ID2/BMI1/BCL6/MNDA/ZFP36L2/CD300A/TBX21/AHR	52	MZB1, CD38, TNFRSF13B, IL4, XBP1, NSD2, CD40, CDKN1A, TLR4, PTPRC, ID2, BMI1, BCL6, MNDA, ZFP36L2, CD300A, TBX21, AHR
GO:0006958	complement activation, classical pathway	36/1438	106/18903	4.74906e-15	8.90449e-12	8.74161e-12	IGHG3/IGHV4-31/IGLC1/IGLC2/IGLC6/IGHG1/IGLL5/IGLL1/IGHV6-1/IGHV3-13/IGHV3-20/IGHV4-59/IGHV3-74/IGHV3-9/IGHV3-33/IGHV3-66/IGHV3-48/IGHA1/IGHV3-35/IGKC/IGHV3-15/IGHM/IGHV1-69/IGHV1-18/IGHV2-5/IGHV3-73/IGHV5-51/IGHV1-24/IGHA2/IGHV2-26/IGHV2-70/IGHV3-49/IGHV1-3/IGHV1-58/MASP2/C1QC	36	MASP2, C1QC
GO:0050853	B cell receptor signaling pathway	40/1438	130/18903	6.6515e-15	9.35368e-12	9.18258e-12	IGHG3/IGHV4-31/IGLC1/IGLC2/IGLC6/IGHG1/IGLL5/IGLL1/IGHV6-1/IGHV3-13/IGHV3-20/IGHV4-59/CD38/IGHV3-74/IGHV3-9/IGHV3-33/IGHV3-66/IGHV3-48/IGHA1/IGHV3-35/IGKC/IGHV3-15/IGHM/IGHV1-69/IGHV1-18/IGHV2-5/IGHV3-73/IGHV5-51/IGHV1-24/IGHA2/IGHV2-26/IGHV2-70/IGHV3-49/IGHV1-3/IGHV1-58/LIME1/PTPRC/PLEKHA1/MNDA/CD300A	40	CD38, LIME1, PTPRC, PLEKHA1, MNDA, CD300A
GO:0006910	phagocytosis, recognition	35/1438	103/18903	1.11599e-14	1.25549e-11	1.23252e-11	IGHG3/IGHV4-31/IGLC1/IGLC2/IGLC6/IGHG1/IGLL5/IGLL1/IGHV6-1/IGHV3-13/IGHV3-20/IGHV4-59/IGHV3-74/IGHV3-9/IGHV3-33/IGHV3-66/IGHV3-48/IGHA1/IGHV3-35/IGKC/IGHV3-15/IGHM/IGHV1-69/IGHV1-18/IGHV2-5/IGHV3-73/IGHV5-51/IGHV1-24/IGHA2/IGHV2-26/IGHV2-70/IGHV3-49/IGHV1-3/IGHV1-58/LBP	35	LBP
GO:0002455	humoral immune response mediated by circulating immunoglobulin	37/1438	119/18903	4.74811e-14	4.45136e-11	4.36993e-11	IGHG3/IGHV4-31/IGLC1/IGLC2/IGLC6/IGHG1/IGLL5/IGLL1/IGHV6-1/IGHV3-13/IGHV3-20/IGHV4-59/IGHV3-74/IGHV3-9/IGHV3-33/IGHV3-66/IGHV3-48/IGHA1/IGHV3-35/IGKC/IGHV3-15/IGHM/IGHV1-69/IGHV1-18/IGHV2-5/IGHV3-73/IGHV5-51/IGHV1-24/IGHA2/IGHV2-26/IGHV2-70/IGHV3-49/IGHV1-3/IGHV1-58/MASP2/PTPRC/C1QC	37	MASP2, PTPRC, C1QC
GO:0006956	complement activation	39/1438	132/18903	6.36616e-14	5.11566e-11	5.02209e-11	IGHG3/IGHV4-31/IGLC1/IGLC2/IGLC6/IGHG1/IGLL5/IGLL1/IGHV6-1/IGHV3-13/IGHV3-20/IGHV4-59/IGHV3-74/IGHV3-9/IGHV3-33/IGHV3-66/IGHV3-48/IGHA1/IGHV3-35/IGKC/IGHV3-15/IGHM/IGHV1-69/IGHV1-18/IGHV2-5/IGHV3-73/IGHV5-51/IGHV1-24/IGHA2/IGHV2-26/IGHV2-70/IGHV3-49/IGHV1-3/IGHV1-58/MASP2/CFHR2/MASP1/MFAP4/C1QC	39	MASP2, CFHR2, MASP1, MFAP4, C1QC
GO:0006911	phagocytosis, engulfment	36/1438	127/18903	2.29178e-12	1.61141e-09	1.58193e-09	IGHG3/IGHV4-31/IGLC1/IGLC2/IGLC6/IGHG1/IGLL5/IGLL1/IGHV6-1/IGHV3-13/IGHV3-20/IGHV4-59/IGHV3-74/IGHV3-9/IGHV3-33/IGHV3-66/IGHV3-48/IGHA1/IGHV3-35/IGKC/IGHV3-15/IGHM/IGHV1-69/IGHV1-18/IGHV2-5/IGHV3-73/IGHV5-51/IGHV1-24/IGHA2/IGHV2-26/IGHV2-70/IGHV3-49/IGHV1-3/IGHV1-58/CD300A/MSR1	36	CD300A, MSR1
GO:0099024	plasma membrane invagination	36/1438	136/18903	2.05481e-11	1.26748e-08	1.24429e-08	IGHG3/IGHV4-31/IGLC1/IGLC2/IGLC6/IGHG1/IGLL5/IGLL1/IGHV6-1/IGHV3-13/IGHV3-20/IGHV4-59/IGHV3-74/IGHV3-9/IGHV3-33/IGHV3-66/IGHV3-48/IGHA1/IGHV3-35/IGKC/IGHV3-15/IGHM/IGHV1-69/IGHV1-18/IGHV2-5/IGHV3-73/IGHV5-51/IGHV1-24/IGHA2/IGHV2-26/IGHV2-70/IGHV3-49/IGHV1-3/IGHV1-58/CD300A/MSR1	36	CD300A, MSR1
GO:0010324	membrane invagination	37/1438	143/18903	2.2533e-11	1.26748e-08	1.24429e-08	IGHG3/IGHV4-31/IGLC1/IGLC2/IGLC6/IGHG1/IGLL5/IGLL1/IGHV6-1/IGHV3-13/IGHV3-20/IGHV4-59/IGHV3-74/IGHV3-9/IGHV3-33/IGHV3-66/IGHV3-48/IGHA1/IGHV3-35/IGKC/IGHV3-15/IGHM/IGHV1-69/IGHV1-18/IGHV2-5/IGHV3-73/IGHV5-51/IGHV1-24/IGHA2/IGHV2-26/IGHV2-70/IGHV3-49/IGHV1-3/IGHV1-58/CD300A/FCHO2/MSR1	37	CD300A, FCHO2, MSR1
GO:0008037	cell recognition	49/1438	230/18903	3.12571e-11	1.59837e-08	1.56914e-08	IGHG3/IGHV4-31/IGLC1/IGLC2/IGLC6/IGHG1/IGLL5/IGLL1/IGHV6-1/IGHV3-13/IGHV3-20/IGHV4-59/IGHV3-74/IGHV3-9/IGHV3-33/IGHV3-66/IGHV3-48/IGHA1/IGHV3-35/IGKC/IGHV3-15/IGHM/IGHV1-69/IGHV1-18/IGHV2-5/IGHV3-73/IGHV5-51/IGHV1-24/IGHA2/IGHV2-26/IGHV2-70/IGHV3-49/IGHV1-3/IGHV1-58/TEX101/TMPRSS12/SPACA3/CLEC4M/ADAM5/ADAM32/IZUMO1/DSCAML1/FEZF2/CRTAC1/SPAM1/ZP2/PAEP/UBAP2L/LBP	49	TEX101, TMPRSS12, SPACA3, CLEC4M, ADAM5, ADAM32, IZUMO1, DSCAML1, FEZF2, CRTAC1, SPAM1, ZP2, PAEP, UBAP2L, LBP
GO:0042113	B cell activation	64/1438	350/18903	3.80723e-11	1.78464e-08	1.75199e-08	IGHG3/IGHV4-31/IGLC1/IGLC2/MZB1/IGLC6/IGHG1/IGLL5/IGLL1/IGHV6-1/IGHV3-13/IGHV3-20/IGHV4-59/CD38/IGHV3-74/IGHV3-9/IGHV3-33/IGHV3-66/IGHV3-48/IGHA1/IGHV3-35/IGKC/TNFRSF13B/IGHV3-15/IGHM/IGHV1-69/IGHV1-18/IGHV2-5/IGHV3-73/IGHV5-51/IGHV1-24/IGHA2/IGHV2-26/IGHV2-70/IGHV3-49/IGHV1-3/IL4/FCRL1/IGHV1-58/PAX5/POU2AF1/FZD9/XBP1/NSD2/CD40/CDKN1A/TLR4/RNF8/PTPRC/PRKDC/ID2/LFNG/BMI1/TP53/BCL6/NBN/MNDA/ZFP36L2…	64	MZB1, CD38, TNFRSF13B, IL4, FCRL1, PAX5, POU2AF1, FZD9, XBP1, NSD2, CD40, CDKN1A, TLR4, RNF8, PTPRC, PRKDC, ID2, LFNG, BMI1, TP53, BCL6, NBN, MNDA, ZFP36L2, CD300A, TBX21, IRF8, AHR, IL9, IFNA7
GO:0016064	immunoglobulin mediated immune response	46/1438	215/18903	1.07589e-10	4.65529e-08	4.57013e-08	IGHG3/IGHV4-31/IGLC1/IGLC2/IGLC6/IGHG1/IGLL5/IGLL1/IGHV6-1/IGHV3-13/IGHV3-20/IGHV4-59/IGHV3-74/IGHV3-9/IGHV3-33/IGHV3-66/IGHV3-48/IGHA1/IGHV3-35/IGKC/IGHV3-15/IGHM/IGHV1-69/IGHV1-18/IGHV2-5/IGHV3-73/IGHV5-51/IGHV1-24/IGHA2/IGHV2-26/IGHV2-70/IGHV3-49/IGHV1-3/IL4/IGHV1-58/MASP2/NSD2/CD40/RNF8/PTPRC/BCL6/NBN/TBX21/IL9/C1QC/BCL10	46	IL4, MASP2, NSD2, CD40, RNF8, PTPRC, BCL6, NBN, TBX21, IL9, C1QC, BCL10
GO:0019724	B cell mediated immunity	46/1438	218/18903	1.75551e-10	7.05337e-08	6.92435e-08	IGHG3/IGHV4-31/IGLC1/IGLC2/IGLC6/IGHG1/IGLL5/IGLL1/IGHV6-1/IGHV3-13/IGHV3-20/IGHV4-59/IGHV3-74/IGHV3-9/IGHV3-33/IGHV3-66/IGHV3-48/IGHA1/IGHV3-35/IGKC/IGHV3-15/IGHM/IGHV1-69/IGHV1-18/IGHV2-5/IGHV3-73/IGHV5-51/IGHV1-24/IGHA2/IGHV2-26/IGHV2-70/IGHV3-49/IGHV1-3/IL4/IGHV1-58/MASP2/NSD2/CD40/RNF8/PTPRC/BCL6/NBN/TBX21/IL9/C1QC/BCL10	46	IL4, MASP2, NSD2, CD40, RNF8, PTPRC, BCL6, NBN, TBX21, IL9, C1QC, BCL10
GO:0050851	antigen receptor-mediated signaling pathway	49/1438	252/18903	8.83931e-10	3.31474e-07	3.25411e-07	IGHG3/IGHV4-31/IGLC1/IGLC2/IGLC6/IGHG1/IGLL5/IGLL1/IGHV6-1/IGHV3-13/IGHV3-20/IGHV4-59/CD38/IGHV3-74/IGHV3-9/IGHV3-33/IGHV3-66/IGHV3-48/IGHA1/IGHV3-35/IGKC/IGHV3-15/IGHM/IGHV1-69/IGHV1-18/IGHV2-5/IGHV3-73/IGHV5-51/IGHV1-24/IGHA2/IGHV2-26/IGHV2-70/IGHV3-49/IGHV1-3/IGHV1-58/CD247/DGKZ/LIME1/HLA-A/PRKD2/NFKBIZ/PTPRC/PLEKHA1/PRNP/MNDA/CD300A/CD160/BTN2A1/BCL10	49	CD38, CD247, DGKZ, LIME1, HLA-A, PRKD2, NFKBIZ, PTPRC, PLEKHA1, PRNP, MNDA, CD300A, CD160, BTN2A1, BCL10
GO:0006959	humoral immune response	57/1438	320/18903	1.2471e-09	4.38433e-07	4.30413e-07	IGHG3/IGHV4-31/IGLC1/IGLC2/IGLC6/IGHG1/IGLL5/IGLL1/IGHV6-1/IGHV3-13/IGHV3-20/IGHV4-59/IGHV3-74/IGHV3-9/JCHAIN/IGHV3-33/IGHV3-66/IGHV3-48/IGHA1/IGHV3-35/IGKV3-20/IGKC/IGHV3-15/IGHM/IGHV1-69/IGHV1-18/IGHV2-5/IGHV3-73/IGHV5-51/IGHV1-24/IGHA2/IGHV2-26/IGHV2-70/IGHV3-49/IGHV1-3/IGHV1-58/MASP2/H2BC7/LTF/POU2AF1/PGC/SFTPD/HLA-A/PTPRC/REG3G/CXCL5/BMI1/CFHR2/CXCL9/WFDC13/CXCL14/WFDC11/SPAG11B/MASP1/IFNA7/…	57	JCHAIN, MASP2, LTF, POU2AF1, PGC, SFTPD, HLA-A, PTPRC, REG3G, CXCL5, BMI1, CFHR2, CXCL9, WFDC13, CXCL14, WFDC11, SPAG11B, MASP1, IFNA7, MFAP4, C1QC, H2BC7
GO:0042742	defense response to bacterium	64/1438	382/18903	1.60859e-09	5.32255e-07	5.22518e-07	IGHG3/IGHV4-31/IGLC1/IGLC2/IGLC6/IGHG1/IGLL5/IGLL1/IGHV6-1/IGHV3-13/IGHV3-20/IGHV4-59/IGHV3-74/IGHV3-9/JCHAIN/IGHV3-33/IGHV3-66/IGHV3-48/IGHA1/IGHV3-35/IGKV3-20/IGKC/IGHV3-15/IGHM/IGHV1-69/IGHV1-18/IGHV2-5/IGHV3-73/IGHV5-51/IGHV1-24/IGHA2/IGHV2-26/IGHV2-70/IGHV3-49/IGHV1-3/IGHV1-58/H2BC7/DEFB104B/LTF/COCH/PRB3/PGC/LYG2/EMILIN1/DEFB131B/SFTPD/HLA-A/TLR4/REG3G/RNASE12/TNFRSF1A/CD160/IRF8/TBK1/DEFB1…	64	JCHAIN, DEFB104B, LTF, COCH, PRB3, PGC, LYG2, EMILIN1, DEFB131B, SFTPD, HLA-A, TLR4, REG3G, RNASE12, TNFRSF1A, CD160, IRF8, TBK1, DEFB106B, TLR3, DEFB133, WFDC13, FPR2, WFDC11, SPAG11B, DEFB123, GBP6, LBP, H2BC7
GO:0006909	phagocytosis	55/1438	314/18903	4.52606e-09	1.41439e-06	1.38852e-06	IGHG3/IGHV4-31/IGLC1/IGLC2/IGLC6/IGHG1/IGLL5/IGLL1/IGHV6-1/IGHV3-13/IGHV3-20/IGHV4-59/IGHV3-74/IGHV3-9/IGHV3-33/IGHV3-66/IGHV3-48/IGHA1/IGHV3-35/IGKC/IGHV3-15/IGHM/IGHV1-69/IGHV1-18/IGHV2-5/IGHV3-73/IGHV5-51/IGHV1-24/IGHA2/IGHV2-26/IGHV2-70/IGHV3-49/IGHV1-3/GAS6/IGHV1-58/AHSG/SPACA3/SFTPD/ELMO3/SPHK1/TLR4/PTPRC/PIKFYVE/ARL8B/TM9SF4/PRKCE/CORO1C/CD300A/IRF8/PLSCR1/RARA/RAB39A/FPR2/MSR1/LBP	55	GAS6, AHSG, SPACA3, SFTPD, ELMO3, SPHK1, TLR4, PTPRC, PIKFYVE, ARL8B, TM9SF4, PRKCE, CORO1C, CD300A, IRF8, PLSCR1, RARA, RAB39A, FPR2, MSR1, LBP
GO:0002377	immunoglobulin production	43/1438	219/18903	6.93724e-09	2.05379e-06	2.01622e-06	IGLV3-1/IGLV3-25/IGLV9-49/IGLV3-9/MZB1/IGLV3-27/IGLV1-36/IGLV3-10/IGLV1-44/IGLV3-12/IGLV1-47/IGLV2-14/IGLV2-8/IGKV1-16/IGKV3-20/IGLV4-60/IGKV3-7/IGKV1D-8/IGLV6-57/IGKV3-15/IGKV2D-24/IGKV1-27/IGKV1D-33/IGKV2D-30/IGLV1-50/IGKV1-5/IGKV1D-43/IGKV4-1/IGKV2D-29/IGLV7-46/IGLV7-43/IL4/IGLV4-69/RBP4/XBP1/NSD2/CD40/RNF8/PTPRC/PRKDC/BCL6/NBN/TBX21	43	MZB1, IL4, RBP4, XBP1, NSD2, CD40, RNF8, PTPRC, PRKDC, BCL6, NBN, TBX21
GO:0051251	positive regulation of lymphocyte activation	63/1438	400/18903	2.48206e-08	6.9808e-06	6.85311e-06	IGHG3/IGHV4-31/IGLC1/IGLC2/IGLC6/IGHG1/IGLL5/IGLL1/IGHV6-1/IGHV3-13/IGHV3-20/IGHV4-59/CD38/IGHV3-74/IGHV3-9/IGHV3-33/IGHV3-66/IGHV3-48/IGHA1/IGHV3-35/CAV1/IGKC/IGHV3-15/IGHM/IGHV1-69/IGHV1-18/IGHV2-5/IGHV3-73/IGHV5-51/IGHV1-24/IGHA2/IGHV2-26/IGHV2-70/IGHV3-49/IGHV1-3/GAS6/IL4/IGF1/IGHV1-58/ACTL6B/AGER/XBP1/NSD2/CCDC88B/CD40/SMARCB1/HLA-A/CDKN1A/EFNB1/TLR4/NFKBIZ/PTPRC/PRKDC/BMI1/BCL6/CBFB/CD160/T…	63	CD38, CAV1, GAS6, IL4, IGF1, ACTL6B, AGER, XBP1, NSD2, CCDC88B, CD40, SMARCB1, HLA-A, CDKN1A, EFNB1, TLR4, NFKBIZ, PTPRC, PRKDC, BMI1, BCL6, CBFB, CD160, TBX21, RARA, GLI2, GLI3, BCL10, CYRIB
GO:0002253	activation of immune response	62/1438	397/18903	4.40662e-08	1.18034e-05	1.15875e-05	IGHG3/IGHV4-31/IGLC1/IGLC2/IGLC6/IGHG1/IGLL5/IGLL1/IGHV6-1/IGHV3-13/IGHV3-20/IGHV4-59/CD38/IGHV3-74/IGHV3-9/IGHV3-33/IGHV3-66/IGHV3-48/IGHA1/IGHV3-35/IGKC/IGHV3-15/IGHM/IGHV1-69/IGHV1-18/IGHV2-5/IGHV3-73/IGHV5-51/IGHV1-24/IGHA2/IGHV2-26/IGHV2-70/IGHV3-49/IGHV1-3/IGHV1-58/MASP2/CD247/DGKZ/LIME1/HLA-A/PRKD2/TLR4/NFKBIZ/PTPRC/PLEKHA1/PRKDC/IFI16/PRNP/PRKCE/CFHR2/MNDA/CD300A/CD160/PLSCR1/TBK1/HMSD/BT…	62	CD38, MASP2, CD247, DGKZ, LIME1, HLA-A, PRKD2, TLR4, NFKBIZ, PTPRC, PLEKHA1, PRKDC, IFI16, PRNP, PRKCE, CFHR2, MNDA, CD300A, CD160, PLSCR1, TBK1, HMSD, BTN2A1, FPR2, MASP1, MFAP4, C1QC, BCL10
GO:0002429	immune response-activating cell surface receptor signaling pathway	52/1438	312/18903	6.4701e-08	1.58236e-05	1.55342e-05	IGHG3/IGHV4-31/IGLC1/IGLC2/IGLC6/IGHG1/IGLL5/IGLL1/IGHV6-1/IGHV3-13/IGHV3-20/IGHV4-59/CD38/IGHV3-74/IGHV3-9/IGHV3-33/IGHV3-66/IGHV3-48/IGHA1/IGHV3-35/IGKC/IGHV3-15/IGHM/IGHV1-69/IGHV1-18/IGHV2-5/IGHV3-73/IGHV5-51/IGHV1-24/IGHA2/IGHV2-26/IGHV2-70/IGHV3-49/IGHV1-3/IGHV1-58/CD247/DGKZ/LIME1/HLA-A/PRKD2/NFKBIZ/PTPRC/PLEKHA1/PRNP/PRKCE/MNDA/CD300A/CD160/PLSCR1/BTN2A1/FPR2/BCL10	52	CD38, CD247, DGKZ, LIME1, HLA-A, PRKD2, NFKBIZ, PTPRC, PLEKHA1, PRNP, PRKCE, MNDA, CD300A, CD160, PLSCR1, BTN2A1, FPR2, BCL10
GO:0002757	immune response-activating signal transduction	52/1438	312/18903	6.4701e-08	1.58236e-05	1.55342e-05	IGHG3/IGHV4-31/IGLC1/IGLC2/IGLC6/IGHG1/IGLL5/IGLL1/IGHV6-1/IGHV3-13/IGHV3-20/IGHV4-59/CD38/IGHV3-74/IGHV3-9/IGHV3-33/IGHV3-66/IGHV3-48/IGHA1/IGHV3-35/IGKC/IGHV3-15/IGHM/IGHV1-69/IGHV1-18/IGHV2-5/IGHV3-73/IGHV5-51/IGHV1-24/IGHA2/IGHV2-26/IGHV2-70/IGHV3-49/IGHV1-3/IGHV1-58/CD247/DGKZ/LIME1/HLA-A/PRKD2/NFKBIZ/PTPRC/PLEKHA1/PRNP/PRKCE/MNDA/CD300A/CD160/PLSCR1/BTN2A1/FPR2/BCL10	52	CD38, CD247, DGKZ, LIME1, HLA-A, PRKD2, NFKBIZ, PTPRC, PLEKHA1, PRNP, PRKCE, MNDA, CD300A, CD160, PLSCR1, BTN2A1, FPR2, BCL10
GO:0002768	immune response-regulating cell surface receptor signaling pathway	55/1438	341/18903	8.49544e-08	1.99112e-05	1.9547e-05	IGHG3/IGHV4-31/IGLC1/IGLC2/IGLC6/IGHG1/IGLL5/IGLL1/IGHV6-1/IGHV3-13/IGHV3-20/IGHV4-59/CD38/IGHV3-74/IGHV3-9/IGHV3-33/IGHV3-66/IGHV3-48/IGHA1/IGHV3-35/IGKC/IGHV3-15/IGHM/IGHV1-69/IGHV1-18/IGHV2-5/IGHV3-73/IGHV5-51/IGHV1-24/IGHA2/IGHV2-26/IGHV2-70/IGHV3-49/IGHV1-3/IGHV1-58/CD247/CD40/DGKZ/LIME1/HLA-A/PRKD2/NFKBIZ/PTPRC/PLEKHA1/MAP2K4/PRNP/PRKCE/MNDA/CD300A/CD160/PLSCR1/BTN2A1/FPR2/PIGR/BCL10	55	CD38, CD247, CD40, DGKZ, LIME1, HLA-A, PRKD2, NFKBIZ, PTPRC, PLEKHA1, MAP2K4, PRNP, PRKCE, MNDA, CD300A, CD160, PLSCR1, BTN2A1, FPR2, PIGR, BCL10
GO:0002696	positive regulation of leukocyte activation	66/1438	450/18903	1.84422e-07	4.14951e-05	4.0736e-05	IGHG3/IGHV4-31/IGLC1/IGLC2/IGLC6/IGHG1/IGLL5/IGLL1/IGHV6-1/IGHV3-13/IGHV3-20/IGHV4-59/CD38/IGHV3-74/IGHV3-9/IGHV3-33/IGHV3-66/IGHV3-48/IGHA1/IGHV3-35/CAV1/IGKC/IGHV3-15/IGHM/IGHV1-69/IGHV1-18/IGHV2-5/IGHV3-73/IGHV5-51/IGHV1-24/IGHA2/IGHV2-26/IGHV2-70/IGHV3-49/IGHV1-3/GAS6/IL4/IGF1/IGHV1-58/ACTL6B/AGER/XBP1/NSD2/CCDC88B/SPACA3/CD40/SMARCB1/HLA-A/CDKN1A/EFNB1/TLR4/NFKBIZ/PTPRC/PRKDC/BMI1/BCL6/CBFB/…	66	CD38, CAV1, GAS6, IL4, IGF1, ACTL6B, AGER, XBP1, NSD2, CCDC88B, SPACA3, CD40, SMARCB1, HLA-A, CDKN1A, EFNB1, TLR4, NFKBIZ, PTPRC, PRKDC, BMI1, BCL6, CBFB, CD160, TBX21, RARA, IL1RL1, GLI2, GLI3, LBP, BCL10, CYRIB
GO:0050867	positive regulation of cell activation	67/1438	467/18903	3.4142e-07	7.38648e-05	7.25137e-05	IGHG3/IGHV4-31/IGLC1/IGLC2/IGLC6/IGHG1/IGLL5/IGLL1/IGHV6-1/IGHV3-13/IGHV3-20/IGHV4-59/CD38/IGHV3-74/IGHV3-9/IGHV3-33/IGHV3-66/IGHV3-48/IGHA1/IGHV3-35/CAV1/IGKC/IGHV3-15/IGHM/IGHV1-69/IGHV1-18/IGHV2-5/IGHV3-73/IGHV5-51/IGHV1-24/IGHA2/IGHV2-26/IGHV2-70/IGHV3-49/IGHV1-3/SOX15/GAS6/IL4/IGF1/IGHV1-58/ACTL6B/AGER/XBP1/NSD2/CCDC88B/SPACA3/CD40/SMARCB1/HLA-A/CDKN1A/EFNB1/TLR4/NFKBIZ/PTPRC/PRKDC/BMI1/BCL6…	67	CD38, CAV1, SOX15, GAS6, IL4, IGF1, ACTL6B, AGER, XBP1, NSD2, CCDC88B, SPACA3, CD40, SMARCB1, HLA-A, CDKN1A, EFNB1, TLR4, NFKBIZ, PTPRC, PRKDC, BMI1, BCL6, CBFB, CD160, TBX21, RARA, IL1RL1, GLI2, GLI3, LBP, BCL10, CYRIB
GO:0002449	lymphocyte mediated immunity	56/1438	367/18903	4.28517e-07	8.92744e-05	8.76414e-05	IGHG3/IGHV4-31/IGLC1/IGLC2/IGLC6/IGHG1/IGLL5/IGLL1/IGHV6-1/IGHV3-13/IGHV3-20/IGHV4-59/IGHV3-74/IGHV3-9/IGHV3-33/IGHV3-66/IGHV3-48/IGHA1/IGHV3-35/IGKC/IGHV3-15/IGHM/IGHV1-69/IGHV1-18/IGHV2-5/IGHV3-73/IGHV5-51/IGHV1-24/IGHA2/IGHV2-26/IGHV2-70/IGHV3-49/IGHV1-3/IL4/IGHV1-58/MASP2/AGER/AZGP1/NSD2/CD40/HLA-A/RNF8/PTPRC/ARL8B/KIF5B/SERPINB9/BCL6/NBN/CD160/TBX21/CYRIB/JAG1/AHR/IL9/C1QC/BCL10	56	IL4, MASP2, AGER, AZGP1, NSD2, CD40, HLA-A, RNF8, PTPRC, ARL8B, KIF5B, SERPINB9, BCL6, NBN, CD160, TBX21, JAG1, AHR, IL9, C1QC, BCL10, CYRIB
GO:0002460	adaptive immune response based on somatic recombination of immune receptors built from immunoglobulin superfamily domains	56/1438	375/18903	8.68896e-07	0.000174555	0.000171362	IGHG3/IGHV4-31/IGLC1/IGLC2/IGLC6/IGHG1/IGLL5/IGLL1/IGHV6-1/IGHV3-13/IGHV3-20/IGHV4-59/IGHV3-74/IGHV3-9/IGHV3-33/IGHV3-66/IGHV3-48/IGHA1/IGHV3-35/IGKC/IGHV3-15/IGHM/IGHV1-69/IGHV1-18/IGHV2-5/IGHV3-73/IGHV5-51/IGHV1-24/IGHA2/IGHV2-26/IGHV2-70/IGHV3-49/IGHV1-3/IL4/IGHV1-58/MASP2/AGER/IRF4/AZGP1/NSD2/CD40/HLA-A/TLR4/NFKBIZ/RNF8/PTPRC/BCL6/NBN/TBX21/CYRIB/JAG1/IL1RL1/AHR/IL9/C1QC/BCL10	56	IL4, MASP2, AGER, IRF4, AZGP1, NSD2, CD40, HLA-A, TLR4, NFKBIZ, RNF8, PTPRC, BCL6, NBN, TBX21, JAG1, IL1RL1, AHR, IL9, C1QC, BCL10, CYRIB
GO:0002440	production of molecular mediator of immune response	50/1438	333/18903	2.82176e-06	0.000547324	0.000537313	IGLV3-1/IGLV3-25/IGLV9-49/IGLV3-9/MZB1/IGLV3-27/IGLV1-36/IGLV3-10/IGLV1-44/IGLV3-12/IGLV1-47/IGLV2-14/IGLV2-8/IGKV1-16/IGKV3-20/IGLV4-60/IGKV3-7/IGKV1D-8/IGLV6-57/IGKV3-15/IGKV2D-24/IGKV1-27/IGKV1D-33/IGKV2D-30/IGLV1-50/IGKV1-5/IGKV1D-43/IGKV4-1/IGKV2D-29/IGLV7-46/IGLV7-43/IL4/IGLV4-69/RBP4/PGC/XBP1/NSD2/CD40/HLA-A/TLR4/RNF8/PTPRC/PRKDC/LITAF/BCL6/NBN/CD160/TBX21/TLR3/BCL10	50	MZB1, IL4, RBP4, PGC, XBP1, NSD2, CD40, HLA-A, TLR4, RNF8, PTPRC, PRKDC, LITAF, BCL6, NBN, CD160, TBX21, TLR3, BCL10
GO:0002443	leukocyte mediated immunity	61/1438	463/18903	1.77647e-05	0.00333087	0.00326994	IGHG3/IGHV4-31/IGLC1/IGLC2/IGLC6/IGHG1/IGLL5/IGLL1/IGHV6-1/IGHV3-13/IGHV3-20/IGHV4-59/IGHV3-74/IGHV3-9/IGHV3-33/IGHV3-66/IGHV3-48/IGHA1/IGHV3-35/IGKC/IGHV3-15/IGHM/IGHV1-69/IGHV1-18/IGHV2-5/IGHV3-73/IGHV5-51/IGHV1-24/IGHA2/IGHV2-26/IGHV2-70/IGHV3-49/IGHV1-3/IL4/IGHV1-58/MASP2/AGER/AZGP1/NSD2/CD40/HLA-A/TLR4/RNF8/PTPRC/ARL8B/KIF5B/SERPINB9/STXBP3/BCL6/NBN/CD300A/CD160/TBX21/TLR3/CYRIB/JAG1/AHR/IL9…	61	IL4, MASP2, AGER, AZGP1, NSD2, CD40, HLA-A, TLR4, RNF8, PTPRC, ARL8B, KIF5B, SERPINB9, STXBP3, BCL6, NBN, CD300A, CD160, TBX21, TLR3, JAG1, AHR, IL9, DBH, C1QC, BCL10, CYRIB
GO:0048144	fibroblast proliferation	21/1438	103/18903	2.6671e-05	0.0048395	0.00475097	CAV1/CDK1/GAS6/IGF1/WNT7B/CCNB1/KMT2A/SPHK1/TP53INP1/CDKN1A/CTNNB1/GNG2/MORF4L1/BMI1/TP53/MORC3/PTGES3/CD300A/MYC/FN1/PDGFRA	21	CAV1, CDK1, GAS6, IGF1, WNT7B, CCNB1, KMT2A, SPHK1, TP53INP1, CDKN1A, CTNNB1, GNG2, MORF4L1, BMI1, TP53, MORC3, PTGES3, CD300A, MYC, FN1, PDGFRA
GO:0071459	protein localization to chromosome, centromeric region	12/1438	43/18903	5.97499e-05	0.0105029	0.0103108	CDK1/BUB1B/H4C16/CDT1/H4C1/H4C6/H4C13/H4C4/H2AC4/H4C12/MTBP/SMC5	12	CDK1, BUB1B, CDT1, MTBP, SMC5, H4C16, H4C1, H4C6, H4C13, H4C4, H2AC4, H4C12
GO:0006929	substrate-dependent cell migration	9/1438	26/18903	7.91507e-05	0.0134916	0.0132448	SNAI2/PTPRC/SDCBP/SHTN1/CD2AP/FN1/NTN1/CSPG4/OPHN1	9	SNAI2, PTPRC, SDCBP, SHTN1, CD2AP, FN1, NTN1, CSPG4, OPHN1
GO:0045638	negative regulation of myeloid cell differentiation	19/1438	95/18903	8.3505e-05	0.0138152	0.0135625	IL4/H4C16/LTF/H4C1/PRMT1/H4C6/H4C13/H4C4/H4C12/TLR4/NFKBIA/CTNNB1/HOXB8/RARA/TLR3/MYC/GPR137B/HOXA7/C1QC	19	IL4, LTF, PRMT1, TLR4, NFKBIA, CTNNB1, HOXB8, RARA, TLR3, MYC, GPR137B, HOXA7, C1QC, H4C16, H4C1, H4C6, H4C13, H4C4, H4C12
GO:0061644	protein localization to CENP-A containing chromatin	7/1438	18/18903	0.0002187	0.0345752	0.0339427	H4C16/H4C1/H4C6/H4C13/H4C4/H2AC4/H4C12	7	H4C16, H4C1, H4C6, H4C13, H4C4, H2AC4, H4C12
GO:0051784	negative regulation of nuclear division	14/1438	63/18903	0.000221281	0.0345752	0.0339427	BUB1/BIRC5/ZWINT/BUB1B/TRIP13/SPC24/CHEK1/CCNB1/CDT1/CENPF/BMP4/DUSP1/RPS6KA2/MTBP	14	BUB1, BIRC5, ZWINT, BUB1B, TRIP13, SPC24, CHEK1, CCNB1, CDT1, CENPF, BMP4, DUSP1, RPS6KA2, MTBP
GO:0045839	negative regulation of mitotic nuclear division	13/1438	56/18903	0.000232211	0.0353024	0.0346566	BUB1/BIRC5/ZWINT/BUB1B/TRIP13/SPC24/CHEK1/CCNB1/CDT1/CENPF/BMP4/DUSP1/MTBP	13	BUB1, BIRC5, ZWINT, BUB1B, TRIP13, SPC24, CHEK1, CCNB1, CDT1, CENPF, BMP4, DUSP1, MTBP
GO:0098727	maintenance of cell number	28/1438	181/18903	0.000249381	0.0369149	0.0362396	IGF1/HMGA2/TET1/ASPM/IGF2BP1/ACTL6B/FGF4/LIN28A/ZC3H13/SMARCB1/EIF4ENIF1/KLF10/CTNNB1/RBBP4/BMPR1A/LBH/DDX6/ZFP36L2/TUT4/BCL7B/MYC/HDAC2/TCF15/JAG1/FANCC/KDM4C/SMC5/HESX1	28	IGF1, HMGA2, TET1, ASPM, IGF2BP1, ACTL6B, FGF4, LIN28A, ZC3H13, SMARCB1, EIF4ENIF1, KLF10, CTNNB1, RBBP4, BMPR1A, LBH, DDX6, ZFP36L2, TUT4, BCL7B, MYC, HDAC2, TCF15, JAG1, FANCC, KDM4C, SMC5, HESX1
GO:1903707	negative regulation of hemopoiesis	20/1438	114/18903	0.000354489	0.0511282	0.050193	IL4/LTF/SNAI2/BMP4/TLR4/CTNNB1/ID2/BCL6/FGL2/IFNL1/CBFB/TBX21/RARA/TLR3/MYC/GPR137B/NRARP/GLI3/HOXA7/C1QC	20	IL4, LTF, SNAI2, BMP4, TLR4, CTNNB1, ID2, BCL6, FGL2, IFNL1, CBFB, TBX21, RARA, TLR3, MYC, GPR137B, NRARP, GLI3, HOXA7, C1QC
GO:0019827	stem cell population maintenance	27/1438	177/18903	0.000400659	0.0563426	0.055312	HMGA2/TET1/ASPM/IGF2BP1/ACTL6B/FGF4/LIN28A/ZC3H13/SMARCB1/EIF4ENIF1/KLF10/CTNNB1/RBBP4/BMPR1A/LBH/DDX6/ZFP36L2/TUT4/BCL7B/MYC/HDAC2/TCF15/JAG1/FANCC/KDM4C/SMC5/HESX1	27	HMGA2, TET1, ASPM, IGF2BP1, ACTL6B, FGF4, LIN28A, ZC3H13, SMARCB1, EIF4ENIF1, KLF10, CTNNB1, RBBP4, BMPR1A, LBH, DDX6, ZFP36L2, TUT4, BCL7B, MYC, HDAC2, TCF15, JAG1, FANCC, KDM4C, SMC5, HESX1
GO:0006338	chromatin remodeling	47/1438	373/18903	0.000438744	0.0601936	0.0590925	H3C15/H1-5/OIP5/HJURP/HMGA2/TET1/RAD54L/H4C16/H2BC7/H3C2/CHEK1/ACTL6B/MCM2/H2AC25/H1-1/PADI2/H1-4/H4C1/CHD2/CDK2/H4C6/YEATS2/H4C13/CHD5/H4C4/SMARCB1/H2BC26/H4C12/KAT6A/RNF8/BPTF/RBBP4/TASOR/H1-8/HCFC2/SPTY2D1/TSPYL5/BCL7B/PRDM16/TSPY2/MYC/LMNB1/HDAC2/CECR2/KDM4C/FAM172BP/RAD54B	47	OIP5, HJURP, HMGA2, TET1, RAD54L, CHEK1, ACTL6B, MCM2, PADI2, CHD2, CDK2, YEATS2, CHD5, SMARCB1, KAT6A, RNF8, BPTF, RBBP4, HCFC2, SPTY2D1, TSPYL5, BCL7B, PRDM16, TSPY2, MYC, LMNB1, HDAC2, CECR2, KDM4C, FAM172BP, RAD54B, H3C15, H1-5, H4C16, H2BC7, H3C2, H2AC25, H1-1, H1-4, H4C1, H4C6, H4C13, H4C4, H2BC26, H4C12, TASOR, H1-8
GO:0045653	negative regulation of megakaryocyte differentiation	7/1438	20/18903	0.000465345	0.0621598	0.0610228	H4C16/H4C1/PRMT1/H4C6/H4C13/H4C4/H4C12	7	PRMT1, H4C16, H4C1, H4C6, H4C13, H4C4, H4C12
GO:1902106	negative regulation of leukocyte differentiation	19/1438	108/18903	0.000475177	0.0621598	0.0610228	IL4/LTF/BMP4/TLR4/CTNNB1/ID2/BCL6/FGL2/IFNL1/CBFB/TBX21/RARA/TLR3/MYC/GPR137B/NRARP/GLI3/HOXA7/C1QC	19	IL4, LTF, BMP4, TLR4, CTNNB1, ID2, BCL6, FGL2, IFNL1, CBFB, TBX21, RARA, TLR3, MYC, GPR137B, NRARP, GLI3, HOXA7, C1QC
GO:0009952	anterior/posterior pattern specification	31/1438	218/18903	0.000544704	0.0696354	0.0683616	BHLHE41/HOXD9/HIPK2/KMT2A/PCSK6/BMP4/PRKDC/HIPK1/CTNNB1/BPTF/TASOR/BMPR1A/LFNG/BMI1/TP53/POGLUT1/HOXA2/HOXB8/TDRD10/FEZF2/RNF2/NEUROG1/HES2/TCF15/DMRT2/GBX2/PALB2/HOXA3/NRARP/GLI3/HOXA7	31	BHLHE41, HOXD9, HIPK2, KMT2A, PCSK6, BMP4, PRKDC, HIPK1, CTNNB1, BPTF, BMPR1A, LFNG, BMI1, TP53, POGLUT1, HOXA2, HOXB8, TDRD10, FEZF2, RNF2, NEUROG1, HES2, TCF15, DMRT2, GBX2, PALB2, HOXA3, NRARP, GLI3, HOXA7, TASOR
GO:0045740	positive regulation of DNA replication	10/1438	40/18903	0.000644513	0.0805642	0.0790904	CDK1/BCAR3/E2F7/CDT1/CDK2/DBF4B/MAP2K4/ATF1/DBF4/GLI2	10	CDK1, BCAR3, E2F7, CDT1, CDK2, DBF4B, MAP2K4, ATF1, DBF4, GLI2
GO:0048145	regulation of fibroblast proliferation	16/1438	87/18903	0.000786419	0.0961653	0.0944062	CAV1/GAS6/IGF1/CCNB1/KMT2A/SPHK1/TP53INP1/CDKN1A/CTNNB1/BMI1/TP53/MORC3/CD300A/MYC/FN1/PDGFRA	16	CAV1, GAS6, IGF1, CCNB1, KMT2A, SPHK1, TP53INP1, CDKN1A, CTNNB1, BMI1, TP53, MORC3, CD300A, MYC, FN1, PDGFRA
GO:0048634	regulation of muscle organ development	7/1438	22/18903	0.000894582	0.107064	0.105106	SOX15/ERBB3/CENPF/BMP4/MTPN/NEUROG1/LOX	7	SOX15, ERBB3, CENPF, BMP4, MTPN, NEUROG1, LOX
GO:0048568	embryonic organ development	53/1438	449/18903	0.00093706	0.109812	0.107803	SOX15/RBP4/WNT7B/KCNQ4/HOXD9/PAX5/HIPK2/MTHFD1L/E2F7/MYO3A/KMT2A/MFAP5/PIFO/CCDC134/BMP4/HIPK1/CTNNB1/BPTF/ID2/BMPR1A/PTCH1/BMI1/TP53/HPN/HIF1A/DSCAML1/HOXA2/HOXB8/CCDC103/BBS7/RARA/SEC24B/VAX2/DNAJB6/STK3/NEUROG1/ATP8A2/PLCD3/CDH23/NTN1/POU4F3/PDGFRA/PBX2/VEGFA/GBX2/TPO/PALB2/GLI2/HOXA3/GLI3/STRA6/HOXA7/HESX1	53	SOX15, RBP4, WNT7B, KCNQ4, HOXD9, PAX5, HIPK2, MTHFD1L, E2F7, MYO3A, KMT2A, MFAP5, PIFO, CCDC134, BMP4, HIPK1, CTNNB1, BPTF, ID2, BMPR1A, PTCH1, BMI1, TP53, HPN, HIF1A, DSCAML1, HOXA2, HOXB8, CCDC103, BBS7, RARA, SEC24B, VAX2, DNAJB6, STK3, NEUROG1, ATP8A2, PLCD3, CDH23, NTN1, POU4F3, PDGFRA, PBX2, VEGFA, GBX2, TPO, PALB2, GLI2, HOXA3, GLI3, STRA6, HOXA7, HESX1
GO:0090329	regulation of DNA-templated DNA replication	12/1438	57/18903	0.00102164	0.11728	0.115134	GINS2/NUGGC/E2F7/MCM2/CDT1/CDK2/DBF4B/MCM4/FBH1/BCL6/NBN/DBF4	12	GINS2, NUGGC, E2F7, MCM2, CDT1, CDK2, DBF4B, MCM4, FBH1, BCL6, NBN, DBF4
GO:0071824	protein-DNA complex subunit organization	36/1438	277/18903	0.00112386	0.125862	0.12356	H3C15/H1-5/OIP5/HJURP/H4C16/H2BC7/DLGAP5/H3C2/MCM2/H2AC25/H1-1/CDT1/CENPF/CENPO/H1-4/H4C1/CHD2/RAD52/H4C6/H4C13/CDC45/H4C4/MED16/SMARCB1/H2BC26/H4C12/KAT6A/RNF8/H1-8/SPTY2D1/TSPYL5/TP53/MED4/CAND1/TSPY2/MYC	36	OIP5, HJURP, DLGAP5, MCM2, CDT1, CENPF, CENPO, CHD2, RAD52, CDC45, MED16, SMARCB1, KAT6A, RNF8, SPTY2D1, TSPYL5, TP53, MED4, CAND1, TSPY2, MYC, H3C15, H1-5, H4C16, H2BC7, H3C2, H2AC25, H1-1, H1-4, H4C1, H4C6, H4C13, H4C4, H2BC26, H4C12, H1-8
GO:0016202	regulation of striated muscle tissue development	6/1438	17/18903	0.00114115	0.125862	0.12356	SOX15/ERBB3/CENPF/BMP4/MTPN/LOX	6	SOX15, ERBB3, CENPF, BMP4, MTPN, LOX
GO:0048863	stem cell differentiation	33/1438	248/18903	0.00118877	0.128592	0.12624	HMGA2/SNAI2/LIN28A/SLC9A1/CHD2/SEMA6B/SLC4A11/EFNB1/BMP4/PTPRC/PRKDC/CTNNB1/BBS12/FZD1/RBBP4/BMPR1A/LBH/TP53/CORO1C/ZFP36L2/HIF1A/HDAC2/TCF15/JAG1/FN1/TBX5/KDM4C/PDGFRA/GBX2/SEMA6D/RET/HOXA7/HESX1	33	HMGA2, SNAI2, LIN28A, SLC9A1, CHD2, SEMA6B, SLC4A11, EFNB1, BMP4, PTPRC, PRKDC, CTNNB1, BBS12, FZD1, RBBP4, BMPR1A, LBH, TP53, CORO1C, ZFP36L2, HIF1A, HDAC2, TCF15, JAG1, FN1, TBX5, KDM4C, PDGFRA, GBX2, SEMA6D, RET, HOXA7, HESX1
GO:1903706	regulation of hemopoiesis	49/1438	413/18903	0.0012835	0.133389	0.130949	GAS6/IL4/H4C16/LTF/SNAI2/ACTL6B/ANKRD54/AGER/IRF4/H4C1/XBP1/PRMT1/H4C6/H4C13/H4C4/FANCA/SMARCB1/H4C12/KAT6A/BMP4/TLR4/NFKBIZ/PTPRC/PRKDC/NFKBIA/KLF10/CTNNB1/ID2/BCL6/FGL2/IFNL1/CBFB/ZFP36L2/HIF1A/TBX21/HOXB8/RARA/TLR3/MYC/JAG1/GPR137B/TMEM64/GLI2/NRARP/GLI3/HOXA7/C1QC/CSF1/LOX	49	GAS6, IL4, LTF, SNAI2, ACTL6B, ANKRD54, AGER, IRF4, XBP1, PRMT1, FANCA, SMARCB1, KAT6A, BMP4, TLR4, NFKBIZ, PTPRC, PRKDC, NFKBIA, KLF10, CTNNB1, ID2, BCL6, FGL2, IFNL1, CBFB, ZFP36L2, HIF1A, TBX21, HOXB8, RARA, TLR3, MYC, JAG1, GPR137B, TMEM64, GLI2, NRARP, GLI3, HOXA7, C1QC, CSF1, LOX, H4C16, H4C1, H4C6, H4C13, H4C4, H4C12
GO:0033046	negative regulation of sister chromatid segregation	11/1438	51/18903	0.00132796	0.133389	0.130949	BUB1/BIRC5/ZWINT/BUB1B/TRIP13/SPC24/CCNB1/CDT1/CENPF/PTTG1/DUSP1	11	BUB1, BIRC5, ZWINT, BUB1B, TRIP13, SPC24, CCNB1, CDT1, CENPF, PTTG1, DUSP1
GO:0033048	negative regulation of mitotic sister chromatid segregation	11/1438	51/18903	0.00132796	0.133389	0.130949	BUB1/BIRC5/ZWINT/BUB1B/TRIP13/SPC24/CCNB1/CDT1/CENPF/PTTG1/DUSP1	11	BUB1, BIRC5, ZWINT, BUB1B, TRIP13, SPC24, CCNB1, CDT1, CENPF, PTTG1, DUSP1
GO:2000816	negative regulation of mitotic sister chromatid separation	11/1438	51/18903	0.00132796	0.133389	0.130949	BUB1/BIRC5/ZWINT/BUB1B/TRIP13/SPC24/CCNB1/CDT1/CENPF/PTTG1/DUSP1	11	BUB1, BIRC5, ZWINT, BUB1B, TRIP13, SPC24, CCNB1, CDT1, CENPF, PTTG1, DUSP1
GO:0030888	regulation of B cell proliferation	13/1438	67/18903	0.00142677	0.137315	0.134804	MZB1/CD38/TNFRSF13B/IL4/CD40/CDKN1A/TLR4/PTPRC/BMI1/BCL6/MNDA/CD300A/AHR	13	MZB1, CD38, TNFRSF13B, IL4, CD40, CDKN1A, TLR4, PTPRC, BMI1, BCL6, MNDA, CD300A, AHR
GO:0051054	positive regulation of DNA metabolic process	38/1438	301/18903	0.001428	0.137315	0.134804	CDK1/GINS2/IL4/FOXM1/FAM168A/BCAR3/ACTL6B/E2F7/PARM1/DDX11/CDT1/NAF1/HNRNPA2B1/CDK2/NSD2/CD40/DBF4B/SMARCB1/NEK7/PRKD2/RNF8/PTPRC/PRKDC/MAP2K4/OTUD4/CTNNB1/ATF1/MORF4L1/NBN/PTGES3/TBX21/DBF4/BCL7B/PKIB/MYC/PRIM2/FMN2/GLI2	38	CDK1, GINS2, IL4, FOXM1, FAM168A, BCAR3, ACTL6B, E2F7, PARM1, DDX11, CDT1, NAF1, HNRNPA2B1, CDK2, NSD2, CD40, DBF4B, SMARCB1, NEK7, PRKD2, RNF8, PTPRC, PRKDC, MAP2K4, OTUD4, CTNNB1, ATF1, MORF4L1, NBN, PTGES3, TBX21, DBF4, BCL7B, PKIB, MYC, PRIM2, FMN2, GLI2
GO:0006275	regulation of DNA replication	21/1438	136/18903	0.00144029	0.137315	0.134804	CDK1/GINS2/NUGGC/BCAR3/E2F7/MCM2/CDT1/CDK2/DBF4B/MCM4/EHMT2/FBH1/USP37/ESCO1/MAP2K4/ATF1/TP53/BCL6/NBN/DBF4/GLI2	21	CDK1, GINS2, NUGGC, BCAR3, E2F7, MCM2, CDT1, CDK2, DBF4B, MCM4, EHMT2, FBH1, USP37, ESCO1, MAP2K4, ATF1, TP53, BCL6, NBN, DBF4, GLI2
GO:0065004	protein-DNA complex assembly	32/1438	242/18903	0.001551	0.145407	0.142747	H3C15/H1-5/OIP5/HJURP/H4C16/H2BC7/DLGAP5/H3C2/MCM2/H1-1/CDT1/CENPF/CENPO/H1-4/H4C1/RAD52/H4C6/H4C13/CDC45/H4C4/MED16/SMARCB1/H2BC26/H4C12/KAT6A/H1-8/SPTY2D1/TSPYL5/TP53/MED4/CAND1/TSPY2	32	OIP5, HJURP, DLGAP5, MCM2, CDT1, CENPF, CENPO, RAD52, CDC45, MED16, SMARCB1, KAT6A, SPTY2D1, TSPYL5, TP53, MED4, CAND1, TSPY2, H3C15, H1-5, H4C16, H2BC7, H3C2, H1-1, H1-4, H4C1, H4C6, H4C13, H4C4, H2BC26, H4C12, H1-8
GO:0034728	nucleosome organization	23/1438	156/18903	0.00165618	0.152721	0.149928	H3C15/H1-5/H4C16/H2BC7/H3C2/MCM2/H2AC25/H1-1/H1-4/H4C1/CHD2/H4C6/H4C13/H4C4/SMARCB1/H2BC26/H4C12/KAT6A/RNF8/H1-8/SPTY2D1/TSPYL5/TSPY2	23	MCM2, CHD2, SMARCB1, KAT6A, RNF8, SPTY2D1, TSPYL5, TSPY2, H3C15, H1-5, H4C16, H2BC7, H3C2, H2AC25, H1-1, H1-4, H4C1, H4C6, H4C13, H4C4, H2BC26, H4C12, H1-8
GO:0051985	negative regulation of chromosome segregation	11/1438	53/18903	0.00184778	0.16498	0.161962	BUB1/BIRC5/ZWINT/BUB1B/TRIP13/SPC24/CCNB1/CDT1/CENPF/PTTG1/DUSP1	11	BUB1, BIRC5, ZWINT, BUB1B, TRIP13, SPC24, CCNB1, CDT1, CENPF, PTTG1, DUSP1
GO:1905819	negative regulation of chromosome separation	11/1438	53/18903	0.00184778	0.16498	0.161962	BUB1/BIRC5/ZWINT/BUB1B/TRIP13/SPC24/CCNB1/CDT1/CENPF/PTTG1/DUSP1	11	BUB1, BIRC5, ZWINT, BUB1B, TRIP13, SPC24, CCNB1, CDT1, CENPF, PTTG1, DUSP1
GO:0033262	regulation of nuclear cell cycle DNA replication	5/1438	13/18903	0.00193965	0.166461	0.163416	NUGGC/CDT1/DBF4B/BCL6/DBF4	5	NUGGC, CDT1, DBF4B, BCL6, DBF4
GO:0006334	nucleosome assembly	19/1438	121/18903	0.00194506	0.166461	0.163416	H3C15/H1-5/H4C16/H2BC7/H3C2/MCM2/H1-1/H1-4/H4C1/H4C6/H4C13/H4C4/H2BC26/H4C12/KAT6A/H1-8/SPTY2D1/TSPYL5/TSPY2	19	MCM2, KAT6A, SPTY2D1, TSPYL5, TSPY2, H3C15, H1-5, H4C16, H2BC7, H3C2, H1-1, H1-4, H4C1, H4C6, H4C13, H4C4, H2BC26, H4C12, H1-8
GO:0006260	DNA replication	36/1438	286/18903	0.00197458	0.166461	0.163416	CDK1/GINS2/NUGGC/TONSL/PCLAF/CHEK1/BCAR3/E2F7/MCM2/DDX11/CDT1/CDK2/DBF4B/CDC45/MCM4/EHMT2/PIF1/FBH1/RECQL4/USP37/ESCO1/MAP2K4/RBBP4/ATF1/RRM2B/ZGRF1/TP53/BCL6/NBN/SRPK2/ALYREF/DBF4/MCM9/PRIM2/PRIMPOL/GLI2	36	CDK1, GINS2, NUGGC, TONSL, PCLAF, CHEK1, BCAR3, E2F7, MCM2, DDX11, CDT1, CDK2, DBF4B, CDC45, MCM4, EHMT2, PIF1, FBH1, RECQL4, USP37, ESCO1, MAP2K4, RBBP4, ATF1, RRM2B, ZGRF1, TP53, BCL6, NBN, SRPK2, ALYREF, DBF4, MCM9, PRIM2, PRIMPOL, GLI2
GO:0007094	mitotic spindle assembly checkpoint signaling	10/1438	46/18903	0.00204192	0.166461	0.163416	BUB1/BIRC5/ZWINT/BUB1B/TRIP13/SPC24/CCNB1/CDT1/CENPF/DUSP1	10	BUB1, BIRC5, ZWINT, BUB1B, TRIP13, SPC24, CCNB1, CDT1, CENPF, DUSP1
GO:0071173	spindle assembly checkpoint signaling	10/1438	46/18903	0.00204192	0.166461	0.163416	BUB1/BIRC5/ZWINT/BUB1B/TRIP13/SPC24/CCNB1/CDT1/CENPF/DUSP1	10	BUB1, BIRC5, ZWINT, BUB1B, TRIP13, SPC24, CCNB1, CDT1, CENPF, DUSP1
GO:0071174	mitotic spindle checkpoint signaling	10/1438	46/18903	0.00204192	0.166461	0.163416	BUB1/BIRC5/ZWINT/BUB1B/TRIP13/SPC24/CCNB1/CDT1/CENPF/DUSP1	10	BUB1, BIRC5, ZWINT, BUB1B, TRIP13, SPC24, CCNB1, CDT1, CENPF, DUSP1
GO:0071168	protein localization to chromatin	11/1438	54/18903	0.00216381	0.173878	0.170697	H1-5/H4C16/CDCA5/H4C1/H4C6/H4C13/H4C4/H2AC4/H4C12/TASOR/MCM9	11	CDCA5, MCM9, H1-5, H4C16, H4C1, H4C6, H4C13, H4C4, H2AC4, H4C12, TASOR
GO:0006335	DNA replication-dependent chromatin assembly	8/1438	32/18903	0.00221896	0.175798	0.172582	H4C16/H3C2/H4C1/H4C6/H4C13/H4C4/H4C12/RBBP4	8	RBBP4, H4C16, H3C2, H4C1, H4C6, H4C13, H4C4, H4C12
GO:0051983	regulation of chromosome segregation	20/1438	132/18903	0.0023242	0.181578	0.178257	BUB1/BIRC5/CDCA2/ZWINT/BUB1B/TRIP13/SPC24/DLGAP5/ACTL6B/CCNB1/KIF2C/CDT1/CENPF/MKI67/PTTG1/SMARCB1/DUSP1/PLSCR1/BCL7B/SMC5	20	BUB1, BIRC5, CDCA2, ZWINT, BUB1B, TRIP13, SPC24, DLGAP5, ACTL6B, CCNB1, KIF2C, CDT1, CENPF, MKI67, PTTG1, SMARCB1, DUSP1, PLSCR1, BCL7B, SMC5
GO:0031577	spindle checkpoint signaling	10/1438	47/18903	0.00242003	0.183955	0.18059	BUB1/BIRC5/ZWINT/BUB1B/TRIP13/SPC24/CCNB1/CDT1/CENPF/DUSP1	10	BUB1, BIRC5, ZWINT, BUB1B, TRIP13, SPC24, CCNB1, CDT1, CENPF, DUSP1
GO:0051972	regulation of telomerase activity	10/1438	47/18903	0.00242003	0.183955	0.18059	PARM1/NAF1/HNRNPA2B1/NEK7/PIF1/CTNNB1/TP53/PTGES3/PKIB/MYC	10	PARM1, NAF1, HNRNPA2B1, NEK7, PIF1, CTNNB1, TP53, PTGES3, PKIB, MYC
GO:0019731	antibacterial humoral response	12/1438	63/18903	0.00252644	0.189483	0.186017	JCHAIN/IGHA1/IGKV3-20/IGHM/IGHA2/H2BC7/LTF/PGC/SFTPD/HLA-A/WFDC13/WFDC11	12	JCHAIN, LTF, PGC, SFTPD, HLA-A, WFDC13, WFDC11, H2BC7
GO:0035282	segmentation	17/1438	106/18903	0.00261092	0.19093	0.187438	PCSK6/BMP4/PRKDC/TASOR/BMPR1A/LFNG/BMI1/TP53/POGLUT1/HOXA2/TDRD10/NEUROG1/TCF15/DMRT2/PALB2/NRARP/IRX1	17	PCSK6, BMP4, PRKDC, BMPR1A, LFNG, BMI1, TP53, POGLUT1, HOXA2, TDRD10, NEUROG1, TCF15, DMRT2, PALB2, NRARP, IRX1, TASOR
GO:0007043	cell-cell junction assembly	22/1438	152/18903	0.00261362	0.19093	0.187438	CAV1/FLCN/SNAI2/MPDZ/FBF1/CDH22/CLDN9/HIPK1/CTNNB1/CDH18/CDH8/ANK2/ZNF703/PKP4/HOPX/PDCD6IP/CLDN17/MARVELD3/PATJ/TBX5/MPP7/PKP2	22	CAV1, FLCN, SNAI2, MPDZ, FBF1, CDH22, CLDN9, HIPK1, CTNNB1, CDH18, CDH8, ANK2, ZNF703, PKP4, HOPX, PDCD6IP, CLDN17, MARVELD3, PATJ, TBX5, MPP7, PKP2
GO:0002756	MyD88-independent toll-like receptor signaling pathway	5/1438	14/18903	0.00282959	0.198074	0.194451	CD40/SARM1/TLR4/PRKCE/TLR3	5	CD40, SARM1, TLR4, PRKCE, TLR3
GO:2000105	positive regulation of DNA-templated DNA replication	5/1438	14/18903	0.00282959	0.198074	0.194451	E2F7/CDT1/CDK2/DBF4B/DBF4	5	E2F7, CDT1, CDK2, DBF4B, DBF4
GO:0032527	protein exit from endoplasmic reticulum	10/1438	48/18903	0.00285227	0.198074	0.194451	HSP90B1/DERL3/BRSK2/SEC13/PREB/ERLEC1/TMEM30A/TM9SF4/SAR1A/SEL1L	10	HSP90B1, DERL3, BRSK2, SEC13, PREB, ERLEC1, TMEM30A, TM9SF4, SAR1A, SEL1L
GO:0045841	negative regulation of mitotic metaphase/anaphase transition	10/1438	48/18903	0.00285227	0.198074	0.194451	BUB1/BIRC5/ZWINT/BUB1B/TRIP13/SPC24/CCNB1/CDT1/CENPF/DUSP1	10	BUB1, BIRC5, ZWINT, BUB1B, TRIP13, SPC24, CCNB1, CDT1, CENPF, DUSP1
GO:0033047	regulation of mitotic sister chromatid segregation	11/1438	56/18903	0.0029273	0.200806	0.197132	BUB1/BIRC5/ZWINT/BUB1B/TRIP13/SPC24/CCNB1/CDT1/CENPF/PTTG1/DUSP1	11	BUB1, BIRC5, ZWINT, BUB1B, TRIP13, SPC24, CCNB1, CDT1, CENPF, PTTG1, DUSP1
GO:0045637	regulation of myeloid cell differentiation	28/1438	214/18903	0.00342531	0.232137	0.22789	IL4/H4C16/LTF/ANKRD54/H4C1/PRMT1/H4C6/H4C13/H4C4/H4C12/TLR4/PRKDC/NFKBIA/KLF10/CTNNB1/ID2/HIF1A/HOXB8/RARA/TLR3/MYC/JAG1/GPR137B/TMEM64/HOXA7/C1QC/CSF1/LOX	28	IL4, LTF, ANKRD54, PRMT1, TLR4, PRKDC, NFKBIA, KLF10, CTNNB1, ID2, HIF1A, HOXB8, RARA, TLR3, MYC, JAG1, GPR137B, TMEM64, HOXA7, C1QC, CSF1, LOX, H4C16, H4C1, H4C6, H4C13, H4C4, H4C12
GO:0007088	regulation of mitotic nuclear division	18/1438	118/18903	0.00347946	0.233	0.228737	BUB1/BIRC5/CDCA2/ZWINT/BUB1B/TRIP13/IGF1/SPC24/DLGAP5/CHEK1/CCNB1/CDT1/CENPF/MKI67/SPHK1/BMP4/DUSP1/MTBP	18	BUB1, BIRC5, CDCA2, ZWINT, BUB1B, TRIP13, IGF1, SPC24, DLGAP5, CHEK1, CCNB1, CDT1, CENPF, MKI67, SPHK1, BMP4, DUSP1, MTBP
GO:0071496	cellular response to external stimulus	39/1438	328/18903	0.00365559	0.239116	0.234742	GAS6/UCN3/BECN2/CHEK1/FLCN/BRSK2/SNAI2/AQP3/KIF26A/SLC9A1/XBP1/CD40/DCPS/EHMT2/UCP2/CDKN1A/TLR4/PTPRC/STK26/MAP2K4/FADS1/IFI16/KLF10/TNFRSF1A/PTGER4/TP53/MTPN/SLC38A2/KICS2/NUAK1/RRAGC/FBXO22/TLR3/SP1/PDK4/LAMP2/ATF3/BCL10/RNF152	39	GAS6, UCN3, BECN2, CHEK1, FLCN, BRSK2, SNAI2, AQP3, KIF26A, SLC9A1, XBP1, CD40, DCPS, EHMT2, UCP2, CDKN1A, TLR4, PTPRC, STK26, MAP2K4, FADS1, IFI16, KLF10, TNFRSF1A, PTGER4, TP53, MTPN, SLC38A2, NUAK1, RRAGC, FBXO22, TLR3, SP1, PDK4, LAMP2, ATF3, BCL10, RNF152, KICS2
GO:0003002	regionalization	42/1438	360/18903	0.00371551	0.239116	0.234742	BHLHE41/WNT7B/HOXD9/HIPK2/KMT2A/PIFO/PCSK6/PROP1/BMP4/PRKDC/HIPK1/CTNNB1/BPTF/TASOR/BMPR1A/LFNG/PTCH1/BMI1/TP53/POGLUT1/DSCAML1/HOXA2/HOXB8/TDRD10/FEZF2/BMP1/VAX2/RNF2/NEUROG1/HES2/TCF15/DMRT2/PBX2/GBX2/PALB2/GLI2/HOXA3/RFX4/NRARP/GLI3/HOXA7/IRX1	42	BHLHE41, WNT7B, HOXD9, HIPK2, KMT2A, PIFO, PCSK6, PROP1, BMP4, PRKDC, HIPK1, CTNNB1, BPTF, BMPR1A, LFNG, PTCH1, BMI1, TP53, POGLUT1, DSCAML1, HOXA2, HOXB8, TDRD10, FEZF2, BMP1, VAX2, RNF2, NEUROG1, HES2, TCF15, DMRT2, PBX2, GBX2, PALB2, GLI2, HOXA3, RFX4, NRARP, GLI3, HOXA7, IRX1, TASOR
GO:0006261	DNA-templated DNA replication	23/1438	166/18903	0.00372033	0.239116	0.234742	GINS2/NUGGC/TONSL/E2F7/MCM2/DDX11/CDT1/CDK2/DBF4B/CDC45/MCM4/FBH1/RECQL4/RRM2B/ZGRF1/BCL6/NBN/SRPK2/ALYREF/DBF4/MCM9/PRIM2/PRIMPOL	23	GINS2, NUGGC, TONSL, E2F7, MCM2, DDX11, CDT1, CDK2, DBF4B, CDC45, MCM4, FBH1, RECQL4, RRM2B, ZGRF1, BCL6, NBN, SRPK2, ALYREF, DBF4, MCM9, PRIM2, PRIMPOL
GO:0044786	cell cycle DNA replication	9/1438	42/18903	0.00374083	0.239116	0.234742	NUGGC/E2F7/MCM2/CDT1/DBF4B/CDC45/MCM4/BCL6/DBF4	9	NUGGC, E2F7, MCM2, CDT1, DBF4B, CDC45, MCM4, BCL6, DBF4
GO:0035036	sperm-egg recognition	10/1438	50/18903	0.00390068	0.240785	0.236381	TEX101/TMPRSS12/SPACA3/ADAM5/ADAM32/IZUMO1/SPAM1/ZP2/PAEP/UBAP2L	10	TEX101, TMPRSS12, SPACA3, ADAM5, ADAM32, IZUMO1, SPAM1, ZP2, PAEP, UBAP2L
GO:1902100	negative regulation of metaphase/anaphase transition of cell cycle	10/1438	50/18903	0.00390068	0.240785	0.236381	BUB1/BIRC5/ZWINT/BUB1B/TRIP13/SPC24/CCNB1/CDT1/CENPF/DUSP1	10	BUB1, BIRC5, ZWINT, BUB1B, TRIP13, SPC24, CCNB1, CDT1, CENPF, DUSP1
GO:0030174	regulation of DNA-templated DNA replication initiation	5/1438	15/18903	0.00398099	0.240785	0.236381	MCM2/CDT1/CDK2/MCM4/NBN	5	MCM2, CDT1, CDK2, MCM4, NBN
GO:0090110	COPII-coated vesicle cargo loading	5/1438	15/18903	0.00398099	0.240785	0.236381	SEC24A/SEC13/SAR1A/SEC23A/SEC24B	5	SEC24A, SEC13, SAR1A, SEC23A, SEC24B
GO:0106070	regulation of adenylate cyclase-activating G protein-coupled receptor signaling pathway	5/1438	15/18903	0.00398099	0.240785	0.236381	OPRL1/SSTR4/APLP1/ARRDC3/PDE4A	5	OPRL1, SSTR4, APLP1, ARRDC3, PDE4A
GO:0045216	cell-cell junction organization	27/1438	208/18903	0.00446277	0.267054	0.262169	CAV1/GRHL1/FLCN/SNAI2/MPDZ/FBF1/CDH22/CLDN9/HIPK1/CTNNB1/CDH18/CCM2/CDH8/ANK2/ZNF703/PKP4/HOPX/PDCD6IP/NLGN4X/CLDN17/MARVELD3/XIRP2/PATJ/TBX5/VEGFA/MPP7/PKP2	27	CAV1, GRHL1, FLCN, SNAI2, MPDZ, FBF1, CDH22, CLDN9, HIPK1, CTNNB1, CDH18, CCM2, CDH8, ANK2, ZNF703, PKP4, HOPX, PDCD6IP, NLGN4X, CLDN17, MARVELD3, XIRP2, PATJ, TBX5, VEGFA, MPP7, PKP2
GO:0034329	cell junction assembly	48/1438	430/18903	0.00481204	0.279746	0.274629	CAV1/FLCN/SNAI2/MPDZ/SLC9A1/FBF1/CDH22/CLDN9/HIPK1/CTNNB1/CDH18/SDCBP/FZD1/ARF6/CDH8/ANK2/ZNF703/PKP4/HOPX/NRXN1/CORO1C/GPC6/PDCD6IP/NLGN4X/CLDN17/CUX2/NPAS4/CAPZA1/LRRTM3/FN1/SLITRK2/ST8SIA2/MARVELD3/PATJ/NTN1/LRRC4/S100A10/TBX5/AJUBA/VEGFA/MPP7/GPRASP3/PKP2/LRRC4B/LIMCH1/DRD1/ADGRF1/OPHN1	48	CAV1, FLCN, SNAI2, MPDZ, SLC9A1, FBF1, CDH22, CLDN9, HIPK1, CTNNB1, CDH18, SDCBP, FZD1, ARF6, CDH8, ANK2, ZNF703, PKP4, HOPX, NRXN1, CORO1C, GPC6, PDCD6IP, NLGN4X, CLDN17, CUX2, NPAS4, CAPZA1, LRRTM3, FN1, SLITRK2, ST8SIA2, MARVELD3, PATJ, NTN1, LRRC4, S100A10, TBX5, AJUBA, VEGFA, MPP7, PKP2, LRRC4B, LIMCH1, DRD1, ADGRF1, OPHN1, GPRASP3
GO:0009157	deoxyribonucleoside monophosphate biosynthetic process	4/1438	10/18903	0.00482407	0.279746	0.274629	TK1/TYMS/TK2/DCK	4	TK1, TYMS, TK2, DCK
GO:0048304	positive regulation of isotype switching to IgG isotypes	4/1438	10/18903	0.00482407	0.279746	0.274629	IL4/CD40/PTPRC/TBX21	4	IL4, CD40, PTPRC, TBX21
GO:0010639	negative regulation of organelle organization	42/1438	366/18903	0.00497744	0.285695	0.280469	BUB1/BIRC5/ZWINT/BUB1B/TRIP13/IGF1/SPC24/CHEK1/FLCN/CCNB1/FZD9/MCM2/SLC25A4/TPX2/CDT1/CENPF/ADCK1/C11orf65/SSH3/PTTG1/CAPZB/ARAP1/EHMT2/PIF1/BMP4/FEZ2/ARFGEF1/TP53/DUSP1/MAK/MTPN/NBN/MYADM/SSH2/CAMSAP2/CRACD/CAPZA1/RPS6KA2/CYRIB/MTBP/SLC25A31/APC2	42	BUB1, BIRC5, ZWINT, BUB1B, TRIP13, IGF1, SPC24, CHEK1, FLCN, CCNB1, FZD9, MCM2, SLC25A4, TPX2, CDT1, CENPF, ADCK1, C11orf65, SSH3, PTTG1, CAPZB, ARAP1, EHMT2, PIF1, BMP4, FEZ2, ARFGEF1, TP53, DUSP1, MAK, MTPN, NBN, MYADM, SSH2, CAMSAP2, CAPZA1, RPS6KA2, MTBP, SLC25A31, APC2, CRACD, CYRIB
GO:0007601	visual perception	28/1438	220/18903	0.00504862	0.286854	0.281606	BFSP2/MIP/RBP4/WFS1/MYO3A/CNGB1/LAMB2/RGS16/ZNF513/PDCL/CLN5/RP2/LAMC3/BBS10/WDR36/BBS7/NDP/VAX2/ZIC2/GLRB/ATP8A2/CDH23/POU4F3/GUCA1C/GRK1/RGS9BP/TRPM1/RBP3	28	BFSP2, MIP, RBP4, WFS1, MYO3A, CNGB1, LAMB2, RGS16, ZNF513, PDCL, CLN5, RP2, LAMC3, BBS10, WDR36, BBS7, NDP, VAX2, ZIC2, GLRB, ATP8A2, CDH23, POU4F3, GUCA1C, GRK1, RGS9BP, TRPM1, RBP3
GO:0002762	negative regulation of myeloid leukocyte differentiation	10/1438	52/18903	0.00523241	0.294323	0.288939	IL4/LTF/TLR4/CTNNB1/RARA/TLR3/MYC/GPR137B/HOXA7/C1QC	10	IL4, LTF, TLR4, CTNNB1, RARA, TLR3, MYC, GPR137B, HOXA7, C1QC
GO:0043409	negative regulation of MAPK cascade	24/1438	181/18903	0.00542668	0.302228	0.2967	UCHL1/CAV1/FOXM1/DUSP26/FLCN/PRDM15/PRMT1/EMILIN1/PAQR3/BMP4/TLR4/PTPRC/CYLD/DUSP6/PTPRR/DUSP1/CD300A/RNF149/MYC/MARVELD3/CASC2/SPRED1/ATF3/ERRFI1	24	UCHL1, CAV1, FOXM1, DUSP26, FLCN, PRDM15, PRMT1, EMILIN1, PAQR3, BMP4, TLR4, PTPRC, CYLD, DUSP6, PTPRR, DUSP1, CD300A, RNF149, MYC, MARVELD3, CASC2, SPRED1, ATF3, ERRFI1
GO:0035601	protein deacylation	19/1438	133/18903	0.00569003	0.313789	0.308049	SIRT3/YEATS2/PER2/PRKD2/TBL1XR1/PRDM5/MSL3P1/RBBP4/MORF4L1/TP53/HOPX/BCL6/TRERF1/HDAC2/VEGFA/ABHD17C/NOTUM/SPRED1/ABHD13	19	SIRT3, YEATS2, PER2, PRKD2, TBL1XR1, PRDM5, MSL3P1, RBBP4, MORF4L1, TP53, HOPX, BCL6, TRERF1, HDAC2, VEGFA, ABHD17C, NOTUM, SPRED1, ABHD13
GO:1900744	regulation of p38MAPK cascade	9/1438	45/18903	0.0060552	0.330684	0.324635	AGER/PRMT1/SPHK1/BMP4/CYLD/PJA2/DUSP1/RELL1/VEGFA	9	AGER, PRMT1, SPHK1, BMP4, CYLD, PJA2, DUSP1, RELL1, VEGFA
GO:0050953	sensory perception of light stimulus	28/1438	224/18903	0.0064548	0.349118	0.342732	BFSP2/MIP/RBP4/WFS1/MYO3A/CNGB1/LAMB2/RGS16/ZNF513/PDCL/CLN5/RP2/LAMC3/BBS10/WDR36/BBS7/NDP/VAX2/ZIC2/GLRB/ATP8A2/CDH23/POU4F3/GUCA1C/GRK1/RGS9BP/TRPM1/RBP3	28	BFSP2, MIP, RBP4, WFS1, MYO3A, CNGB1, LAMB2, RGS16, ZNF513, PDCL, CLN5, RP2, LAMC3, BBS10, WDR36, BBS7, NDP, VAX2, ZIC2, GLRB, ATP8A2, CDH23, POU4F3, GUCA1C, GRK1, RGS9BP, TRPM1, RBP3
GO:0051783	regulation of nuclear division	20/1438	145/18903	0.00686519	0.353142	0.346682	BUB1/BIRC5/CDCA2/ZWINT/BUB1B/TRIP13/IGF1/SPC24/DLGAP5/CHEK1/CCNB1/GPR3/CDT1/CENPF/MKI67/SPHK1/BMP4/DUSP1/RPS6KA2/MTBP	20	BUB1, BIRC5, CDCA2, ZWINT, BUB1B, TRIP13, IGF1, SPC24, DLGAP5, CHEK1, CCNB1, GPR3, CDT1, CENPF, MKI67, SPHK1, BMP4, DUSP1, RPS6KA2, MTBP
GO:0033260	nuclear DNA replication	8/1438	38/18903	0.00687171	0.353142	0.346682	NUGGC/MCM2/CDT1/DBF4B/CDC45/MCM4/BCL6/DBF4	8	NUGGC, MCM2, CDT1, DBF4B, CDC45, MCM4, BCL6, DBF4
GO:0045652	regulation of megakaryocyte differentiation	8/1438	38/18903	0.00687171	0.353142	0.346682	H4C16/H4C1/PRMT1/H4C6/H4C13/H4C4/H4C12/LOX	8	PRMT1, LOX, H4C16, H4C1, H4C6, H4C13, H4C4, H4C12
GO:1901861	regulation of muscle tissue development	9/1438	46/18903	0.0070314	0.353142	0.346682	SOX15/ERBB3/FLCN/CENPF/USP19/BMP4/CTNNB1/MTPN/LOX	9	SOX15, ERBB3, FLCN, CENPF, USP19, BMP4, CTNNB1, MTPN, LOX
GO:0010965	regulation of mitotic sister chromatid separation	15/1438	98/18903	0.00703843	0.353142	0.346682	BUB1/BIRC5/ZWINT/BUB1B/TRIP13/SPC24/DLGAP5/ACTL6B/CCNB1/CDT1/CENPF/PTTG1/SMARCB1/DUSP1/BCL7B	15	BUB1, BIRC5, ZWINT, BUB1B, TRIP13, SPC24, DLGAP5, ACTL6B, CCNB1, CDT1, CENPF, PTTG1, SMARCB1, DUSP1, BCL7B
GO:0001895	retina homeostasis	13/1438	80/18903	0.00708506	0.353142	0.346682	IGHG3/JCHAIN/IGHA1/IGKC/IGHA2/LTF/CNGB1/AZGP1/BBS12/MAK/BBS10/CDH23/PIGR	13	JCHAIN, LTF, CNGB1, AZGP1, BBS12, MAK, BBS10, CDH23, PIGR
GO:0009267	cellular response to starvation	23/1438	175/18903	0.00710898	0.353142	0.346682	GAS6/BECN2/FLCN/BRSK2/XBP1/EHMT2/UCP2/CDKN1A/STK26/FADS1/IFI16/KLF10/TP53/SLC38A2/KICS2/NUAK1/RRAGC/FBXO22/SP1/PDK4/LAMP2/ATF3/RNF152	23	GAS6, BECN2, FLCN, BRSK2, XBP1, EHMT2, UCP2, CDKN1A, STK26, FADS1, IFI16, KLF10, TP53, SLC38A2, NUAK1, RRAGC, FBXO22, SP1, PDK4, LAMP2, ATF3, RNF152, KICS2
GO:0046940	nucleoside monophosphate phosphorylation	4/1438	11/18903	0.00712809	0.353142	0.346682	AK1/CMPK1/AK4/AK9	4	AK1, CMPK1, AK4, AK9
GO:0060439	trachea morphogenesis	4/1438	11/18903	0.00712809	0.353142	0.346682	WNT7B/BMP4/CTNNB1/RSPO2	4	WNT7B, BMP4, CTNNB1, RSPO2
GO:0006089	lactate metabolic process	5/1438	17/18903	0.00721978	0.353142	0.346682	PER2/GATD1/TP53/HIF1A/PFKFB2	5	PER2, GATD1, TP53, HIF1A, PFKFB2
GO:0015867	ATP transport	5/1438	17/18903	0.00721978	0.353142	0.346682	SLC25A4/SLC35B1/SLC17A9/SLC25A24/SLC25A31	5	SLC25A4, SLC35B1, SLC17A9, SLC25A24, SLC25A31
GO:1900745	positive regulation of p38MAPK cascade	7/1438	31/18903	0.00755251	0.365743	0.359053	AGER/PRMT1/SPHK1/BMP4/PJA2/RELL1/VEGFA	7	AGER, PRMT1, SPHK1, BMP4, PJA2, RELL1, VEGFA
GO:0032392	DNA geometric change	15/1438	99/18903	0.007728	0.365743	0.359053	GINS2/RAD54L/MCM2/DDX11/HNRNPA2B1/CHD2/CDC45/CHD5/MCM4/PIF1/FBH1/RECQL4/NBN/MCM9/RAD54B	15	GINS2, RAD54L, MCM2, DDX11, HNRNPA2B1, CHD2, CDC45, CHD5, MCM4, PIF1, FBH1, RECQL4, NBN, MCM9, RAD54B
GO:0098732	macromolecule deacylation	19/1438	137/18903	0.00781343	0.365743	0.359053	SIRT3/YEATS2/PER2/PRKD2/TBL1XR1/PRDM5/MSL3P1/RBBP4/MORF4L1/TP53/HOPX/BCL6/TRERF1/HDAC2/VEGFA/ABHD17C/NOTUM/SPRED1/ABHD13	19	SIRT3, YEATS2, PER2, PRKD2, TBL1XR1, PRDM5, MSL3P1, RBBP4, MORF4L1, TP53, HOPX, BCL6, TRERF1, HDAC2, VEGFA, ABHD17C, NOTUM, SPRED1, ABHD13
GO:0035162	embryonic hemopoiesis	6/1438	24/18903	0.00783704	0.365743	0.359053	KMT2A/CCDC134/HIF1A/STK3/VEGFA/TPO	6	KMT2A, CCDC134, HIF1A, STK3, VEGFA, TPO
GO:0099560	synaptic membrane adhesion	6/1438	24/18903	0.00783704	0.365743	0.359053	GPC6/PTPRF/LRRC4C/SLITRK2/LRRC4/LRRC4B	6	GPC6, PTPRF, LRRC4C, SLITRK2, LRRC4, LRRC4B
GO:0006023	aminoglycan biosynthetic process	13/1438	81/18903	0.00786754	0.365743	0.359053	B3GNT9/CHPF/SLC10A7/CHST14/HS2ST1/NDST3/B3GNT2/HS3ST3B1/HS6ST2/HS3ST5/CEMIP/ST3GAL3/HAS3	13	B3GNT9, CHPF, SLC10A7, CHST14, HS2ST1, NDST3, B3GNT2, HS3ST3B1, HS6ST2, HS3ST5, CEMIP, ST3GAL3, HAS3
GO:0007189	adenylate cyclase-activating G protein-coupled receptor signaling pathway	21/1438	157/18903	0.00807479	0.372301	0.365491	UCN3/GPR3/ADRA2C/OPRL1/PTGER4/GNG2/GNA13/CXCL9/SSTR4/ADRB1/ADGRF5/APLP1/ARRDC3/GPR101/PDE4A/TCP11/CALCA/DRD1/VIP/ADGRF1/LHCGR	21	UCN3, GPR3, ADRA2C, OPRL1, PTGER4, GNG2, GNA13, CXCL9, SSTR4, ADRB1, ADGRF5, APLP1, ARRDC3, GPR101, PDE4A, TCP11, CALCA, DRD1, VIP, ADGRF1, LHCGR
GO:1904888	cranial skeletal system development	12/1438	73/18903	0.00864508	0.395354	0.388122	CEP55/PAX5/MTHFD1L/FGF4/RIC1/BMP4/CTNNB1/HOXA2/NEUROG1/FREM1/PDGFRA/GLI3	12	CEP55, PAX5, MTHFD1L, FGF4, RIC1, BMP4, CTNNB1, HOXA2, NEUROG1, FREM1, PDGFRA, GLI3
GO:0051306	mitotic sister chromatid separation	15/1438	101/18903	0.00926827	0.415467	0.407867	BUB1/BIRC5/ZWINT/BUB1B/TRIP13/SPC24/DLGAP5/ACTL6B/CCNB1/CDT1/CENPF/PTTG1/SMARCB1/DUSP1/BCL7B	15	BUB1, BIRC5, ZWINT, BUB1B, TRIP13, SPC24, DLGAP5, ACTL6B, CCNB1, CDT1, CENPF, PTTG1, SMARCB1, DUSP1, BCL7B
GO:0045581	negative regulation of T cell differentiation	9/1438	48/18903	0.00934002	0.415467	0.407867	IL4/BMP4/BCL6/FGL2/IFNL1/CBFB/TBX21/NRARP/GLI3	9	IL4, BMP4, BCL6, FGL2, IFNL1, CBFB, TBX21, NRARP, GLI3
GO:0060644	mammary gland epithelial cell differentiation	5/1438	18/18903	0.00938033	0.415467	0.407867	ID2/PTCH1/ZNF703/LBH/HIF1A	5	ID2, PTCH1, ZNF703, LBH, HIF1A
GO:0097094	craniofacial suture morphogenesis	5/1438	18/18903	0.00938033	0.415467	0.407867	FGF4/BMP4/NEUROG1/FREM1/GLI3	5	FGF4, BMP4, NEUROG1, FREM1, GLI3
GO:0030071	regulation of mitotic metaphase/anaphase transition	14/1438	92/18903	0.00950375	0.415694	0.40809	BUB1/BIRC5/ZWINT/BUB1B/TRIP13/SPC24/DLGAP5/ACTL6B/CCNB1/CDT1/CENPF/SMARCB1/DUSP1/BCL7B	14	BUB1, BIRC5, ZWINT, BUB1B, TRIP13, SPC24, DLGAP5, ACTL6B, CCNB1, CDT1, CENPF, SMARCB1, DUSP1, BCL7B
GO:0048562	embryonic organ morphogenesis	34/1438	294/18903	0.00957027	0.415694	0.40809	RBP4/KCNQ4/HOXD9/PAX5/HIPK2/MTHFD1L/MYO3A/MFAP5/BMP4/HIPK1/CTNNB1/ID2/BMI1/HPN/HIF1A/DSCAML1/HOXA2/HOXB8/CCDC103/BBS7/SEC24B/VAX2/NEUROG1/ATP8A2/CDH23/NTN1/POU4F3/PDGFRA/GBX2/HOXA3/GLI3/STRA6/HOXA7/HESX1	34	RBP4, KCNQ4, HOXD9, PAX5, HIPK2, MTHFD1L, MYO3A, MFAP5, BMP4, HIPK1, CTNNB1, ID2, BMI1, HPN, HIF1A, DSCAML1, HOXA2, HOXB8, CCDC103, BBS7, SEC24B, VAX2, NEUROG1, ATP8A2, CDH23, NTN1, POU4F3, PDGFRA, GBX2, HOXA3, GLI3, STRA6, HOXA7, HESX1
GO:0033044	regulation of chromosome organization	30/1438	252/18903	0.00974144	0.415694	0.40809	BUB1/BIRC5/ZWINT/BUB1B/TRIP13/SPC24/DLGAP5/ACTL6B/CCNB1/MCM2/DDX11/CDCA5/CDT1/CENPF/NAF1/HNRNPA2B1/CDK2/PTTG1/SMARCB1/NEK7/PIF1/CTNNB1/TASOR/DUSP1/NBN/BCL7B/PKIB/MYC/SMC5/SHCBP1L	30	BUB1, BIRC5, ZWINT, BUB1B, TRIP13, SPC24, DLGAP5, ACTL6B, CCNB1, MCM2, DDX11, CDCA5, CDT1, CENPF, NAF1, HNRNPA2B1, CDK2, PTTG1, SMARCB1, NEK7, PIF1, CTNNB1, DUSP1, NBN, BCL7B, PKIB, MYC, SMC5, SHCBP1L, TASOR
GO:1905818	regulation of chromosome separation	16/1438	111/18903	0.00975213	0.415694	0.40809	BUB1/BIRC5/ZWINT/BUB1B/TRIP13/SPC24/DLGAP5/ACTL6B/CCNB1/CDT1/CENPF/PTTG1/SMARCB1/DUSP1/PLSCR1/BCL7B	16	BUB1, BIRC5, ZWINT, BUB1B, TRIP13, SPC24, DLGAP5, ACTL6B, CCNB1, CDT1, CENPF, PTTG1, SMARCB1, DUSP1, PLSCR1, BCL7B
GO:1990845	adaptive thermogenesis	21/1438	160/18903	0.00995021	0.415694	0.40809	CAV1/IL4/FLCN/GPR3/SLC25A4/IRF4/IP6K1/PER2/UCP2/TLR4/PM20D1/PCTP/ALDH1A1/ELOVL6/PRDM16/LAMA4/ADRB1/TRPM8/VEGFA/ARRDC3/DBH	21	CAV1, IL4, FLCN, GPR3, SLC25A4, IRF4, IP6K1, PER2, UCP2, TLR4, PM20D1, PCTP, ALDH1A1, ELOVL6, PRDM16, LAMA4, ADRB1, TRPM8, VEGFA, ARRDC3, DBH
GO:0000727	double-strand break repair via break-induced replication	4/1438	12/18903	0.0100557	0.415694	0.40809	GINS2/MCM2/CDC45/MCM4	4	GINS2, MCM2, CDC45, MCM4
GO:0001553	luteinization	4/1438	12/18903	0.0100557	0.415694	0.40809	PLEKHA1/PDGFRA/GDF9/FZD4	4	PLEKHA1, PDGFRA, GDF9, FZD4
GO:0072497	mesenchymal stem cell differentiation	4/1438	12/18903	0.0100557	0.415694	0.40809	SLC4A11/CTNNB1/FZD1/PDGFRA	4	SLC4A11, CTNNB1, FZD1, PDGFRA
GO:0106072	negative regulation of adenylate cyclase-activating G protein-coupled receptor signaling pathway	4/1438	12/18903	0.0100557	0.415694	0.40809	OPRL1/SSTR4/APLP1/ARRDC3	4	OPRL1, SSTR4, APLP1, ARRDC3
GO:0038066	p38MAPK cascade	10/1438	57/18903	0.0101244	0.415694	0.40809	AGER/PRMT1/SPHK1/BMP4/CYLD/PJA2/DUSP1/RELL1/MAP3K20/VEGFA	10	AGER, PRMT1, SPHK1, BMP4, CYLD, PJA2, DUSP1, RELL1, MAP3K20, VEGFA
GO:0032508	DNA duplex unwinding	14/1438	93/18903	0.0104276	0.425036	0.417261	GINS2/RAD54L/MCM2/DDX11/CHD2/CDC45/CHD5/MCM4/PIF1/FBH1/RECQL4/NBN/MCM9/RAD54B	14	GINS2, RAD54L, MCM2, DDX11, CHD2, CDC45, CHD5, MCM4, PIF1, FBH1, RECQL4, NBN, MCM9, RAD54B
GO:0033692	cellular polysaccharide biosynthetic process	11/1438	66/18903	0.0105424	0.426626	0.418822	IGF1/NHLRC1/B3GNT9/PASK/PER2/HS2ST1/NDST3/B3GNT2/PTGES3/AGL/HAS3	11	IGF1, NHLRC1, B3GNT9, PASK, PER2, HS2ST1, NDST3, B3GNT2, PTGES3, AGL, HAS3
GO:0048546	digestive tract morphogenesis	9/1438	49/18903	0.0106891	0.428639	0.420798	BMP4/CTNNB1/ID2/HIF1A/BBS7/PDGFRA/GLI2/GLI3/STRA6	9	BMP4, CTNNB1, ID2, HIF1A, BBS7, PDGFRA, GLI2, GLI3, STRA6
GO:0048147	negative regulation of fibroblast proliferation	7/1438	33/18903	0.0107445	0.428639	0.420798	CAV1/KMT2A/TP53INP1/TP53/MORC3/CD300A/MYC	7	CAV1, KMT2A, TP53INP1, TP53, MORC3, CD300A, MYC
GO:0007339	binding of sperm to zona pellucida	8/1438	41/18903	0.0109702	0.434559	0.42661	TEX101/TMPRSS12/ADAM5/ADAM32/SPAM1/ZP2/PAEP/UBAP2L	8	TEX101, TMPRSS12, ADAM5, ADAM32, SPAM1, ZP2, PAEP, UBAP2L
GO:0070304	positive regulation of stress-activated protein kinase signaling cascade	18/1438	132/18903	0.0111805	0.439792	0.431747	WNT7B/HIPK2/AGER/PRMT1/SPHK1/RNF13/BMP4/TLR4/MAP2K4/SDCBP/PJA2/TLR3/RELL1/STK3/ANKRD6/VEGFA/TNFRSF19/SH3RF3	18	WNT7B, HIPK2, AGER, PRMT1, SPHK1, RNF13, BMP4, TLR4, MAP2K4, SDCBP, PJA2, TLR3, RELL1, STK3, ANKRD6, VEGFA, TNFRSF19, SH3RF3
GO:0045620	negative regulation of lymphocyte differentiation	10/1438	58/18903	0.0114225	0.446191	0.438029	IL4/BMP4/ID2/BCL6/FGL2/IFNL1/CBFB/TBX21/NRARP/GLI3	10	IL4, BMP4, ID2, BCL6, FGL2, IFNL1, CBFB, TBX21, NRARP, GLI3
GO:0044346	fibroblast apoptotic process	6/1438	26/18903	0.0117681	0.447876	0.439683	GAS6/BTG1/STK17B/TP53/API5/MYC	6	GAS6, BTG1, STK17B, TP53, API5, MYC
GO:0030203	glycosaminoglycan metabolic process	17/1438	123/18903	0.0118272	0.447876	0.439683	HMMR/CHPF/LYG2/SLC10A7/CHST14/HS2ST1/NDST3/HEXB/HPSE/B3GNT2/SPAM1/HS3ST3B1/HS6ST2/HS3ST5/CEMIP/ST3GAL3/HAS3	17	HMMR, CHPF, LYG2, SLC10A7, CHST14, HS2ST1, NDST3, HEXB, HPSE, B3GNT2, SPAM1, HS3ST3B1, HS6ST2, HS3ST5, CEMIP, ST3GAL3, HAS3
GO:0036003	positive regulation of transcription from RNA polymerase II promoter in response to stress	5/1438	19/18903	0.0119474	0.447876	0.439683	TP53/HIF1A/VEGFA/ATF3/ATF6B	5	TP53, HIF1A, VEGFA, ATF3, ATF6B
GO:0060216	definitive hemopoiesis	5/1438	19/18903	0.0119474	0.447876	0.439683	KMT2A/MFAP5/HIPK1/CBFB/ZFP36L2	5	KMT2A, MFAP5, HIPK1, CBFB, ZFP36L2
GO:0060438	trachea development	5/1438	19/18903	0.0119474	0.447876	0.439683	WNT7B/BMP4/CTNNB1/RSPO2/RARA	5	WNT7B, BMP4, CTNNB1, RSPO2, RARA
GO:0061298	retina vasculature development in camera-type eye	5/1438	19/18903	0.0119474	0.447876	0.439683	CLIC4/HIF1A/NDP/PDGFRA/FZD4	5	CLIC4, HIF1A, NDP, PDGFRA, FZD4
GO:0042100	B cell proliferation	15/1438	104/18903	0.012023	0.447876	0.439683	MZB1/CD38/TNFRSF13B/IL4/CD40/CDKN1A/TLR4/PTPRC/BMI1/BCL6/MNDA/CD300A/AHR/IL9/IFNA7	15	MZB1, CD38, TNFRSF13B, IL4, CD40, CDKN1A, TLR4, PTPRC, BMI1, BCL6, MNDA, CD300A, AHR, IL9, IFNA7
GO:0007091	metaphase/anaphase transition of mitotic cell cycle	14/1438	95/18903	0.0124849	0.459004	0.450608	BUB1/BIRC5/ZWINT/BUB1B/TRIP13/SPC24/DLGAP5/ACTL6B/CCNB1/CDT1/CENPF/SMARCB1/DUSP1/BCL7B	14	BUB1, BIRC5, ZWINT, BUB1B, TRIP13, SPC24, DLGAP5, ACTL6B, CCNB1, CDT1, CENPF, SMARCB1, DUSP1, BCL7B
GO:1902099	regulation of metaphase/anaphase transition of cell cycle	14/1438	95/18903	0.0124849	0.459004	0.450608	BUB1/BIRC5/ZWINT/BUB1B/TRIP13/SPC24/DLGAP5/ACTL6B/CCNB1/CDT1/CENPF/SMARCB1/DUSP1/BCL7B	14	BUB1, BIRC5, ZWINT, BUB1B, TRIP13, SPC24, DLGAP5, ACTL6B, CCNB1, CDT1, CENPF, SMARCB1, DUSP1, BCL7B
GO:0051973	positive regulation of telomerase activity	7/1438	34/18903	0.0126632	0.462184	0.45373	PARM1/NAF1/NEK7/CTNNB1/PTGES3/PKIB/MYC	7	PARM1, NAF1, NEK7, CTNNB1, PTGES3, PKIB, MYC
GO:0007411	axon guidance	28/1438	236/18903	0.0127357	0.462184	0.45373	DRGX/UNC5C/LAMB2/SEMA6B/EFNB1/FEZ2/KIF5B/B3GNT2/PTCH1/NRXN1/DSCAML1/HOXA2/FEZF2/ETV1/DPYSL5/VASP/NTN1/POU4F3/VEGFA/GBX2/ENAH/KALRN/GLI2/SEMA6D/SCN1B/RET/GLI3/OPHN1	28	DRGX, UNC5C, LAMB2, SEMA6B, EFNB1, FEZ2, KIF5B, B3GNT2, PTCH1, NRXN1, DSCAML1, HOXA2, FEZF2, ETV1, DPYSL5, VASP, NTN1, POU4F3, VEGFA, GBX2, ENAH, KALRN, GLI2, SEMA6D, SCN1B, RET, GLI3, OPHN1
GO:0006022	aminoglycan metabolic process	18/1438	134/18903	0.0129506	0.465684	0.457165	HMMR/B3GNT9/CHPF/LYG2/SLC10A7/CHST14/HS2ST1/NDST3/HEXB/HPSE/B3GNT2/SPAM1/HS3ST3B1/HS6ST2/HS3ST5/CEMIP/ST3GAL3/HAS3	18	HMMR, B3GNT9, CHPF, LYG2, SLC10A7, CHST14, HS2ST1, NDST3, HEXB, HPSE, B3GNT2, SPAM1, HS3ST3B1, HS6ST2, HS3ST5, CEMIP, ST3GAL3, HAS3
GO:0060249	anatomical structure homeostasis	37/1438	333/18903	0.0130502	0.465684	0.457165	IGHG3/CD38/JCHAIN/IGHA1/CAV1/IGKC/IGHA2/RBP4/LTF/ATP2B2/KMT2A/CNGB1/AZGP1/SFTPD/DEF8/TLR4/HEXB/CTNNB1/BBS12/TMEM106B/MAK/BBS10/HIF1A/ALDH1A1/CRACD/CDH23/MUC2/ADGRF5/GPR137B/PDK4/LAMP2/TMEM64/VEGFA/CALCA/PIGR/CSF1/LOX	37	CD38, JCHAIN, CAV1, RBP4, LTF, ATP2B2, KMT2A, CNGB1, AZGP1, SFTPD, DEF8, TLR4, HEXB, CTNNB1, BBS12, TMEM106B, MAK, BBS10, HIF1A, ALDH1A1, CDH23, MUC2, ADGRF5, GPR137B, PDK4, LAMP2, TMEM64, VEGFA, CALCA, PIGR, CSF1, LOX, CRACD
GO:0006024	glycosaminoglycan biosynthetic process	12/1438	77/18903	0.0130805	0.465684	0.457165	CHPF/SLC10A7/CHST14/HS2ST1/NDST3/B3GNT2/HS3ST3B1/HS6ST2/HS3ST5/CEMIP/ST3GAL3/HAS3	12	CHPF, SLC10A7, CHST14, HS2ST1, NDST3, B3GNT2, HS3ST3B1, HS6ST2, HS3ST5, CEMIP, ST3GAL3, HAS3
GO:0097485	neuron projection guidance	28/1438	237/18903	0.0134283	0.474176	0.465502	DRGX/UNC5C/LAMB2/SEMA6B/EFNB1/FEZ2/KIF5B/B3GNT2/PTCH1/NRXN1/DSCAML1/HOXA2/FEZF2/ETV1/DPYSL5/VASP/NTN1/POU4F3/VEGFA/GBX2/ENAH/KALRN/GLI2/SEMA6D/SCN1B/RET/GLI3/OPHN1	28	DRGX, UNC5C, LAMB2, SEMA6B, EFNB1, FEZ2, KIF5B, B3GNT2, PTCH1, NRXN1, DSCAML1, HOXA2, FEZF2, ETV1, DPYSL5, VASP, NTN1, POU4F3, VEGFA, GBX2, ENAH, KALRN, GLI2, SEMA6D, SCN1B, RET, GLI3, OPHN1
GO:0034502	protein localization to chromosome	16/1438	115/18903	0.0134877	0.474176	0.465502	CDK1/H1-5/BUB1B/H4C16/CDCA5/CDT1/H4C1/H4C6/H4C13/H4C4/H2AC4/H4C12/TASOR/MCM9/MTBP/SMC5	16	CDK1, BUB1B, CDCA5, CDT1, MCM9, MTBP, SMC5, H1-5, H4C16, H4C1, H4C6, H4C13, H4C4, H2AC4, H4C12, TASOR
GO:1901862	negative regulation of muscle tissue development	4/1438	13/18903	0.0136628	0.477348	0.468616	SOX15/FLCN/USP19/BMP4	4	SOX15, FLCN, USP19, BMP4
GO:0019730	antimicrobial humoral response	17/1438	125/18903	0.0137612	0.47782	0.46908	JCHAIN/IGHA1/IGKV3-20/IGHM/IGHA2/H2BC7/LTF/PGC/SFTPD/HLA-A/REG3G/CXCL5/CXCL9/WFDC13/CXCL14/WFDC11/SPAG11B	17	JCHAIN, LTF, PGC, SFTPD, HLA-A, REG3G, CXCL5, CXCL9, WFDC13, CXCL14, WFDC11, SPAG11B, H2BC7
GO:0051503	adenine nucleotide transport	6/1438	27/18903	0.0141789	0.483707	0.474859	ABCD1/SLC25A4/SLC35B1/SLC17A9/SLC25A24/SLC25A31	6	ABCD1, SLC25A4, SLC35B1, SLC17A9, SLC25A24, SLC25A31
GO:0070861	regulation of protein exit from endoplasmic reticulum	6/1438	27/18903	0.0141789	0.483707	0.474859	DERL3/BRSK2/ERLEC1/TMEM30A/TM9SF4/SAR1A	6	DERL3, BRSK2, ERLEC1, TMEM30A, TM9SF4, SAR1A
GO:0071103	DNA conformation change	15/1438	106/18903	0.0141887	0.483707	0.474859	GINS2/RAD54L/MCM2/DDX11/HNRNPA2B1/CHD2/CDC45/CHD5/MCM4/PIF1/FBH1/RECQL4/NBN/MCM9/RAD54B	15	GINS2, RAD54L, MCM2, DDX11, HNRNPA2B1, CHD2, CDC45, CHD5, MCM4, PIF1, FBH1, RECQL4, NBN, MCM9, RAD54B
GO:0031952	regulation of protein autophosphorylation	8/1438	43/18903	0.0145577	0.49185	0.482853	CAV1/PTPRC/NBN/RAP2C/GPNMB/VEGFA/RAP2A/ERRFI1	8	CAV1, PTPRC, NBN, RAP2C, GPNMB, VEGFA, RAP2A, ERRFI1
GO:0035137	hindlimb morphogenesis	7/1438	35/18903	0.0148163	0.49185	0.482853	HOXD9/FGF4/BMP4/CTNNB1/BMPR1A/PTCH1/RSPO2	7	HOXD9, FGF4, BMP4, CTNNB1, BMPR1A, PTCH1, RSPO2
GO:2001251	negative regulation of chromosome organization	14/1438	97/18903	0.0148439	0.49185	0.482853	BUB1/BIRC5/ZWINT/BUB1B/TRIP13/SPC24/CCNB1/MCM2/CDT1/CENPF/PTTG1/PIF1/DUSP1/NBN	14	BUB1, BIRC5, ZWINT, BUB1B, TRIP13, SPC24, CCNB1, MCM2, CDT1, CENPF, PTTG1, PIF1, DUSP1, NBN
GO:0030011	maintenance of cell polarity	5/1438	20/18903	0.0149522	0.49185	0.482853	ANK1/SLC9A1/PDLIM1/ARPC5/PDCD6IP	5	ANK1, SLC9A1, PDLIM1, ARPC5, PDCD6IP
GO:0032793	positive regulation of CREB transcription factor activity	5/1438	20/18903	0.0149522	0.49185	0.482853	OPRD1/CRTC1/PRKD2/VEGFA/ADGRF1	5	OPRD1, CRTC1, PRKD2, VEGFA, ADGRF1
GO:2000269	regulation of fibroblast apoptotic process	5/1438	20/18903	0.0149522	0.49185	0.482853	GAS6/BTG1/STK17B/TP53/API5	5	GAS6, BTG1, STK17B, TP53, API5
GO:0033045	regulation of sister chromatid segregation	15/1438	107/18903	0.0153791	0.501324	0.492153	BUB1/BIRC5/ZWINT/BUB1B/TRIP13/SPC24/DLGAP5/ACTL6B/CCNB1/CDT1/CENPF/PTTG1/SMARCB1/DUSP1/BCL7B	15	BUB1, BIRC5, ZWINT, BUB1B, TRIP13, SPC24, DLGAP5, ACTL6B, CCNB1, CDT1, CENPF, PTTG1, SMARCB1, DUSP1, BCL7B
GO:0002312	B cell activation involved in immune response	13/1438	88/18903	0.0154185	0.501324	0.492153	IL4/POU2AF1/XBP1/NSD2/CD40/TLR4/RNF8/PTPRC/LFNG/BCL6/NBN/TBX21/IRF8	13	IL4, POU2AF1, XBP1, NSD2, CD40, TLR4, RNF8, PTPRC, LFNG, BCL6, NBN, TBX21, IRF8
GO:0051480	regulation of cytosolic calcium ion concentration	9/1438	52/18903	0.015616	0.504826	0.495592	CAV1/FZD9/GPR3/ATP2B2/TRPC6/GRIA1/CDH23/TMEM64/CALCA	9	CAV1, FZD9, GPR3, ATP2B2, TRPC6, GRIA1, CDH23, TMEM64, CALCA
GO:0070302	regulation of stress-activated protein kinase signaling cascade	24/1438	198/18903	0.0157542	0.505189	0.495947	WNT7B/FOXM1/HIPK2/AGER/PRMT1/SPHK1/RNF13/BMP4/TLR4/MAP2K4/CYLD/SDCBP/PJA2/DUSP1/TLR3/RELL1/MYC/STK3/MARVELD3/ANKRD6/VEGFA/TNFRSF19/SH3RF3/RAP2A	24	WNT7B, FOXM1, HIPK2, AGER, PRMT1, SPHK1, RNF13, BMP4, TLR4, MAP2K4, CYLD, SDCBP, PJA2, DUSP1, TLR3, RELL1, MYC, STK3, MARVELD3, ANKRD6, VEGFA, TNFRSF19, SH3RF3, RAP2A
GO:0001838	embryonic epithelial tube formation	17/1438	127/18903	0.0159343	0.505189	0.495947	MTHFD1L/BMP4/HS2ST1/CTNNB1/FZD1/PTCH1/RALA/HIF1A/RARA/SEC24B/VASP/STK3/CECR2/RGMA/RET/IRX1/BCL10	17	MTHFD1L, BMP4, HS2ST1, CTNNB1, FZD1, PTCH1, RALA, HIF1A, RARA, SEC24B, VASP, STK3, CECR2, RGMA, RET, IRX1, BCL10
GO:0106106	cold-induced thermogenesis	19/1438	147/18903	0.0159864	0.505189	0.495947	CAV1/IL4/FLCN/GPR3/IRF4/IP6K1/PER2/UCP2/TLR4/PCTP/ALDH1A1/ELOVL6/PRDM16/LAMA4/ADRB1/TRPM8/VEGFA/ARRDC3/DBH	19	CAV1, IL4, FLCN, GPR3, IRF4, IP6K1, PER2, UCP2, TLR4, PCTP, ALDH1A1, ELOVL6, PRDM16, LAMA4, ADRB1, TRPM8, VEGFA, ARRDC3, DBH
GO:0120161	regulation of cold-induced thermogenesis	19/1438	147/18903	0.0159864	0.505189	0.495947	CAV1/IL4/FLCN/GPR3/IRF4/IP6K1/PER2/UCP2/TLR4/PCTP/ALDH1A1/ELOVL6/PRDM16/LAMA4/ADRB1/TRPM8/VEGFA/ARRDC3/DBH	19	CAV1, IL4, FLCN, GPR3, IRF4, IP6K1, PER2, UCP2, TLR4, PCTP, ALDH1A1, ELOVL6, PRDM16, LAMA4, ADRB1, TRPM8, VEGFA, ARRDC3, DBH
GO:0044784	metaphase/anaphase transition of cell cycle	14/1438	98/18903	0.0161448	0.507343	0.498063	BUB1/BIRC5/ZWINT/BUB1B/TRIP13/SPC24/DLGAP5/ACTL6B/CCNB1/CDT1/CENPF/SMARCB1/DUSP1/BCL7B	14	BUB1, BIRC5, ZWINT, BUB1B, TRIP13, SPC24, DLGAP5, ACTL6B, CCNB1, CDT1, CENPF, SMARCB1, DUSP1, BCL7B
GO:0007389	pattern specification process	49/1438	472/18903	0.0163638	0.51137	0.502016	BHLHE41/WNT7B/HOXD9/HIPK2/KMT2A/PIFO/PCSK6/PROP1/EFNB1/BMP4/PRKDC/HIPK1/CTNNB1/BPTF/TASOR/BMPR1A/LFNG/PTCH1/BMI1/TP53/POGLUT1/HIF1A/DSCAML1/HOXA2/HOXB8/TDRD10/CCDC103/FEZF2/BBS7/BMP1/VAX2/RNF2/NEUROG1/HES2/TCF15/DMRT2/TBX5/PBX2/GBX2/APC2/PALB2/GLI2/HOXA3/RFX4/NRARP/GLI3/DNAI1/HOXA7/IRX1	49	BHLHE41, WNT7B, HOXD9, HIPK2, KMT2A, PIFO, PCSK6, PROP1, EFNB1, BMP4, PRKDC, HIPK1, CTNNB1, BPTF, BMPR1A, LFNG, PTCH1, BMI1, TP53, POGLUT1, HIF1A, DSCAML1, HOXA2, HOXB8, TDRD10, CCDC103, FEZF2, BBS7, BMP1, VAX2, RNF2, NEUROG1, HES2, TCF15, DMRT2, TBX5, PBX2, GBX2, APC2, PALB2, GLI2, HOXA3, RFX4, NRARP, GLI3, DNAI1, HOXA7, IRX1, TASOR
GO:0048864	stem cell development	13/1438	89/18903	0.0168392	0.519872	0.510363	SNAI2/SEMA6B/EFNB1/BMP4/PTPRC/BMPR1A/CORO1C/HIF1A/JAG1/FN1/GBX2/SEMA6D/RET	13	SNAI2, SEMA6B, EFNB1, BMP4, PTPRC, BMPR1A, CORO1C, HIF1A, JAG1, FN1, GBX2, SEMA6D, RET
GO:0002052	positive regulation of neuroblast proliferation	6/1438	28/18903	0.0169132	0.519872	0.510363	ASPM/CTNNB1/HIF1A/VEGFA/WDR62/GLI3	6	ASPM, CTNNB1, HIF1A, VEGFA, WDR62, GLI3
GO:0015868	purine ribonucleotide transport	6/1438	28/18903	0.0169132	0.519872	0.510363	ABCD1/SLC25A4/SLC35B1/SLC17A9/SLC25A24/SLC25A31	6	ABCD1, SLC25A4, SLC35B1, SLC17A9, SLC25A24, SLC25A31
GO:0031669	cellular response to nutrient levels	27/1438	231/18903	0.0170444	0.520758	0.511232	GAS6/UCN3/BECN2/FLCN/BRSK2/SNAI2/AQP3/XBP1/DCPS/EHMT2/UCP2/CDKN1A/STK26/FADS1/IFI16/KLF10/TP53/SLC38A2/KICS2/NUAK1/RRAGC/FBXO22/SP1/PDK4/LAMP2/ATF3/RNF152	27	GAS6, UCN3, BECN2, FLCN, BRSK2, SNAI2, AQP3, XBP1, DCPS, EHMT2, UCP2, CDKN1A, STK26, FADS1, IFI16, KLF10, TP53, SLC38A2, NUAK1, RRAGC, FBXO22, SP1, PDK4, LAMP2, ATF3, RNF152, KICS2
GO:0097484	dendrite extension	7/1438	36/18903	0.0172179	0.520758	0.511232	TMEM108/CPNE5/SYT2/AUTS2/PLAA/CACNG7/SYT1	7	TMEM108, CPNE5, SYT2, AUTS2, PLAA, CACNG7, SYT1
GO:0048146	positive regulation of fibroblast proliferation	9/1438	53/18903	0.0175789	0.520758	0.511232	GAS6/IGF1/CCNB1/SPHK1/CDKN1A/BMI1/MYC/FN1/PDGFRA	9	GAS6, IGF1, CCNB1, SPHK1, CDKN1A, BMI1, MYC, FN1, PDGFRA
GO:0009988	cell-cell recognition	11/1438	71/18903	0.0177998	0.520758	0.511232	TEX101/TMPRSS12/SPACA3/CLEC4M/ADAM5/ADAM32/IZUMO1/SPAM1/ZP2/PAEP/UBAP2L	11	TEX101, TMPRSS12, SPACA3, CLEC4M, ADAM5, ADAM32, IZUMO1, SPAM1, ZP2, PAEP, UBAP2L
GO:0043030	regulation of macrophage activation	10/1438	62/18903	0.0179007	0.520758	0.511232	IL4/SPACA3/SPHK1/TLR4/PTPRC/PJA2/IL1RL1/ADGRF5/GPR137B/LBP	10	IL4, SPACA3, SPHK1, TLR4, PTPRC, PJA2, IL1RL1, ADGRF5, GPR137B, LBP
GO:0007638	mechanosensory behavior	4/1438	14/18903	0.017996	0.520758	0.511232	NRXN1/ETV1/NEUROG1/STRA6	4	NRXN1, ETV1, NEUROG1, STRA6
GO:0042117	monocyte activation	4/1438	14/18903	0.017996	0.520758	0.511232	SPACA3/FN1/ADAM9/CSF1	4	SPACA3, FN1, ADAM9, CSF1
GO:0048302	regulation of isotype switching to IgG isotypes	4/1438	14/18903	0.017996	0.520758	0.511232	IL4/CD40/PTPRC/TBX21	4	IL4, CD40, PTPRC, TBX21
GO:0060628	regulation of ER to Golgi vesicle-mediated transport	4/1438	14/18903	0.017996	0.520758	0.511232	PREB/SAR1A/YIPF5/GAS1	4	PREB, SAR1A, YIPF5, GAS1
GO:1902969	mitotic DNA replication	4/1438	14/18903	0.017996	0.520758	0.511232	MCM2/CDC45/MCM4/BCL6	4	MCM2, CDC45, MCM4, BCL6
GO:0042594	response to starvation	25/1438	211/18903	0.0181038	0.520758	0.511232	GAS6/UCN3/BECN2/FLCN/BRSK2/XBP1/EHMT2/UCP2/CDKN1A/STK26/FADS1/IFI16/KLF10/TP53/SLC38A2/KICS2/NUAK1/RRAGC/FBXO22/SP1/PDK4/LAMP2/SSTR2/ATF3/RNF152	25	GAS6, UCN3, BECN2, FLCN, BRSK2, XBP1, EHMT2, UCP2, CDKN1A, STK26, FADS1, IFI16, KLF10, TP53, SLC38A2, NUAK1, RRAGC, FBXO22, SP1, PDK4, LAMP2, SSTR2, ATF3, RNF152, KICS2
GO:0072175	epithelial tube formation	18/1438	139/18903	0.0183465	0.520758	0.511232	MTHFD1L/BMP4/HS2ST1/CTNNB1/FZD1/PTCH1/RALA/HIF1A/RARA/SEC24B/VASP/STK3/CECR2/RGMA/RET/IRX1/BCL10/HESX1	18	MTHFD1L, BMP4, HS2ST1, CTNNB1, FZD1, PTCH1, RALA, HIF1A, RARA, SEC24B, VASP, STK3, CECR2, RGMA, RET, IRX1, BCL10, HESX1
GO:0002089	lens morphogenesis in camera-type eye	5/1438	21/18903	0.0184233	0.520758	0.511232	HIPK2/BCAR3/BMP4/HIPK1/CTNNB1	5	HIPK2, BCAR3, BMP4, HIPK1, CTNNB1
GO:0006670	sphingosine metabolic process	5/1438	21/18903	0.0184233	0.520758	0.511232	SGPP2/ASAH2/SPHK1/SPTLC1/SPTLC3	5	SGPP2, ASAH2, SPHK1, SPTLC1, SPTLC3
GO:0007063	regulation of sister chromatid cohesion	5/1438	21/18903	0.0184233	0.520758	0.511232	BUB1/DDX11/CDCA5/CTNNB1/SMC5	5	BUB1, DDX11, CDCA5, CTNNB1, SMC5
GO:1901522	positive regulation of transcription from RNA polymerase II promoter involved in cellular response to chemical stimulus	5/1438	21/18903	0.0184233	0.520758	0.511232	XBP1/TP53/HIF1A/VEGFA/SMAD9	5	XBP1, TP53, HIF1A, VEGFA, SMAD9
GO:0030890	positive regulation of B cell proliferation	8/1438	45/18903	0.0189288	0.532372	0.522634	CD38/IL4/CD40/CDKN1A/TLR4/PTPRC/BMI1/BCL6	8	CD38, IL4, CD40, CDKN1A, TLR4, PTPRC, BMI1, BCL6
GO:0006457	protein folding	26/1438	223/18903	0.0194992	0.545687	0.535705	TXNDC5/HSP90B1/FKBP11/LMAN1/PDIA5/WFS1/PFDN6/FKBP6/AHSA2P/PRDX4/PPIB/SDF2L1/PDIA4/POFUT2/PPIH/PDIA6/GAK/DNAJC1/DNAJB3/NFYC/GRPEL2/RP2/FKBP5/PTGES3/DNAJB6/UNC45B	26	TXNDC5, HSP90B1, FKBP11, LMAN1, PDIA5, WFS1, PFDN6, FKBP6, AHSA2P, PRDX4, PPIB, SDF2L1, PDIA4, POFUT2, PPIH, PDIA6, GAK, DNAJC1, DNAJB3, NFYC, GRPEL2, RP2, FKBP5, PTGES3, DNAJB6, UNC45B
GO:0032874	positive regulation of stress-activated MAPK cascade	17/1438	130/18903	0.019682	0.548076	0.53805	WNT7B/HIPK2/AGER/PRMT1/SPHK1/BMP4/TLR4/MAP2K4/SDCBP/PJA2/TLR3/RELL1/STK3/ANKRD6/VEGFA/TNFRSF19/SH3RF3	17	WNT7B, HIPK2, AGER, PRMT1, SPHK1, BMP4, TLR4, MAP2K4, SDCBP, PJA2, TLR3, RELL1, STK3, ANKRD6, VEGFA, TNFRSF19, SH3RF3
GO:0003094	glomerular filtration	6/1438	29/18903	0.0199893	0.548488	0.538455	JCHAIN/IGHA1/IGKV3-20/IGHA2/GAS6/ADGRF5	6	JCHAIN, GAS6, ADGRF5
GO:0015865	purine nucleotide transport	6/1438	29/18903	0.0199893	0.548488	0.538455	ABCD1/SLC25A4/SLC35B1/SLC17A9/SLC25A24/SLC25A31	6	ABCD1, SLC25A4, SLC35B1, SLC17A9, SLC25A24, SLC25A31
GO:0043153	entrainment of circadian clock by photoperiod	6/1438	29/18903	0.0199893	0.548488	0.538455	CRTC1/PER2/CRY1/ID2/TP53/PPP1CB	6	CRTC1, PER2, CRY1, ID2, TP53, PPP1CB
GO:2000736	regulation of stem cell differentiation	12/1438	82/18903	0.0208494	0.568401	0.558003	SLC4A11/PRKDC/BBS12/RBBP4/LBH/ZFP36L2/HDAC2/TCF15/JAG1/TBX5/KDM4C/PDGFRA	12	SLC4A11, PRKDC, BBS12, RBBP4, LBH, ZFP36L2, HDAC2, TCF15, JAG1, TBX5, KDM4C, PDGFRA
GO:0007093	mitotic cell cycle checkpoint signaling	18/1438	141/18903	0.0209361	0.568401	0.558003	BUB1/CDK1/BIRC5/ZWINT/BUB1B/TRIP13/SPC24/CHEK1/CCNB1/CDT1/CENPF/CDK2/CDKN1A/PRKDC/TP53/DUSP1/NBN/MAP3K20	18	BUB1, CDK1, BIRC5, ZWINT, BUB1B, TRIP13, SPC24, CHEK1, CCNB1, CDT1, CENPF, CDK2, CDKN1A, PRKDC, TP53, DUSP1, NBN, MAP3K20
GO:0031098	stress-activated protein kinase signaling cascade	28/1438	246/18903	0.0211192	0.568401	0.558003	WNT7B/FOXM1/HIPK2/AGER/PRMT1/SPHK1/RNF13/BMP4/TLR4/MAP2K4/CCM2/CYLD/SDCBP/PJA2/CCDC88C/PTGER4/DUSP1/TLR3/RELL1/MYC/MAP3K20/STK3/MARVELD3/ANKRD6/VEGFA/TNFRSF19/SH3RF3/RAP2A	28	WNT7B, FOXM1, HIPK2, AGER, PRMT1, SPHK1, RNF13, BMP4, TLR4, MAP2K4, CCM2, CYLD, SDCBP, PJA2, CCDC88C, PTGER4, DUSP1, TLR3, RELL1, MYC, MAP3K20, STK3, MARVELD3, ANKRD6, VEGFA, TNFRSF19, SH3RF3, RAP2A
GO:0045930	negative regulation of mitotic cell cycle	28/1438	246/18903	0.0211192	0.568401	0.558003	BUB1/CDK1/BIRC5/ZWINT/BUB1B/TRIP13/SPC24/CHEK1/E2F7/CCNB1/CDT1/CENPF/CDK2/CDKN1A/BMP4/PRKDC/CTNNB1/BTG1/TP53/DUSP1/MYO16/BCL6/NBN/ZFP36L2/MAP3K20/MTBP/GPNMB/GAS1	28	BUB1, CDK1, BIRC5, ZWINT, BUB1B, TRIP13, SPC24, CHEK1, E2F7, CCNB1, CDT1, CENPF, CDK2, CDKN1A, BMP4, PRKDC, CTNNB1, BTG1, TP53, DUSP1, MYO16, BCL6, NBN, ZFP36L2, MAP3K20, MTBP, GPNMB, GAS1
GO:0085029	extracellular matrix assembly	8/1438	46/18903	0.0214335	0.572019	0.561555	GAS6/LAMB2/EMILIN1/HAPLN2/ANTXR1/HAS3/MFAP4/LOX	8	GAS6, LAMB2, EMILIN1, HAPLN2, ANTXR1, HAS3, MFAP4, LOX
GO:0000271	polysaccharide biosynthetic process	11/1438	73/18903	0.0215587	0.572019	0.561555	IGF1/NHLRC1/B3GNT9/PASK/PER2/HS2ST1/NDST3/B3GNT2/PTGES3/AGL/HAS3	11	IGF1, NHLRC1, B3GNT9, PASK, PER2, HS2ST1, NDST3, B3GNT2, PTGES3, AGL, HAS3
GO:0071260	cellular response to mechanical stimulus	11/1438	73/18903	0.0215587	0.572019	0.561555	CHEK1/SLC9A1/CD40/TLR4/MAP2K4/TNFRSF1A/PTGER4/MTPN/SLC38A2/TLR3/BCL10	11	CHEK1, SLC9A1, CD40, TLR4, MAP2K4, TNFRSF1A, PTGER4, MTPN, SLC38A2, TLR3, BCL10
GO:0016575	histone deacetylation	14/1438	102/18903	0.0222354	0.57731	0.56675	YEATS2/PER2/PRKD2/TBL1XR1/PRDM5/MSL3P1/RBBP4/MORF4L1/TP53/HOPX/BCL6/TRERF1/HDAC2/VEGFA	14	YEATS2, PER2, PRKD2, TBL1XR1, PRDM5, MSL3P1, RBBP4, MORF4L1, TP53, HOPX, BCL6, TRERF1, HDAC2, VEGFA
GO:0000280	nuclear division	49/1438	481/18903	0.0223121	0.57731	0.56675	BUB1/BIRC5/CDCA2/MYBL2/ZWINT/BUB1B/CCNB2/TRIP13/IGF1/RAD54L/ASPM/SPC24/C11orf80/DLGAP5/CHEK1/SPAG5/ACTL6B/CCNB1/GPR3/TPX2/CDCA5/KIF2C/CDT1/CENPF/MKI67/PTTG1/CDC14C/FANCA/SMARCB1/SPHK1/EHMT2/BMP4/ESCO1/TASOR/DUSP1/MYBL1/TERB2/BCL7B/NEUROG1/RPS6KA2/FMN2/MTBP/STAG2/SMC5/SLC25A31/TOGARAM2/SHCBP1L/RAD54B/M1AP	49	BUB1, BIRC5, CDCA2, MYBL2, ZWINT, BUB1B, CCNB2, TRIP13, IGF1, RAD54L, ASPM, SPC24, C11orf80, DLGAP5, CHEK1, SPAG5, ACTL6B, CCNB1, GPR3, TPX2, CDCA5, KIF2C, CDT1, CENPF, MKI67, PTTG1, CDC14C, FANCA, SMARCB1, SPHK1, EHMT2, BMP4, ESCO1, DUSP1, MYBL1, TERB2, BCL7B, NEUROG1, RPS6KA2, FMN2, MTBP, STAG2, SMC5, SLC25A31, TOGARAM2, SHCBP1L, RAD54B, M1AP, TASOR
GO:0006268	DNA unwinding involved in DNA replication	5/1438	22/18903	0.0223856	0.57731	0.56675	GINS2/MCM2/CDC45/MCM4/RECQL4	5	GINS2, MCM2, CDC45, MCM4, RECQL4
GO:0072111	cell proliferation involved in kidney development	5/1438	22/18903	0.0223856	0.57731	0.56675	FLCN/LIN28A/BMP4/PTCH1/MYC	5	FLCN, LIN28A, BMP4, PTCH1, MYC
GO:0060562	epithelial tube morphogenesis	36/1438	335/18903	0.0225751	0.57731	0.56675	CLIC4/MTHFD1L/PRKD2/BMP4/HS2ST1/CTNNB1/CCM2/FZD1/PTCH1/GNA13/RALA/RSPO2/HIF1A/CCDC103/BBS7/RARA/SEC24B/CSMD1/MYC/VASP/STK3/CECR2/NTN1/HS3ST3B1/VEGFA/GBX2/GLI2/RGMA/RET/NRARP/GLI3/CTSZ/IRX1/BCL10/CSF1/HESX1	36	CLIC4, MTHFD1L, PRKD2, BMP4, HS2ST1, CTNNB1, CCM2, FZD1, PTCH1, GNA13, RALA, RSPO2, HIF1A, CCDC103, BBS7, RARA, SEC24B, CSMD1, MYC, VASP, STK3, CECR2, NTN1, HS3ST3B1, VEGFA, GBX2, GLI2, RGMA, RET, NRARP, GLI3, CTSZ, IRX1, BCL10, CSF1, HESX1
GO:0006476	protein deacetylation	16/1438	122/18903	0.0226069	0.57731	0.56675	SIRT3/YEATS2/PER2/PRKD2/TBL1XR1/PRDM5/MSL3P1/RBBP4/MORF4L1/TP53/HOPX/BCL6/TRERF1/HDAC2/VEGFA/SPRED1	16	SIRT3, YEATS2, PER2, PRKD2, TBL1XR1, PRDM5, MSL3P1, RBBP4, MORF4L1, TP53, HOPX, BCL6, TRERF1, HDAC2, VEGFA, SPRED1
GO:0014032	neural crest cell development	12/1438	83/18903	0.0227447	0.57731	0.56675	SNAI2/SEMA6B/EFNB1/BMP4/BMPR1A/CORO1C/HIF1A/JAG1/FN1/GBX2/SEMA6D/RET	12	SNAI2, SEMA6B, EFNB1, BMP4, BMPR1A, CORO1C, HIF1A, JAG1, FN1, GBX2, SEMA6D, RET
GO:0006270	DNA replication initiation	7/1438	38/18903	0.0228187	0.57731	0.56675	MCM2/CDT1/CDK2/CDC45/MCM4/NBN/PRIM2	7	MCM2, CDT1, CDK2, CDC45, MCM4, NBN, PRIM2
GO:0046512	sphingosine biosynthetic process	4/1438	15/18903	0.0230924	0.57731	0.56675	ASAH2/SPHK1/SPTLC1/SPTLC3	4	ASAH2, SPHK1, SPTLC1, SPTLC3
GO:0046520	sphingoid biosynthetic process	4/1438	15/18903	0.0230924	0.57731	0.56675	ASAH2/SPHK1/SPTLC1/SPTLC3	4	ASAH2, SPHK1, SPTLC1, SPTLC3
GO:0048291	isotype switching to IgG isotypes	4/1438	15/18903	0.0230924	0.57731	0.56675	IL4/CD40/PTPRC/TBX21	4	IL4, CD40, PTPRC, TBX21
GO:0110156	methylguanosine-cap decapping	4/1438	15/18903	0.0230924	0.57731	0.56675	DCPS/EIF4ENIF1/CNOT7/PNRC2	4	DCPS, EIF4ENIF1, CNOT7, PNRC2
GO:1901722	regulation of cell proliferation involved in kidney development	4/1438	15/18903	0.0230924	0.57731	0.56675	FLCN/LIN28A/BMP4/MYC	4	FLCN, LIN28A, BMP4, MYC
GO:0032872	regulation of stress-activated MAPK cascade	23/1438	195/18903	0.0237753	0.591753	0.580928	WNT7B/FOXM1/HIPK2/AGER/PRMT1/SPHK1/BMP4/TLR4/MAP2K4/CYLD/SDCBP/PJA2/DUSP1/TLR3/RELL1/MYC/STK3/MARVELD3/ANKRD6/VEGFA/TNFRSF19/SH3RF3/RAP2A	23	WNT7B, FOXM1, HIPK2, AGER, PRMT1, SPHK1, BMP4, TLR4, MAP2K4, CYLD, SDCBP, PJA2, DUSP1, TLR3, RELL1, MYC, STK3, MARVELD3, ANKRD6, VEGFA, TNFRSF19, SH3RF3, RAP2A
GO:0061647	histone H3-K9 modification	8/1438	47/18903	0.0241637	0.596318	0.58541	H1-5/CHEK1/PAX5/KMT2A/SMARCB1/EHMT2/PRDM5/KDM4C	8	CHEK1, PAX5, KMT2A, SMARCB1, EHMT2, PRDM5, KDM4C, H1-5
GO:0002224	toll-like receptor signaling pathway	16/1438	123/18903	0.0242188	0.596318	0.58541	CAV1/LTF/IRF4/CD40/SARM1/TLR4/NFKBIA/REG3G/OTUD4/PJA2/PRKCE/CD300A/NMI/TLR3/LBP/BCL10	16	CAV1, LTF, IRF4, CD40, SARM1, TLR4, NFKBIA, REG3G, OTUD4, PJA2, PRKCE, CD300A, NMI, TLR3, LBP, BCL10
GO:2000241	regulation of reproductive process	24/1438	206/18903	0.0242768	0.596318	0.58541	TRIP13/IGF1/ASPM/TEX101/UNC5C/PRDX4/CDC25A/GPR3/EAF2/FANCA/BMP4/CTNNB1/LFNG/DUSP1/STK3/HDAC2/RPS6KA2/JAG1/ZP2/VEGFA/PAEP/GDF9/TCP11/VIP	24	TRIP13, IGF1, ASPM, TEX101, UNC5C, PRDX4, CDC25A, GPR3, EAF2, FANCA, BMP4, CTNNB1, LFNG, DUSP1, STK3, HDAC2, RPS6KA2, JAG1, ZP2, VEGFA, PAEP, GDF9, TCP11, VIP
GO:0021545	cranial nerve development	9/1438	56/18903	0.0245404	0.600174	0.589195	DRGX/ERBB3/CNGB1/CTNNB1/ACKR3/NEUROG1/POU4F3/HOXA3/GLI3	9	DRGX, ERBB3, CNGB1, CTNNB1, ACKR3, NEUROG1, POU4F3, HOXA3, GLI3
GO:0050905	neuromuscular process	19/1438	154/18903	0.0248864	0.606001	0.594916	UCHL1/HIPK2/AARS1/ATP2A1/HEXB/STAC3/NRXN1/NBN/BLOC1S4/CSMD1/NEUROG1/TCF15/GLRB/ATP8A2/CDH23/POU4F3/UBA5/DRD1/STRA6	19	UCHL1, HIPK2, ATP2A1, HEXB, STAC3, NRXN1, NBN, BLOC1S4, CSMD1, NEUROG1, TCF15, GLRB, ATP8A2, CDH23, POU4F3, UBA5, DRD1, STRA6, AARS1
GO:0048704	embryonic skeletal system morphogenesis	13/1438	94/18903	0.0254738	0.617629	0.606331	HOXD9/PAX5/MTHFD1L/BMP4/CTNNB1/BMI1/DSCAML1/HOXA2/HOXB8/PDGFRA/HOXA3/GLI3/HOXA7	13	HOXD9, PAX5, MTHFD1L, BMP4, CTNNB1, BMI1, DSCAML1, HOXA2, HOXB8, PDGFRA, HOXA3, GLI3, HOXA7
GO:0045927	positive regulation of growth	29/1438	261/18903	0.0256335	0.617697	0.606398	CD38/CDK1/H1-5/SOX15/WFS1/IGF1/PPIB/SLC9A1/CPNE5/CRABP2/SPHK1/GHR/SDCBP/BMPR1A/HOPX/SHTN1/HPN/MTPN/SYT2/FN1/ATP8A2/NTN1/IL9/TBX5/PLAA/VEGFA/CACNG7/SYT1/CSF1	29	CD38, CDK1, SOX15, WFS1, IGF1, PPIB, SLC9A1, CPNE5, CRABP2, SPHK1, GHR, SDCBP, BMPR1A, HOPX, SHTN1, HPN, MTPN, SYT2, FN1, ATP8A2, NTN1, IL9, TBX5, PLAA, VEGFA, CACNG7, SYT1, CSF1, H1-5
GO:0045669	positive regulation of osteoblast differentiation	11/1438	75/18903	0.0258695	0.617697	0.606398	IGF1/WNT7B/LRP3/LTF/BMP4/CTNNB1/BMPR1A/JAG1/TENT5A/CCN4/GLI3	11	IGF1, WNT7B, LRP3, LTF, BMP4, CTNNB1, BMPR1A, JAG1, TENT5A, GLI3, CCN4
GO:0008210	estrogen metabolic process	7/1438	39/18903	0.0260425	0.617697	0.606398	UGT2B15/CYP2D6/PLEKHA1/UGT2B11/AKR1B15/PDGFRA/CYP3A5	7	UGT2B15, CYP2D6, PLEKHA1, UGT2B11, AKR1B15, PDGFRA, CYP3A5
GO:0035148	tube formation	19/1438	155/18903	0.0264158	0.617697	0.606398	MTHFD1L/BMP4/HS2ST1/CTNNB1/FZD1/PTCH1/RALA/HIF1A/RARA/SEC24B/VASP/STK3/CECR2/VEGFA/RGMA/RET/IRX1/BCL10/HESX1	19	MTHFD1L, BMP4, HS2ST1, CTNNB1, FZD1, PTCH1, RALA, HIF1A, RARA, SEC24B, VASP, STK3, CECR2, VEGFA, RGMA, RET, IRX1, BCL10, HESX1
GO:1902105	regulation of leukocyte differentiation	34/1438	317/18903	0.0267243	0.617697	0.606398	GAS6/IL4/LTF/ACTL6B/AGER/IRF4/XBP1/FANCA/SMARCB1/BMP4/TLR4/NFKBIZ/PTPRC/PRKDC/KLF10/CTNNB1/ID2/BCL6/FGL2/IFNL1/CBFB/ZFP36L2/TBX21/RARA/TLR3/MYC/GPR137B/TMEM64/GLI2/NRARP/GLI3/HOXA7/C1QC/CSF1	34	GAS6, IL4, LTF, ACTL6B, AGER, IRF4, XBP1, FANCA, SMARCB1, BMP4, TLR4, NFKBIZ, PTPRC, PRKDC, KLF10, CTNNB1, ID2, BCL6, FGL2, IFNL1, CBFB, ZFP36L2, TBX21, RARA, TLR3, MYC, GPR137B, TMEM64, GLI2, NRARP, GLI3, HOXA7, C1QC, CSF1
GO:0030219	megakaryocyte differentiation	10/1438	66/18903	0.0267465	0.617697	0.606398	H4C16/H4C1/PRMT1/H4C6/H4C13/H4C4/MPIG6B/H4C12/UBA5/LOX	10	PRMT1, MPIG6B, UBA5, LOX, H4C16, H4C1, H4C6, H4C13, H4C4, H4C12
GO:0031668	cellular response to extracellular stimulus	29/1438	262/18903	0.0268067	0.617697	0.606398	GAS6/UCN3/BECN2/FLCN/BRSK2/SNAI2/AQP3/KIF26A/XBP1/DCPS/EHMT2/UCP2/CDKN1A/PTPRC/STK26/FADS1/IFI16/KLF10/TP53/SLC38A2/KICS2/NUAK1/RRAGC/FBXO22/SP1/PDK4/LAMP2/ATF3/RNF152	29	GAS6, UCN3, BECN2, FLCN, BRSK2, SNAI2, AQP3, KIF26A, XBP1, DCPS, EHMT2, UCP2, CDKN1A, PTPRC, STK26, FADS1, IFI16, KLF10, TP53, SLC38A2, NUAK1, RRAGC, FBXO22, SP1, PDK4, LAMP2, ATF3, RNF152, KICS2
GO:0046519	sphingoid metabolic process	5/1438	23/18903	0.0268609	0.617697	0.606398	SGPP2/ASAH2/SPHK1/SPTLC1/SPTLC3	5	SGPP2, ASAH2, SPHK1, SPTLC1, SPTLC3
GO:0051131	chaperone-mediated protein complex assembly	5/1438	23/18903	0.0268609	0.617697	0.606398	PFDN6/BBS12/HOPX/PTGES3/BBS10	5	PFDN6, BBS12, HOPX, PTGES3, BBS10
GO:1903861	positive regulation of dendrite extension	5/1438	23/18903	0.0268609	0.617697	0.606398	CPNE5/SYT2/PLAA/CACNG7/SYT1	5	CPNE5, SYT2, PLAA, CACNG7, SYT1
GO:0007611	learning or memory	30/1438	273/18903	0.0268749	0.617697	0.606398	LGMN/CRTC1/FZD9/AGER/KMT2A/OPRL1/GALR3/EHMT2/PRNP/PJA2/ATXN1/NRXN1/HIF1A/NLGN4X/RAPGEF3/CUX2/RCAN1/CSMD1/NPAS4/GRIA1/NEUROG1/CCND2/SLC12A5/GPRASP3/C1QL1/DRD1/VIP/ADGRF1/STRA6/DBH	30	LGMN, CRTC1, FZD9, AGER, KMT2A, OPRL1, GALR3, EHMT2, PRNP, PJA2, ATXN1, NRXN1, HIF1A, NLGN4X, RAPGEF3, CUX2, RCAN1, CSMD1, NPAS4, GRIA1, NEUROG1, CCND2, SLC12A5, C1QL1, DRD1, VIP, ADGRF1, STRA6, DBH, GPRASP3
GO:0030099	myeloid cell differentiation	42/1438	407/18903	0.0269844	0.617697	0.606398	IL4/H4C16/LTF/HIPK2/ANKRD54/RHAG/IRF4/H4C1/PRMT1/H4C6/H4C13/H4C4/MPIG6B/H4C12/KAT6A/BMP4/TLR4/PRKDC/NFKBIA/IFI16/KLF10/CTNNB1/ID2/BCL6/CBFB/HIF1A/IRF8/HOXB8/RARA/TLR3/MYC/JAG1/ADGRF5/GPR137B/CCN4/TMEM64/VEGFA/UBA5/HOXA7/C1QC/CSF1/LOX	42	IL4, LTF, HIPK2, ANKRD54, RHAG, IRF4, PRMT1, MPIG6B, KAT6A, BMP4, TLR4, PRKDC, NFKBIA, IFI16, KLF10, CTNNB1, ID2, BCL6, CBFB, HIF1A, IRF8, HOXB8, RARA, TLR3, MYC, JAG1, ADGRF5, GPR137B, TMEM64, VEGFA, UBA5, HOXA7, C1QC, CSF1, LOX, H4C16, H4C1, H4C6, H4C13, H4C4, H4C12, CCN4
GO:0000002	mitochondrial genome maintenance	6/1438	31/18903	0.0272336	0.617697	0.606398	FLCN/SLC25A4/PIF1/RRM2B/TP53/PRIMPOL	6	FLCN, SLC25A4, PIF1, RRM2B, TP53, PRIMPOL
GO:0015012	heparan sulfate proteoglycan biosynthetic process	6/1438	31/18903	0.0272336	0.617697	0.606398	HS2ST1/NDST3/CTNNB1/HS3ST3B1/HS6ST2/HS3ST5	6	HS2ST1, NDST3, CTNNB1, HS3ST3B1, HS6ST2, HS3ST5
GO:0097106	postsynaptic density organization	6/1438	31/18903	0.0272336	0.617697	0.606398	TMEM108/ARF6/NRXN1/LRRC4/LRRC4B/OPHN1	6	TMEM108, ARF6, NRXN1, LRRC4, LRRC4B, OPHN1
GO:0097205	renal filtration	6/1438	31/18903	0.0272336	0.617697	0.606398	JCHAIN/IGHA1/IGKV3-20/IGHA2/GAS6/ADGRF5	6	JCHAIN, GAS6, ADGRF5
GO:0051304	chromosome separation	17/1438	135/18903	0.0273818	0.618565	0.60725	BUB1/BIRC5/ZWINT/BUB1B/TRIP13/SPC24/DLGAP5/ACTL6B/CCNB1/CDT1/CENPF/PTTG1/SMARCB1/DUSP1/PLSCR1/BCL7B/M1AP	17	BUB1, BIRC5, ZWINT, BUB1B, TRIP13, SPC24, DLGAP5, ACTL6B, CCNB1, CDT1, CENPF, PTTG1, SMARCB1, DUSP1, PLSCR1, BCL7B, M1AP
GO:1903510	mucopolysaccharide metabolic process	13/1438	95/18903	0.027533	0.618709	0.607391	HMMR/CHPF/SLC10A7/CHST14/HS2ST1/NDST3/HEXB/HPSE/B3GNT2/SPAM1/CEMIP/ST3GAL3/HAS3	13	HMMR, CHPF, SLC10A7, CHST14, HS2ST1, NDST3, HEXB, HPSE, B3GNT2, SPAM1, CEMIP, ST3GAL3, HAS3
GO:0030003	cellular cation homeostasis	50/1438	499/18903	0.0276082	0.618709	0.607391	CAV1/HSP90B1/ATP6V0A4/WFS1/CLIC4/SLC30A2/ATP13A1/FZD9/GPR3/ATP2B2/ATP6V0D1/SLC9A1/ATP2A1/SLC10A7/CD40/TMEM9/KCTD17/MCOLN1/LIME1/SLC4A11/PTPRC/CLN5/HEXB/PRNP/TM9SF4/MT4/TRPC6/ANK2/TMEM106B/PRKCE/CXCL9/SLC40A1/HIF1A/SLC4A7/MYC/GRIA1/RAB39A/CDH23/CASQ2/SCNN1D/SLC31A2/TRPM8/SLC30A6/CEMIP/TMEM64/SLC12A5/CALCA/DRD1/CCL23/LHCGR	50	CAV1, HSP90B1, ATP6V0A4, WFS1, CLIC4, SLC30A2, ATP13A1, FZD9, GPR3, ATP2B2, ATP6V0D1, SLC9A1, ATP2A1, SLC10A7, CD40, TMEM9, KCTD17, MCOLN1, LIME1, SLC4A11, PTPRC, CLN5, HEXB, PRNP, TM9SF4, MT4, TRPC6, ANK2, TMEM106B, PRKCE, CXCL9, SLC40A1, HIF1A, SLC4A7, MYC, GRIA1, RAB39A, CDH23, CASQ2, SCNN1D, SLC31A2, TRPM8, SLC30A6, CEMIP, TMEM64, SLC12A5, CALCA, DRD1, CCL23, LHCGR
GO:0071897	DNA biosynthetic process	23/1438	198/18903	0.0278162	0.620897	0.60954	TK1/GINS2/PCLAF/CHEK1/TYMS/PARM1/CENPF/NAF1/HNRNPA2B1/SPHK1/NEK7/PIF1/PRKD2/CDKN1A/TK2/CTNNB1/RRM2B/TP53/PTGES3/PKIB/MYC/PRIMPOL/LOX	23	TK1, GINS2, PCLAF, CHEK1, TYMS, PARM1, CENPF, NAF1, HNRNPA2B1, SPHK1, NEK7, PIF1, PRKD2, CDKN1A, TK2, CTNNB1, RRM2B, TP53, PTGES3, PKIB, MYC, PRIMPOL, LOX
GO:0007158	neuron cell-cell adhesion	4/1438	16/18903	0.0289792	0.632514	0.620944	ASTN2/NRXN1/NLGN4X/RET	4	ASTN2, NRXN1, NLGN4X, RET
GO:0030202	heparin metabolic process	4/1438	16/18903	0.0289792	0.632514	0.620944	SLC10A7/HS2ST1/NDST3/HPSE	4	SLC10A7, HS2ST1, NDST3, HPSE
GO:0030214	hyaluronan catabolic process	4/1438	16/18903	0.0289792	0.632514	0.620944	HMMR/HEXB/SPAM1/CEMIP	4	HMMR, HEXB, SPAM1, CEMIP
GO:0044406	adhesion of symbiont to host	4/1438	16/18903	0.0289792	0.632514	0.620944	GAS6/LTF/SFTPD/CLEC4M	4	GAS6, LTF, SFTPD, CLEC4M
GO:0050872	white fat cell differentiation	4/1438	16/18903	0.0289792	0.632514	0.620944	SNAI2/PER2/TBL1XR1/PDGFRA	4	SNAI2, PER2, TBL1XR1, PDGFRA
GO:0001894	tissue homeostasis	30/1438	275/18903	0.0292954	0.632514	0.620944	IGHG3/CD38/JCHAIN/IGHA1/IGKC/IGHA2/RBP4/LTF/KMT2A/CNGB1/AZGP1/SFTPD/DEF8/TLR4/CTNNB1/BBS12/MAK/BBS10/ALDH1A1/CRACD/CDH23/MUC2/ADGRF5/GPR137B/PDK4/TMEM64/VEGFA/CALCA/PIGR/CSF1	30	CD38, JCHAIN, RBP4, LTF, KMT2A, CNGB1, AZGP1, SFTPD, DEF8, TLR4, CTNNB1, BBS12, MAK, BBS10, ALDH1A1, CDH23, MUC2, ADGRF5, GPR137B, PDK4, TMEM64, VEGFA, CALCA, PIGR, CSF1, CRACD
GO:0070613	regulation of protein processing	10/1438	67/18903	0.0293739	0.632514	0.620944	NLRP7/CAST/PRNP/HPN/RPS6KA2/S100A10/ANGPTL8/RFX4/CTSZ/GAS1	10	NLRP7, CAST, PRNP, HPN, RPS6KA2, S100A10, ANGPTL8, RFX4, CTSZ, GAS1
GO:0007265	Ras protein signal transduction	37/1438	353/18903	0.0294406	0.632514	0.620944	IGF1/ARHGAP42/FOXM1/CNKSR1/FLCN/RAB30/CDKN2A/RASSF1/CDK2/IQSEC3/PLEKHG5/GRAP/CDKN1A/ARFGEF1/RIT1/SDCBP/ARF6/TP53/GNA13/SHTN1/BCL6/RALA/HACE1/SHOC2/RAP2C/RAPGEF3/PDPN/RAB39A/AUTS2/KBTBD7/NTN1/LPAR4/ARFGEF3/RAB33B/RAP2A/OPHN1/CSF1	37	IGF1, ARHGAP42, FOXM1, CNKSR1, FLCN, RAB30, CDKN2A, RASSF1, CDK2, IQSEC3, PLEKHG5, GRAP, CDKN1A, ARFGEF1, RIT1, SDCBP, ARF6, TP53, GNA13, SHTN1, BCL6, RALA, HACE1, SHOC2, RAP2C, RAPGEF3, PDPN, RAB39A, AUTS2, KBTBD7, NTN1, LPAR4, ARFGEF3, RAB33B, RAP2A, OPHN1, CSF1
GO:0030201	heparan sulfate proteoglycan metabolic process	7/1438	40/18903	0.0295634	0.632514	0.620944	HS2ST1/NDST3/CTNNB1/HPSE/HS3ST3B1/HS6ST2/HS3ST5	7	HS2ST1, NDST3, CTNNB1, HPSE, HS3ST3B1, HS6ST2, HS3ST5
GO:1902692	regulation of neuroblast proliferation	7/1438	40/18903	0.0295634	0.632514	0.620944	ASPM/CTNNB1/TP53/HIF1A/VEGFA/WDR62/GLI3	7	ASPM, CTNNB1, TP53, HIF1A, VEGFA, WDR62, GLI3
GO:0098661	inorganic anion transmembrane transport	16/1438	126/18903	0.0295736	0.632514	0.620944	CLIC4/ANO7/SLC25A10/GABRR3/SLC4A11/GABRE/ANO9/SLC12A6/PRNP/CLDN17/SLC20A1/SLC26A1/GLRB/SLC12A5/GABRD/SLC17A1	16	CLIC4, ANO7, SLC25A10, GABRR3, SLC4A11, GABRE, ANO9, SLC12A6, PRNP, CLDN17, SLC20A1, SLC26A1, GLRB, SLC12A5, GABRD, SLC17A1
GO:0030261	chromosome condensation	8/1438	49/18903	0.0303362	0.641507	0.629772	CDK1/H1-5/HMGA2/H1-1/CDCA5/H1-4/H1-8/SMC5	8	CDK1, HMGA2, CDCA5, SMC5, H1-5, H1-1, H1-4, H1-8
GO:0034198	cellular response to amino acid starvation	8/1438	49/18903	0.0303362	0.641507	0.629772	FLCN/UCP2/CDKN1A/SLC38A2/KICS2/RRAGC/ATF3/RNF152	8	FLCN, UCP2, CDKN1A, SLC38A2, RRAGC, ATF3, RNF152, KICS2
GO:0099054	presynapse assembly	8/1438	49/18903	0.0303362	0.641507	0.629772	SDCBP/FZD1/ARF6/GPC6/NLGN4X/LRRTM3/SLITRK2/LRRC4B	8	SDCBP, FZD1, ARF6, GPC6, NLGN4X, LRRTM3, SLITRK2, LRRC4B
GO:0048639	positive regulation of developmental growth	20/1438	168/18903	0.0305687	0.644003	0.632223	CDK1/SOX15/IGF1/PPIB/CPNE5/CRABP2/GHR/BMPR1A/HOPX/SHTN1/SYT2/FN1/ATP8A2/NTN1/TBX5/PLAA/VEGFA/CACNG7/SYT1/CSF1	20	CDK1, SOX15, IGF1, PPIB, CPNE5, CRABP2, GHR, BMPR1A, HOPX, SHTN1, SYT2, FN1, ATP8A2, NTN1, TBX5, PLAA, VEGFA, CACNG7, SYT1, CSF1
GO:0006310	DNA recombination	35/1438	332/18903	0.0310818	0.652005	0.640078	H1-5/GINS2/IL4/TRIP13/RAD54L/TONSL/C11orf80/CHEK1/MCM2/H1-1/H1-4/RAD52/NSD2/CD40/CDC45/MCM4/PIF1/FBH1/RECQL4/RNF8/PTPRC/PRKDC/H1-8/MORF4L1/BCL6/NBN/ALYREF/TBX21/MCM9/TSN/ZFYVE26/RAD21L1/SMC5/PALB2/RAD54B	35	GINS2, IL4, TRIP13, RAD54L, TONSL, C11orf80, CHEK1, MCM2, RAD52, NSD2, CD40, CDC45, MCM4, PIF1, FBH1, RECQL4, RNF8, PTPRC, PRKDC, MORF4L1, BCL6, NBN, ALYREF, TBX21, MCM9, TSN, ZFYVE26, RAD21L1, SMC5, PALB2, RAD54B, H1-5, H1-1, H1-4, H1-8
GO:0009612	response to mechanical stimulus	24/1438	211/18903	0.0311803	0.652005	0.640078	CHEK1/SLC9A1/CD40/TLR4/MAP2K4/NFKBIA/CTNNB1/TNFRSF1A/PTGER4/PTCH1/PKD1L2/HPN/NRXN1/MTPN/SLC38A2/TMC1/ETV1/TLR3/NEUROG1/ATP8A2/ANKRD23/STRA6/BCL10/CSF1	24	CHEK1, SLC9A1, CD40, TLR4, MAP2K4, NFKBIA, CTNNB1, TNFRSF1A, PTGER4, PTCH1, PKD1L2, HPN, NRXN1, MTPN, SLC38A2, TMC1, ETV1, TLR3, NEUROG1, ATP8A2, ANKRD23, STRA6, BCL10, CSF1
GO:0045671	negative regulation of osteoclast differentiation	6/1438	32/18903	0.0314307	0.65239	0.640457	IL4/LTF/TLR4/CTNNB1/TLR3/GPR137B	6	IL4, LTF, TLR4, CTNNB1, TLR3, GPR137B
GO:0061037	negative regulation of cartilage development	6/1438	32/18903	0.0314307	0.65239	0.640457	SNAI2/BMP4/CTNNB1/RARA/CCN4/GLI3	6	SNAI2, BMP4, CTNNB1, RARA, GLI3, CCN4
GO:0006302	double-strand break repair	32/1438	300/18903	0.0329622	0.677437	0.665045	GINS2/TRIP13/HMGA2/RAD54L/TONSL/FOXM1/CHEK1/ACTL6B/MCM2/DDX11/CDCA5/RAD52/NSD2/CDC45/SMARCB1/MCM4/FBH1/RECQL4/RNF8/PRKDC/MORF4L1/TP53/TDP2/NBN/BCL7B/MCM9/ZFYVE26/RAD21L1/FMN2/SMC5/PALB2/RAD54B	32	GINS2, TRIP13, HMGA2, RAD54L, TONSL, FOXM1, CHEK1, ACTL6B, MCM2, DDX11, CDCA5, RAD52, NSD2, CDC45, SMARCB1, MCM4, FBH1, RECQL4, RNF8, PRKDC, MORF4L1, TP53, TDP2, NBN, BCL7B, MCM9, ZFYVE26, RAD21L1, FMN2, SMC5, PALB2, RAD54B
GO:0030879	mammary gland development	17/1438	138/18903	0.032972	0.677437	0.665045	CAV1/WNT7B/HOXD9/RREB1/XBP1/BMP4/ID2/PTCH1/ZNF703/LBH/HIF1A/CSMD1/NTN1/VEGFA/GLI2/GLI3/CSF1	17	CAV1, WNT7B, HOXD9, RREB1, XBP1, BMP4, ID2, PTCH1, ZNF703, LBH, HIF1A, CSMD1, NTN1, VEGFA, GLI2, GLI3, CSF1
GO:0007605	sensory perception of sound	19/1438	159/18903	0.033251	0.677437	0.665045	BIRC5/ATP6V0A4/WFS1/KCNQ4/SNAI2/COCH/MYO3A/ATP2B2/COL11A2/GRAP/HEXB/LOXHD1/HPN/CEACAM16/TMC1/CDH23/POU4F3/CEMIP/FZD4	19	BIRC5, ATP6V0A4, WFS1, KCNQ4, SNAI2, COCH, MYO3A, ATP2B2, COL11A2, GRAP, HEXB, LOXHD1, HPN, CEACAM16, TMC1, CDH23, POU4F3, CEMIP, FZD4
GO:0001755	neural crest cell migration	9/1438	59/18903	0.0332645	0.677437	0.665045	SEMA6B/EFNB1/BMP4/CORO1C/HIF1A/FN1/GBX2/SEMA6D/RET	9	SEMA6B, EFNB1, BMP4, CORO1C, HIF1A, FN1, GBX2, SEMA6D, RET
GO:0070884	regulation of calcineurin-NFAT signaling cascade	7/1438	41/18903	0.0333915	0.677437	0.665045	IGF1/ERBB3/SLC9A1/PRNP/RCAN1/LMCD1/EFHB	7	IGF1, ERBB3, SLC9A1, PRNP, RCAN1, LMCD1, EFHB
GO:0034637	cellular carbohydrate biosynthetic process	11/1438	78/18903	0.0334559	0.677437	0.665045	IGF1/NHLRC1/B3GNT9/PASK/PER2/HS2ST1/NDST3/B3GNT2/PTGES3/AGL/HAS3	11	IGF1, NHLRC1, B3GNT9, PASK, PER2, HS2ST1, NDST3, B3GNT2, PTGES3, AGL, HAS3
GO:0050885	neuromuscular process controlling balance	8/1438	50/18903	0.0337946	0.677437	0.665045	AARS1/HEXB/NRXN1/NBN/BLOC1S4/NEUROG1/CDH23/POU4F3	8	HEXB, NRXN1, NBN, BLOC1S4, NEUROG1, CDH23, POU4F3, AARS1
GO:2001238	positive regulation of extrinsic apoptotic signaling pathway	8/1438	50/18903	0.0337946	0.677437	0.665045	CAV1/ITM2C/PTPRC/CYLD/STK3/RET/ATF3/BCL10	8	CAV1, ITM2C, PTPRC, CYLD, STK3, RET, ATF3, BCL10
GO:0030326	embryonic limb morphogenesis	15/1438	118/18903	0.0340874	0.677437	0.665045	B9D1/HOXD9/FGF4/CRABP2/BMP4/CTNNB1/BMPR1A/PTCH1/RSPO2/MAP3K20/HDAC2/TBX5/PBX2/GLI3/TMEM231	15	B9D1, HOXD9, FGF4, CRABP2, BMP4, CTNNB1, BMPR1A, PTCH1, RSPO2, MAP3K20, HDAC2, TBX5, PBX2, GLI3, TMEM231
GO:0035113	embryonic appendage morphogenesis	15/1438	118/18903	0.0340874	0.677437	0.665045	B9D1/HOXD9/FGF4/CRABP2/BMP4/CTNNB1/BMPR1A/PTCH1/RSPO2/MAP3K20/HDAC2/TBX5/PBX2/GLI3/TMEM231	15	B9D1, HOXD9, FGF4, CRABP2, BMP4, CTNNB1, BMPR1A, PTCH1, RSPO2, MAP3K20, HDAC2, TBX5, PBX2, GLI3, TMEM231
GO:0003158	endothelium development	17/1438	139/18903	0.03501	0.677437	0.665045	CLIC4/HAPLN2/PRKD2/BMP4/CTNNB1/CCM2/HPSE/FZD1/BTG1/TNFRSF1A/SLC40A1/MYADM/RAP2C/RAPGEF3/PDPN/JAG1/VEGFA	17	CLIC4, HAPLN2, PRKD2, BMP4, CTNNB1, CCM2, HPSE, FZD1, BTG1, TNFRSF1A, SLC40A1, MYADM, RAP2C, RAPGEF3, PDPN, JAG1, VEGFA
GO:0000290	deadenylation-dependent decapping of nuclear-transcribed mRNA	3/1438	10/18903	0.0351585	0.677437	0.665045	DCPS/EIF4ENIF1/CNOT7	3	DCPS, EIF4ENIF1, CNOT7
GO:0002934	desmosome organization	3/1438	10/18903	0.0351585	0.677437	0.665045	GRHL1/SNAI2/PKP2	3	GRHL1, SNAI2, PKP2
GO:0033483	gas homeostasis	3/1438	10/18903	0.0351585	0.677437	0.665045	CAV1/WNT7B/HIF1A	3	CAV1, WNT7B, HIF1A
GO:0036093	germ cell proliferation	3/1438	10/18903	0.0351585	0.677437	0.665045	UCHL1/PRDX4/FANCA	3	UCHL1, PRDX4, FANCA
GO:0048241	epinephrine transport	3/1438	10/18903	0.0351585	0.677437	0.665045	ADRA2C/SLC29A4/VIP	3	ADRA2C, SLC29A4, VIP
GO:0060536	cartilage morphogenesis	3/1438	10/18903	0.0351585	0.677437	0.665045	WNT7B/SNAI2/RSPO2	3	WNT7B, SNAI2, RSPO2
GO:0061626	pharyngeal arch artery morphogenesis	3/1438	10/18903	0.0351585	0.677437	0.665045	BMP4/BMPR1A/ADGRF5	3	BMP4, BMPR1A, ADGRF5
GO:0099566	regulation of postsynaptic cytosolic calcium ion concentration	3/1438	10/18903	0.0351585	0.677437	0.665045	FZD9/ATP2B2/GRIA1	3	FZD9, ATP2B2, GRIA1
GO:1903596	regulation of gap junction assembly	3/1438	10/18903	0.0351585	0.677437	0.665045	CAV1/HOPX/TBX5	3	CAV1, HOPX, TBX5
GO:0061180	mammary gland epithelium development	10/1438	69/18903	0.0351665	0.677437	0.665045	WNT7B/RREB1/ID2/PTCH1/ZNF703/LBH/HIF1A/CSMD1/NTN1/CSF1	10	WNT7B, RREB1, ID2, PTCH1, ZNF703, LBH, HIF1A, CSMD1, NTN1, CSF1
GO:0048791	calcium ion-regulated exocytosis of neurotransmitter	4/1438	17/18903	0.0356745	0.680233	0.66779	SYT2/RIMS3/SYT8/SYT1	4	SYT2, RIMS3, SYT8, SYT1
GO:0090399	replicative senescence	4/1438	17/18903	0.0356745	0.680233	0.66779	CHEK1/CDKN2A/CDKN1A/TP53	4	CHEK1, CDKN2A, CDKN1A, TP53
GO:0090713	immunological memory process	4/1438	17/18903	0.0356745	0.680233	0.66779	BCL6/FGL2/IFNL1/CD160	4	BCL6, FGL2, IFNL1, CD160
GO:0007035	vacuolar acidification	6/1438	33/18903	0.0360277	0.682342	0.66986	ATP6V0A4/CLIC4/ATP6V0D1/TMEM9/CLN5/TMEM106B	6	ATP6V0A4, CLIC4, ATP6V0D1, TMEM9, CLN5, TMEM106B
GO:0009648	photoperiodism	6/1438	33/18903	0.0360277	0.682342	0.66986	CRTC1/PER2/CRY1/ID2/TP53/PPP1CB	6	CRTC1, PER2, CRY1, ID2, TP53, PPP1CB
GO:0140014	mitotic nuclear division	34/1438	325/18903	0.0364724	0.688448	0.675854	BUB1/BIRC5/CDCA2/MYBL2/ZWINT/BUB1B/TRIP13/IGF1/SPC24/DLGAP5/CHEK1/SPAG5/ACTL6B/CCNB1/TPX2/CDCA5/KIF2C/CDT1/CENPF/MKI67/PTTG1/CDC14C/SMARCB1/SPHK1/BMP4/ESCO1/TASOR/DUSP1/BCL7B/NEUROG1/MTBP/STAG2/SMC5/TOGARAM2	34	BUB1, BIRC5, CDCA2, MYBL2, ZWINT, BUB1B, TRIP13, IGF1, SPC24, DLGAP5, CHEK1, SPAG5, ACTL6B, CCNB1, TPX2, CDCA5, KIF2C, CDT1, CENPF, MKI67, PTTG1, CDC14C, SMARCB1, SPHK1, BMP4, ESCO1, DUSP1, BCL7B, NEUROG1, MTBP, STAG2, SMC5, TOGARAM2, TASOR
GO:0042116	macrophage activation	14/1438	109/18903	0.0368039	0.692381	0.679715	IL4/AGER/SPACA3/SPHK1/TLR4/PTPRC/PJA2/PRKCE/NMI/TLR3/IL1RL1/ADGRF5/GPR137B/LBP	14	IL4, AGER, SPACA3, SPHK1, TLR4, PTPRC, PJA2, PRKCE, NMI, TLR3, IL1RL1, ADGRF5, GPR137B, LBP
GO:0031579	membrane raft organization	5/1438	25/18903	0.0374187	0.693947	0.681253	CAV1/YJEFN3/PTPRC/MYADM/S100A10	5	CAV1, YJEFN3, PTPRC, MYADM, S100A10
GO:0032331	negative regulation of chondrocyte differentiation	5/1438	25/18903	0.0374187	0.693947	0.681253	SNAI2/BMP4/CTNNB1/CCN4/GLI3	5	SNAI2, BMP4, CTNNB1, GLI3, CCN4
GO:0035315	hair cell differentiation	8/1438	51/18903	0.037511	0.693947	0.681253	BMP4/CTNNB1/SLC4A7/TMC1/SEC24B/JAG1/CDH23/POU4F3	8	BMP4, CTNNB1, SLC4A7, TMC1, SEC24B, JAG1, CDH23, POU4F3
GO:1990928	response to amino acid starvation	8/1438	51/18903	0.037511	0.693947	0.681253	FLCN/UCP2/CDKN1A/SLC38A2/KICS2/RRAGC/ATF3/RNF152	8	FLCN, UCP2, CDKN1A, SLC38A2, RRAGC, ATF3, RNF152, KICS2
GO:0106056	regulation of calcineurin-mediated signaling	7/1438	42/18903	0.0375355	0.693947	0.681253	IGF1/ERBB3/SLC9A1/PRNP/RCAN1/LMCD1/EFHB	7	IGF1, ERBB3, SLC9A1, PRNP, RCAN1, LMCD1, EFHB
GO:0034968	histone lysine methylation	16/1438	130/18903	0.0380135	0.693947	0.681253	H1-5/PAX5/KMT2A/H1-4/NSD2/SETBP1/CHD5/SMARCB1/EHMT2/KANSL1/PRDM5/CTNNB1/NFYC/HCFC2/AUTS2/KDM4C	16	PAX5, KMT2A, NSD2, SETBP1, CHD5, SMARCB1, EHMT2, KANSL1, PRDM5, CTNNB1, NFYC, HCFC2, AUTS2, KDM4C, H1-5, H1-4
GO:0007613	memory	15/1438	120/18903	0.0387628	0.693947	0.681253	LGMN/CRTC1/EHMT2/PRNP/PJA2/ATXN1/CUX2/RCAN1/CSMD1/NPAS4/GRIA1/CCND2/DRD1/ADGRF1/DBH	15	LGMN, CRTC1, EHMT2, PRNP, PJA2, ATXN1, CUX2, RCAN1, CSMD1, NPAS4, GRIA1, CCND2, DRD1, ADGRF1, DBH
GO:0048705	skeletal system morphogenesis	25/1438	227/18903	0.039594	0.693947	0.681253	LTF/HOXD9/PAX5/MTHFD1L/FGF4/BMP4/NAB1/PLEKHA1/GHR/CTNNB1/BMI1/DSCAML1/HOXA2/HOXB8/SPEF2/RARA/BMP1/NEUROG1/TCF15/FREM1/PDGFRA/RAB33B/HOXA3/GLI3/HOXA7	25	LTF, HOXD9, PAX5, MTHFD1L, FGF4, BMP4, NAB1, PLEKHA1, GHR, CTNNB1, BMI1, DSCAML1, HOXA2, HOXB8, SPEF2, RARA, BMP1, NEUROG1, TCF15, FREM1, PDGFRA, RAB33B, HOXA3, GLI3, HOXA7
GO:0022412	cellular process involved in reproduction in multicellular organism	43/1438	430/18903	0.039793	0.693947	0.681253	UCHL1/CCNB2/TRIP13/IGF1/ASPM/FKBP6/PRDX4/RSPH6A/LIN28A/SPACA3/FANCA/EHMT2/BMP4/RNF8/HEXB/CTNNB1/SPATA16/PTCH1/MYBL1/IZUMO1/TUT4/SPEF2/TDRD10/RARA/RNF2/ROPN1/RPS6KA2/FMN2/IFT81/FANCC/SPAM1/DAZL/SLC25A31/SPEM1/PAEP/QKI/SHCBP1L/DPY19L2P2/GDF9/TCP11/MAST2/M1AP/FZD4	43	UCHL1, CCNB2, TRIP13, IGF1, ASPM, FKBP6, PRDX4, RSPH6A, LIN28A, SPACA3, FANCA, EHMT2, BMP4, RNF8, HEXB, CTNNB1, SPATA16, PTCH1, MYBL1, IZUMO1, TUT4, SPEF2, TDRD10, RARA, RNF2, ROPN1, RPS6KA2, FMN2, IFT81, FANCC, SPAM1, DAZL, SLC25A31, SPEM1, PAEP, QKI, SHCBP1L, DPY19L2P2, GDF9, TCP11, MAST2, M1AP, FZD4
GO:0016447	somatic recombination of immunoglobulin gene segments	9/1438	61/18903	0.0401467	0.693947	0.681253	IL4/NSD2/CD40/RNF8/PTPRC/PRKDC/BCL6/NBN/TBX21	9	IL4, NSD2, CD40, RNF8, PTPRC, PRKDC, BCL6, NBN, TBX21
GO:0090497	mesenchymal cell migration	9/1438	61/18903	0.0401467	0.693947	0.681253	SEMA6B/EFNB1/BMP4/CORO1C/HIF1A/FN1/GBX2/SEMA6D/RET	9	SEMA6B, EFNB1, BMP4, CORO1C, HIF1A, FN1, GBX2, SEMA6D, RET
GO:0009649	entrainment of circadian clock	6/1438	34/18903	0.0410343	0.693947	0.681253	CRTC1/PER2/CRY1/ID2/TP53/PPP1CB	6	CRTC1, PER2, CRY1, ID2, TP53, PPP1CB
GO:0009954	proximal/distal pattern formation	6/1438	34/18903	0.0410343	0.693947	0.681253	HOXD9/CTNNB1/PBX2/GLI2/GLI3/IRX1	6	HOXD9, CTNNB1, PBX2, GLI2, GLI3, IRX1
GO:0035459	vesicle cargo loading	6/1438	34/18903	0.0410343	0.693947	0.681253	SEC24A/SEC13/SAR1A/SEC23A/SEC24B/MIA2	6	SEC24A, SEC13, SAR1A, SEC23A, SEC24B, MIA2
GO:0090162	establishment of epithelial cell polarity	6/1438	34/18903	0.0410343	0.693947	0.681253	FBF1/GOLPH3/ARF6/TCF15/AMOT/OPHN1	6	FBF1, GOLPH3, ARF6, TCF15, AMOT, OPHN1
GO:0099084	postsynaptic specialization organization	6/1438	34/18903	0.0410343	0.693947	0.681253	TMEM108/ARF6/NRXN1/LRRC4/LRRC4B/OPHN1	6	TMEM108, ARF6, NRXN1, LRRC4, LRRC4B, OPHN1
GO:0045446	endothelial cell differentiation	15/1438	121/18903	0.0412655	0.693947	0.681253	CLIC4/HAPLN2/BMP4/CTNNB1/CCM2/HPSE/FZD1/BTG1/TNFRSF1A/MYADM/RAP2C/RAPGEF3/PDPN/JAG1/VEGFA	15	CLIC4, HAPLN2, BMP4, CTNNB1, CCM2, HPSE, FZD1, BTG1, TNFRSF1A, MYADM, RAP2C, RAPGEF3, PDPN, JAG1, VEGFA
GO:0016485	protein processing	27/1438	250/18903	0.0412936	0.693947	0.681253	NLRP7/LGMN/SEC11C/ADAM19/TMPRSS12/PCSK6/SPCS3/CLN5/CAST/IFI16/PRNP/APH1A/PTCH1/HPN/PLA2G7/YIPF5/BMP1/F9/RPS6KA2/S100A10/SLC30A6/ANGPTL8/MEP1A/RFX4/GLI3/CTSZ/GAS1	27	NLRP7, LGMN, SEC11C, ADAM19, TMPRSS12, PCSK6, SPCS3, CLN5, CAST, IFI16, PRNP, APH1A, PTCH1, HPN, PLA2G7, YIPF5, BMP1, F9, RPS6KA2, S100A10, SLC30A6, ANGPTL8, MEP1A, RFX4, GLI3, CTSZ, GAS1
GO:0051403	stress-activated MAPK cascade	26/1438	239/18903	0.0413778	0.693947	0.681253	WNT7B/FOXM1/HIPK2/AGER/PRMT1/SPHK1/BMP4/TLR4/MAP2K4/CCM2/CYLD/SDCBP/PJA2/PTGER4/DUSP1/TLR3/RELL1/MYC/MAP3K20/STK3/MARVELD3/ANKRD6/VEGFA/TNFRSF19/SH3RF3/RAP2A	26	WNT7B, FOXM1, HIPK2, AGER, PRMT1, SPHK1, BMP4, TLR4, MAP2K4, CCM2, CYLD, SDCBP, PJA2, PTGER4, DUSP1, TLR3, RELL1, MYC, MAP3K20, STK3, MARVELD3, ANKRD6, VEGFA, TNFRSF19, SH3RF3, RAP2A
GO:0010823	negative regulation of mitochondrion organization	8/1438	52/18903	0.041492	0.693947	0.681253	IGF1/FLCN/FZD9/SLC25A4/ADCK1/C11orf65/TP53/SLC25A31	8	IGF1, FLCN, FZD9, SLC25A4, ADCK1, C11orf65, TP53, SLC25A31
GO:0051452	intracellular pH reduction	8/1438	52/18903	0.041492	0.693947	0.681253	ATP6V0A4/CLIC4/ATP6V0D1/TMEM9/CLN5/TMEM106B/RAB39A/SLC12A5	8	ATP6V0A4, CLIC4, ATP6V0D1, TMEM9, CLN5, TMEM106B, RAB39A, SLC12A5
GO:0099172	presynapse organization	8/1438	52/18903	0.041492	0.693947	0.681253	SDCBP/FZD1/ARF6/GPC6/NLGN4X/LRRTM3/SLITRK2/LRRC4B	8	SDCBP, FZD1, ARF6, GPC6, NLGN4X, LRRTM3, SLITRK2, LRRC4B
GO:0032922	circadian regulation of gene expression	10/1438	71/18903	0.0417094	0.693947	0.681253	BHLHE41/KMT2A/PER2/CRY1/ID2/PASD1/PPP1CB/HDAC2/AHR/NRIP1	10	BHLHE41, KMT2A, PER2, CRY1, ID2, PASD1, PPP1CB, HDAC2, AHR, NRIP1
GO:0061077	chaperone-mediated protein folding	10/1438	71/18903	0.0417094	0.693947	0.681253	FKBP11/PPIB/SDF2L1/PDIA4/GAK/DNAJB3/FKBP5/PTGES3/DNAJB6/UNC45B	10	FKBP11, PPIB, SDF2L1, PDIA4, GAK, DNAJB3, FKBP5, PTGES3, DNAJB6, UNC45B
GO:2000036	regulation of stem cell population maintenance	10/1438	71/18903	0.0417094	0.693947	0.681253	HMGA2/TET1/ACTL6B/ZC3H13/SMARCB1/RBBP4/LBH/BCL7B/MYC/HDAC2	10	HMGA2, TET1, ACTL6B, ZC3H13, SMARCB1, RBBP4, LBH, BCL7B, MYC, HDAC2
GO:0043010	camera-type eye development	35/1438	340/18903	0.0417631	0.693947	0.681253	B9D1/BFSP2/MIP/RBP4/WNT7B/CLIC4/HIPK2/BCAR3/ATP2B2/LAMB2/ZNF513/BMP4/HIPK1/CTNNB1/LAMC3/COL8A2/HIF1A/NHS/RARA/NDP/VAX2/UNC45B/HDAC2/JAG1/ATP8A2/FLT1/PDGFRA/VEGFA/RET/GLI3/FZD4/SPRED1/STRA6/TMEM231/HESX1	35	B9D1, BFSP2, MIP, RBP4, WNT7B, CLIC4, HIPK2, BCAR3, ATP2B2, LAMB2, ZNF513, BMP4, HIPK1, CTNNB1, LAMC3, COL8A2, HIF1A, NHS, RARA, NDP, VAX2, UNC45B, HDAC2, JAG1, ATP8A2, FLT1, PDGFRA, VEGFA, RET, GLI3, FZD4, SPRED1, STRA6, TMEM231, HESX1
GO:0042491	inner ear auditory receptor cell differentiation	7/1438	43/18903	0.0420034	0.693947	0.681253	BMP4/SLC4A7/TMC1/SEC24B/JAG1/CDH23/POU4F3	7	BMP4, SLC4A7, TMC1, SEC24B, JAG1, CDH23, POU4F3
GO:0001570	vasculogenesis	11/1438	81/18903	0.0424931	0.693947	0.681253	CAV1/WNT7B/CTNNB1/CCM2/ACKR3/TBX5/VEGFA/QKI/AMOT/FZD4/SPRED1	11	CAV1, WNT7B, CTNNB1, CCM2, ACKR3, TBX5, VEGFA, QKI, AMOT, FZD4, SPRED1
GO:0016331	morphogenesis of embryonic epithelium	18/1438	153/18903	0.0427196	0.693947	0.681253	WNT7B/MTHFD1L/BMP4/HS2ST1/CTNNB1/FZD1/PTCH1/RALA/HIF1A/RARA/SEC24B/VASP/STK3/CECR2/RGMA/RET/IRX1/BCL10	18	WNT7B, MTHFD1L, BMP4, HS2ST1, CTNNB1, FZD1, PTCH1, RALA, HIF1A, RARA, SEC24B, VASP, STK3, CECR2, RGMA, RET, IRX1, BCL10
GO:0003159	morphogenesis of an endothelium	4/1438	18/18903	0.0431871	0.693947	0.681253	PRKD2/BMP4/CTNNB1/CCM2	4	PRKD2, BMP4, CTNNB1, CCM2
GO:0006978	DNA damage response, signal transduction by p53 class mediator resulting in transcription of p21 class mediator	4/1438	18/18903	0.0431871	0.693947	0.681253	FOXM1/HIPK2/CDKN1A/TP53	4	FOXM1, HIPK2, CDKN1A, TP53
GO:0042402	cellular biogenic amine catabolic process	4/1438	18/18903	0.0431871	0.693947	0.681253	MOXD1/SLC44A1/PAOX/DBH	4	MOXD1, SLC44A1, PAOX, DBH
GO:0051782	negative regulation of cell division	4/1438	18/18903	0.0431871	0.693947	0.681253	ASPM/E2F7/PTCH1/MYC	4	ASPM, E2F7, PTCH1, MYC
GO:0060263	regulation of respiratory burst	4/1438	18/18903	0.0431871	0.693947	0.681253	JCHAIN/IGHA1/IGHA2/LBP	4	JCHAIN, LBP
GO:0061154	endothelial tube morphogenesis	4/1438	18/18903	0.0431871	0.693947	0.681253	PRKD2/BMP4/CTNNB1/CCM2	4	PRKD2, BMP4, CTNNB1, CCM2
GO:0110154	RNA decapping	4/1438	18/18903	0.0431871	0.693947	0.681253	DCPS/EIF4ENIF1/CNOT7/PNRC2	4	DCPS, EIF4ENIF1, CNOT7, PNRC2
GO:2001224	positive regulation of neuron migration	4/1438	18/18903	0.0431871	0.693947	0.681253	SHTN1/PLAA/WDR62/DRD1	4	SHTN1, PLAA, WDR62, DRD1
GO:0046639	negative regulation of alpha-beta T cell differentiation	5/1438	26/18903	0.043526	0.693947	0.681253	IL4/BCL6/CBFB/TBX21/GLI3	5	IL4, BCL6, CBFB, TBX21, GLI3
GO:0051570	regulation of histone H3-K9 methylation	5/1438	26/18903	0.043526	0.693947	0.681253	H1-5/PAX5/SMARCB1/EHMT2/KDM4C	5	PAX5, SMARCB1, EHMT2, KDM4C, H1-5
GO:1903859	regulation of dendrite extension	5/1438	26/18903	0.043526	0.693947	0.681253	CPNE5/SYT2/PLAA/CACNG7/SYT1	5	CPNE5, SYT2, PLAA, CACNG7, SYT1
GO:0030166	proteoglycan biosynthetic process	9/1438	62/18903	0.0439243	0.693947	0.681253	IGF1/CHPF/CHST14/HS2ST1/NDST3/CTNNB1/HS3ST3B1/HS6ST2/HS3ST5	9	IGF1, CHPF, CHST14, HS2ST1, NDST3, CTNNB1, HS3ST3B1, HS6ST2, HS3ST5
GO:0051321	meiotic cell cycle	30/1438	285/18903	0.0439894	0.693947	0.681253	BUB1/BUB1B/CCNB2/TRIP13/RAD54L/ASPM/FKBP6/C11orf80/CDC25A/GPR3/CDK2/PTTG1/FANCA/EHMT2/RBM7/H1-8/LFNG/DUSP1/MYBL1/NBN/TERB2/PDIK1L/RAD21L1/RPS6KA2/FMN2/STAG2/SLC25A31/SHCBP1L/RAD54B/M1AP	30	BUB1, BUB1B, CCNB2, TRIP13, RAD54L, ASPM, FKBP6, C11orf80, CDC25A, GPR3, CDK2, PTTG1, FANCA, EHMT2, RBM7, LFNG, DUSP1, MYBL1, NBN, TERB2, PDIK1L, RAD21L1, RPS6KA2, FMN2, STAG2, SLC25A31, SHCBP1L, RAD54B, M1AP, H1-8
GO:0060537	muscle tissue development	42/1438	422/18903	0.0444879	0.693947	0.681253	CAV1/CDK1/SOX15/HMG20B/RBP4/IGF1/ERBB3/HOXD9/FLCN/PAX5/MYL6B/CENPF/SLC9A1/PRMT1/USP19/PGM5/BMP4/MAP2K4/CTNNB1/ID2/NLN/BMPR1A/PTCH1/STAC3/POGLUT1/HOPX/MTPN/DIPK2A/RCAN1/RARA/FBXO22/NEBL/XIRP2/NEB/TBX5/PDGFRA/VEGFA/HIVEP3/PKP2/STRA6/ATF3/LOX	42	CAV1, CDK1, SOX15, HMG20B, RBP4, IGF1, ERBB3, HOXD9, FLCN, PAX5, MYL6B, CENPF, SLC9A1, PRMT1, USP19, PGM5, BMP4, MAP2K4, CTNNB1, ID2, NLN, BMPR1A, PTCH1, STAC3, POGLUT1, HOPX, MTPN, DIPK2A, RCAN1, RARA, FBXO22, NEBL, XIRP2, NEB, TBX5, PDGFRA, VEGFA, HIVEP3, PKP2, STRA6, ATF3, LOX
GO:0042445	hormone metabolic process	26/1438	241/18903	0.0450486	0.693947	0.681253	RBP4/DUOXA1/UGT2B15/ALDH8A1/CYP2D6/PCSK6/CRABP2/PLEKHA1/GHR/CYP46A1/HPN/PLA2G7/HIF1A/CRABP1/ALDH1A1/UGT2B11/YIPF5/AKR1B15/SLC30A6/PDGFRA/TPO/CYP3A5/MEP1A/CTSZ/SDR9C7/LHCGR	26	RBP4, DUOXA1, UGT2B15, ALDH8A1, CYP2D6, PCSK6, CRABP2, PLEKHA1, GHR, CYP46A1, HPN, PLA2G7, HIF1A, CRABP1, ALDH1A1, UGT2B11, YIPF5, AKR1B15, SLC30A6, PDGFRA, TPO, CYP3A5, MEP1A, CTSZ, SDR9C7, LHCGR
GO:0050817	coagulation	25/1438	230/18903	0.0451552	0.693947	0.681253	CAV1/LMAN1/GAS6/ADRA2C/EMILIN1/CD40/HPS4/DGKZ/MPIG6B/TLR4/HPSE/STXBP3/GNA13/DGKB/PLSCR1/BLOC1S4/F9/PDPN/FN1/CYP4F11/HS3ST5/ADAMTS18/PDGFRA/SERPIND1/KNG1	25	CAV1, LMAN1, GAS6, ADRA2C, EMILIN1, CD40, HPS4, DGKZ, MPIG6B, TLR4, HPSE, STXBP3, GNA13, DGKB, PLSCR1, BLOC1S4, F9, PDPN, FN1, CYP4F11, HS3ST5, ADAMTS18, PDGFRA, SERPIND1, KNG1
GO:0001654	eye development	39/1438	388/18903	0.0452496	0.693947	0.681253	B9D1/BFSP2/MIP/RBP4/WNT7B/CLIC4/HIPK2/BCAR3/ATP2B2/MFAP5/LAMB2/ZNF513/BMP4/HIPK1/CTNNB1/LAMC3/COL8A2/HIF1A/NHS/BBS7/RARA/NDP/VAX2/UNC45B/HDAC2/JAG1/ATP8A2/FLT1/ADAMTS18/PDGFRA/PBX2/VEGFA/RET/GLI3/FZD4/SPRED1/STRA6/TMEM231/HESX1	39	B9D1, BFSP2, MIP, RBP4, WNT7B, CLIC4, HIPK2, BCAR3, ATP2B2, MFAP5, LAMB2, ZNF513, BMP4, HIPK1, CTNNB1, LAMC3, COL8A2, HIF1A, NHS, BBS7, RARA, NDP, VAX2, UNC45B, HDAC2, JAG1, ATP8A2, FLT1, ADAMTS18, PDGFRA, PBX2, VEGFA, RET, GLI3, FZD4, SPRED1, STRA6, TMEM231, HESX1
GO:1903317	regulation of protein maturation	10/1438	72/18903	0.0452733	0.693947	0.681253	NLRP7/CAST/PRNP/HPN/RPS6KA2/S100A10/ANGPTL8/RFX4/CTSZ/GAS1	10	NLRP7, CAST, PRNP, HPN, RPS6KA2, S100A10, ANGPTL8, RFX4, CTSZ, GAS1
GO:0007614	short-term memory	3/1438	11/18903	0.0456699	0.693947	0.681253	CUX2/RCAN1/NPAS4	3	CUX2, RCAN1, NPAS4
GO:0019065	receptor-mediated endocytosis of virus by host cell	3/1438	11/18903	0.0456699	0.693947	0.681253	CAV1/CLEC4M/PIKFYVE	3	CAV1, CLEC4M, PIKFYVE
GO:0021892	cerebral cortex GABAergic interneuron differentiation	3/1438	11/18903	0.0456699	0.693947	0.681253	FEZF2/LHX6/DRD1	3	FEZF2, LHX6, DRD1
GO:0031293	membrane protein intracellular domain proteolysis	3/1438	11/18903	0.0456699	0.693947	0.681253	SPPL2B/APH1A/ADAM9	3	SPPL2B, APH1A, ADAM9
GO:0031987	locomotion involved in locomotory behavior	3/1438	11/18903	0.0456699	0.693947	0.681253	RCAN1/ARRDC3/FZD4	3	RCAN1, ARRDC3, FZD4
GO:0032754	positive regulation of interleukin-5 production	3/1438	11/18903	0.0456699	0.693947	0.681253	RARA/IL1RL1/IL9	3	RARA, IL1RL1, IL9
GO:0033869	nucleoside bisphosphate catabolic process	3/1438	11/18903	0.0456699	0.693947	0.681253	FITM2/ABCD1/NUDT7	3	FITM2, ABCD1, NUDT7
GO:0034031	ribonucleoside bisphosphate catabolic process	3/1438	11/18903	0.0456699	0.693947	0.681253	FITM2/ABCD1/NUDT7	3	FITM2, ABCD1, NUDT7
GO:0034034	purine nucleoside bisphosphate catabolic process	3/1438	11/18903	0.0456699	0.693947	0.681253	FITM2/ABCD1/NUDT7	3	FITM2, ABCD1, NUDT7
GO:0035112	genitalia morphogenesis	3/1438	11/18903	0.0456699	0.693947	0.681253	RBP4/CTNNB1/NEUROG1	3	RBP4, CTNNB1, NEUROG1
GO:0042487	regulation of odontogenesis of dentin-containing tooth	3/1438	11/18903	0.0456699	0.693947	0.681253	BMP4/RSPO2/CSF1	3	BMP4, RSPO2, CSF1
GO:0048251	elastic fiber assembly	3/1438	11/18903	0.0456699	0.693947	0.681253	EMILIN1/MFAP4/LOX	3	EMILIN1, MFAP4, LOX
GO:0061299	retina vasculature morphogenesis in camera-type eye	3/1438	11/18903	0.0456699	0.693947	0.681253	CLIC4/NDP/FZD4	3	CLIC4, NDP, FZD4
GO:0061418	regulation of transcription from RNA polymerase II promoter in response to hypoxia	3/1438	11/18903	0.0456699	0.693947	0.681253	TP53/HIF1A/VEGFA	3	TP53, HIF1A, VEGFA
GO:0072205	metanephric collecting duct development	3/1438	11/18903	0.0456699	0.693947	0.681253	WNT7B/BMP4/PTCH1	3	WNT7B, BMP4, PTCH1
GO:0072488	ammonium transmembrane transport	3/1438	11/18903	0.0456699	0.693947	0.681253	RHAG/SLC12A6/SLC12A5	3	RHAG, SLC12A6, SLC12A5
GO:0090184	positive regulation of kidney development	3/1438	11/18903	0.0456699	0.693947	0.681253	BMP4/MYC/RET	3	BMP4, MYC, RET
GO:1990440	positive regulation of transcription from RNA polymerase II promoter in response to endoplasmic reticulum stress	3/1438	11/18903	0.0456699	0.693947	0.681253	TP53/ATF3/ATF6B	3	TP53, ATF3, ATF6B
GO:2000392	regulation of lamellipodium morphogenesis	3/1438	11/18903	0.0456699	0.693947	0.681253	RREB1/CORO1C/PDPN	3	RREB1, CORO1C, PDPN
GO:2001225	regulation of chloride transport	3/1438	11/18903	0.0456699	0.693947	0.681253	GABRE/ANO9/PRNP	3	GABRE, ANO9, PRNP
GO:0002204	somatic recombination of immunoglobulin genes involved in immune response	8/1438	53/18903	0.0457432	0.693947	0.681253	IL4/NSD2/CD40/RNF8/PTPRC/BCL6/NBN/TBX21	8	IL4, NSD2, CD40, RNF8, PTPRC, BCL6, NBN, TBX21
GO:0002208	somatic diversification of immunoglobulins involved in immune response	8/1438	53/18903	0.0457432	0.693947	0.681253	IL4/NSD2/CD40/RNF8/PTPRC/BCL6/NBN/TBX21	8	IL4, NSD2, CD40, RNF8, PTPRC, BCL6, NBN, TBX21
GO:0002639	positive regulation of immunoglobulin production	8/1438	53/18903	0.0457432	0.693947	0.681253	MZB1/IL4/RBP4/XBP1/NSD2/CD40/PTPRC/TBX21	8	MZB1, IL4, RBP4, XBP1, NSD2, CD40, PTPRC, TBX21
GO:0045190	isotype switching	8/1438	53/18903	0.0457432	0.693947	0.681253	IL4/NSD2/CD40/RNF8/PTPRC/BCL6/NBN/TBX21	8	IL4, NSD2, CD40, RNF8, PTPRC, BCL6, NBN, TBX21
GO:1901990	regulation of mitotic cell cycle phase transition	36/1438	354/18903	0.0457696	0.693947	0.681253	BUB1/CDK1/BIRC5/ZWINT/BUB1B/TRIP13/SPC24/DLGAP5/CHEK1/ACTL6B/E2F7/CDC25A/CCNB1/CDCA5/CDT1/CENPF/CDKN2A/CDK2/DBF4B/CDC14C/SMARCB1/CDKN1A/CUL4B/PRKDC/ID2/RRM2B/TP53/DUSP1/MYO16/NBN/ZFP36L2/BCL7B/NEUROG1/MTBP/GPNMB/CCND2	36	BUB1, CDK1, BIRC5, ZWINT, BUB1B, TRIP13, SPC24, DLGAP5, CHEK1, ACTL6B, E2F7, CDC25A, CCNB1, CDCA5, CDT1, CENPF, CDKN2A, CDK2, DBF4B, CDC14C, SMARCB1, CDKN1A, CUL4B, PRKDC, ID2, RRM2B, TP53, DUSP1, MYO16, NBN, ZFP36L2, BCL7B, NEUROG1, MTBP, GPNMB, CCND2
GO:0051567	histone H3-K9 methylation	6/1438	35/18903	0.0464587	0.702028	0.689186	H1-5/PAX5/SMARCB1/EHMT2/PRDM5/KDM4C	6	PAX5, SMARCB1, EHMT2, PRDM5, KDM4C, H1-5
GO:0000578	embryonic axis specification	7/1438	44/18903	0.0468019	0.702028	0.689186	PCSK6/CTNNB1/TASOR/PTCH1/TDRD10/NEUROG1/NRARP	7	PCSK6, CTNNB1, PTCH1, TDRD10, NEUROG1, NRARP, TASOR
GO:0001709	cell fate determination	7/1438	44/18903	0.0468019	0.702028	0.689186	BMP4/CTNNB1/PTCH1/DSCAML1/HOXA2/FEZF2/JAG1	7	BMP4, CTNNB1, PTCH1, DSCAML1, HOXA2, FEZF2, JAG1
GO:0035329	hippo signaling	7/1438	44/18903	0.0468019	0.702028	0.689186	MOB3B/PJA2/WWC2/STK3/AJUBA/ARRDC3/AMOT	7	MOB3B, PJA2, WWC2, STK3, AJUBA, ARRDC3, AMOT
GO:0009101	glycoprotein biosynthetic process	33/1438	321/18903	0.0476421	0.712731	0.699693	ITM2C/GMPPB/DERL3/IGF1/TET1/B4GALNT2/B3GNT9/CHPF/ALG14/POFUT2/RPN2/GAL3ST2/CHST14/COG3/NUS1/ST6GALNAC4/HS2ST1/GOLPH3/ARFGEF1/NDST3/CTNNB1/GALNT1/B3GNT2/GALNTL6/POGLUT1/ITM2B/ST8SIA2/HS3ST3B1/HS6ST2/HS3ST5/ST3GAL3/UGGT2/DPY19L4	33	ITM2C, GMPPB, DERL3, IGF1, TET1, B4GALNT2, B3GNT9, CHPF, ALG14, POFUT2, RPN2, GAL3ST2, CHST14, COG3, NUS1, ST6GALNAC4, HS2ST1, GOLPH3, ARFGEF1, NDST3, CTNNB1, GALNT1, B3GNT2, GALNTL6, POGLUT1, ITM2B, ST8SIA2, HS3ST3B1, HS6ST2, HS3ST5, ST3GAL3, UGGT2, DPY19L4
GO:0007062	sister chromatid cohesion	9/1438	63/18903	0.0479326	0.715174	0.702092	BUB1/BUB1B/DDX11/CDCA5/ESCO1/CTNNB1/RAD21L1/STAG2/SMC5	9	BUB1, BUB1B, DDX11, CDCA5, ESCO1, CTNNB1, RAD21L1, STAG2, SMC5
GO:0043462	regulation of ATP-dependent activity	10/1438	73/18903	0.0490375	0.729725	0.716377	AHSA2P/LTF/BRSK2/UHRF1/MCM2/ATP2A1/TOR1AIP1/TP53/PLSCR1/TMEM64	10	AHSA2P, LTF, BRSK2, UHRF1, MCM2, ATP2A1, TOR1AIP1, TP53, PLSCR1, TMEM64
GO:0043583	ear development	24/1438	221/18903	0.0493014	0.73009	0.716735	ATG4B/KCNQ4/MYO3A/MCM2/LRP10/BMP4/CCM2/HPN/HOXA2/SLC4A7/TMC1/SEC24B/NEUROG1/TCF15/JAG1/ATP8A2/CDH23/CECR2/NTN1/POU4F3/GBX2/GLI3/STRA6/HESX1	24	ATG4B, KCNQ4, MYO3A, MCM2, LRP10, BMP4, CCM2, HPN, HOXA2, SLC4A7, TMC1, SEC24B, NEUROG1, TCF15, JAG1, ATP8A2, CDH23, CECR2, NTN1, POU4F3, GBX2, GLI3, STRA6, HESX1
GO:0021895	cerebral cortex neuron differentiation	5/1438	27/18903	0.0501958	0.73009	0.716735	CHD5/FEZF2/LHX6/DRD1/OPHN1	5	CHD5, FEZF2, LHX6, DRD1, OPHN1
GO:0031954	positive regulation of protein autophosphorylation	5/1438	27/18903	0.0501958	0.73009	0.716735	NBN/RAP2C/GPNMB/VEGFA/RAP2A	5	NBN, RAP2C, GPNMB, VEGFA, RAP2A
GO:0042832	defense response to protozoan	5/1438	27/18903	0.0501958	0.73009	0.716735	IRF4/CCDC88B/CD40/IRF8/GBP6	5	IRF4, CCDC88B, CD40, IRF8, GBP6
GO:0071880	adenylate cyclase-activating adrenergic receptor signaling pathway	5/1438	27/18903	0.0501958	0.73009	0.716735	ADRA2C/ADRB1/ARRDC3/GPR101/DRD1	5	ADRA2C, ADRB1, ARRDC3, GPR101, DRD1
GO:2000737	negative regulation of stem cell differentiation	5/1438	27/18903	0.0501958	0.73009	0.716735	BBS12/LBH/ZFP36L2/TCF15/JAG1	5	BBS12, LBH, ZFP36L2, TCF15, JAG1
GO:0016571	histone methylation	19/1438	167/18903	0.0507163	0.73009	0.716735	H1-5/TET1/PAX5/KMT2A/H1-4/NSD2/PRMT1/SETBP1/CHD5/SMARCB1/EHMT2/KANSL1/PRDM5/CTNNB1/NFYC/HCFC2/PRDM16/AUTS2/KDM4C	19	TET1, PAX5, KMT2A, NSD2, PRMT1, SETBP1, CHD5, SMARCB1, EHMT2, KANSL1, PRDM5, CTNNB1, NFYC, HCFC2, PRDM16, AUTS2, KDM4C, H1-5, H1-4
GO:0030307	positive regulation of cell growth	19/1438	167/18903	0.0507163	0.73009	0.716735	CD38/H1-5/IGF1/SLC9A1/CPNE5/CRABP2/SPHK1/SDCBP/SHTN1/HPN/MTPN/SYT2/FN1/NTN1/IL9/PLAA/VEGFA/CACNG7/SYT1	19	CD38, IGF1, SLC9A1, CPNE5, CRABP2, SPHK1, SDCBP, SHTN1, HPN, MTPN, SYT2, FN1, NTN1, IL9, PLAA, VEGFA, CACNG7, SYT1, H1-5
GO:0044772	mitotic cell cycle phase transition	46/1438	473/18903	0.0510378	0.73009	0.716735	BUB1/CDK1/BIRC5/ZWINT/BUB1B/CCNB2/TRIP13/SPC24/DLGAP5/MELK/FOXM1/CHEK1/BRSK2/ACTL6B/E2F7/CDC25A/CCNB1/CDCA5/CDT1/CENPF/CDKN2A/CDK2/DBF4B/CDC14C/SMARCB1/CDKN1A/USP37/CUL4B/BACH1/PRKDC/ID2/RRM2B/TP53/DUSP1/MYO16/NBN/ZFP36L2/DBF4/BCL7B/MYC/CCNJ/NEUROG1/MTBP/GPNMB/SMC5/CCND2	46	BUB1, CDK1, BIRC5, ZWINT, BUB1B, CCNB2, TRIP13, SPC24, DLGAP5, MELK, FOXM1, CHEK1, BRSK2, ACTL6B, E2F7, CDC25A, CCNB1, CDCA5, CDT1, CENPF, CDKN2A, CDK2, DBF4B, CDC14C, SMARCB1, CDKN1A, USP37, CUL4B, BACH1, PRKDC, ID2, RRM2B, TP53, DUSP1, MYO16, NBN, ZFP36L2, DBF4, BCL7B, MYC, CCNJ, NEUROG1, MTBP, GPNMB, SMC5, CCND2
GO:0001659	temperature homeostasis	20/1438	178/18903	0.0511579	0.73009	0.716735	CAV1/IL4/FLCN/GPR3/IRF4/IP6K1/PER2/UCP2/TLR4/PCTP/ALDH1A1/ELOVL6/PRDM16/LAMA4/ADRB1/TRPM8/VEGFA/ARRDC3/DRD1/DBH	20	CAV1, IL4, FLCN, GPR3, IRF4, IP6K1, PER2, UCP2, TLR4, PCTP, ALDH1A1, ELOVL6, PRDM16, LAMA4, ADRB1, TRPM8, VEGFA, ARRDC3, DRD1, DBH
GO:0150063	visual system development	39/1438	392/18903	0.0514672	0.73009	0.716735	B9D1/BFSP2/MIP/RBP4/WNT7B/CLIC4/HIPK2/BCAR3/ATP2B2/MFAP5/LAMB2/ZNF513/BMP4/HIPK1/CTNNB1/LAMC3/COL8A2/HIF1A/NHS/BBS7/RARA/NDP/VAX2/UNC45B/HDAC2/JAG1/ATP8A2/FLT1/ADAMTS18/PDGFRA/PBX2/VEGFA/RET/GLI3/FZD4/SPRED1/STRA6/TMEM231/HESX1	39	B9D1, BFSP2, MIP, RBP4, WNT7B, CLIC4, HIPK2, BCAR3, ATP2B2, MFAP5, LAMB2, ZNF513, BMP4, HIPK1, CTNNB1, LAMC3, COL8A2, HIF1A, NHS, BBS7, RARA, NDP, VAX2, UNC45B, HDAC2, JAG1, ATP8A2, FLT1, ADAMTS18, PDGFRA, PBX2, VEGFA, RET, GLI3, FZD4, SPRED1, STRA6, TMEM231, HESX1
GO:0000291	nuclear-transcribed mRNA catabolic process, exonucleolytic	4/1438	19/18903	0.0515176	0.73009	0.716735	SKIC2/DCPS/CNOT7/CNOT8	4	DCPS, CNOT7, CNOT8, SKIC2
GO:0042772	DNA damage response, signal transduction resulting in transcription	4/1438	19/18903	0.0515176	0.73009	0.716735	FOXM1/HIPK2/CDKN1A/TP53	4	FOXM1, HIPK2, CDKN1A, TP53
GO:0045346	regulation of MHC class II biosynthetic process	4/1438	19/18903	0.0515176	0.73009	0.716735	IL4/XBP1/TLR4/HDAC2	4	IL4, XBP1, TLR4, HDAC2
GO:0060977	coronary vasculature morphogenesis	4/1438	19/18903	0.0515176	0.73009	0.716735	SEC24B/TBX5/VEGFA/SPRED1	4	SEC24B, TBX5, VEGFA, SPRED1
GO:0070242	thymocyte apoptotic process	4/1438	19/18903	0.0515176	0.73009	0.716735	BMP4/TP53/HIF1A/GLI3	4	BMP4, TP53, HIF1A, GLI3
GO:0071625	vocalization behavior	4/1438	19/18903	0.0515176	0.73009	0.716735	NRXN1/NLGN4X/NEUROG1/GLI3	4	NRXN1, NLGN4X, NEUROG1, GLI3
GO:1901569	fatty acid derivative catabolic process	4/1438	19/18903	0.0515176	0.73009	0.716735	FITM2/ABCD1/NUDT7/CYP4F11	4	FITM2, ABCD1, NUDT7, CYP4F11
GO:0060541	respiratory system development	23/1438	211/18903	0.0515639	0.73009	0.716735	RBP4/WNT7B/SFTPD/BMP4/CTNNB1/BMPR1A/HOPX/PTGES3/RSPO2/SPEF2/RARA/SEC24B/PDPN/TBX5/PDGFRA/VEGFA/GLI2/GLI3/CTSZ/STRA6/ERRFI1/HESX1/LOX	23	RBP4, WNT7B, SFTPD, BMP4, CTNNB1, BMPR1A, HOPX, PTGES3, RSPO2, SPEF2, RARA, SEC24B, PDPN, TBX5, PDGFRA, VEGFA, GLI2, GLI3, CTSZ, STRA6, ERRFI1, HESX1, LOX
GO:0003333	amino acid transmembrane transport	13/1438	104/18903	0.0518123	0.73009	0.716735	SLC38A4/SLC38A10/SLC25A2/SLC6A18/SLC1A5/PER2/MFSD12/SLC6A6/SLC38A2/SLC43A2/SLC36A3/SLC38A6/SLC7A4	13	SLC38A4, SLC38A10, SLC25A2, SLC6A18, SLC1A5, PER2, MFSD12, SLC6A6, SLC38A2, SLC43A2, SLC36A3, SLC38A6, SLC7A4
GO:0071214	cellular response to abiotic stimulus	34/1438	335/18903	0.0521976	0.73009	0.716735	CHEK1/SNAI2/CDC25A/H2AC25/SLC9A1/CD40/MCOLN1/SLC4A11/TP53INP1/CDKN1A/TLR4/SLC12A6/CRY1/CUL4B/MAP2K4/IFI16/TNFRSF1A/PTGER4/TSPYL5/TP53/MTPN/ADSS2/SLC38A2/MMP3/TLR3/MYC/MAP3K20/SCNN1D/CCND2/GRK1/TRPM1/MFAP4/ERRFI1/BCL10	34	CHEK1, SNAI2, CDC25A, SLC9A1, CD40, MCOLN1, SLC4A11, TP53INP1, CDKN1A, TLR4, SLC12A6, CRY1, CUL4B, MAP2K4, IFI16, TNFRSF1A, PTGER4, TSPYL5, TP53, MTPN, SLC38A2, MMP3, TLR3, MYC, MAP3K20, SCNN1D, CCND2, GRK1, TRPM1, MFAP4, ERRFI1, BCL10, H2AC25, ADSS2
GO:0104004	cellular response to environmental stimulus	34/1438	335/18903	0.0521976	0.73009	0.716735	CHEK1/SNAI2/CDC25A/H2AC25/SLC9A1/CD40/MCOLN1/SLC4A11/TP53INP1/CDKN1A/TLR4/SLC12A6/CRY1/CUL4B/MAP2K4/IFI16/TNFRSF1A/PTGER4/TSPYL5/TP53/MTPN/ADSS2/SLC38A2/MMP3/TLR3/MYC/MAP3K20/SCNN1D/CCND2/GRK1/TRPM1/MFAP4/ERRFI1/BCL10	34	CHEK1, SNAI2, CDC25A, SLC9A1, CD40, MCOLN1, SLC4A11, TP53INP1, CDKN1A, TLR4, SLC12A6, CRY1, CUL4B, MAP2K4, IFI16, TNFRSF1A, PTGER4, TSPYL5, TP53, MTPN, SLC38A2, MMP3, TLR3, MYC, MAP3K20, SCNN1D, CCND2, GRK1, TRPM1, MFAP4, ERRFI1, BCL10, H2AC25, ADSS2
GO:0007616	long-term memory	6/1438	36/18903	0.0523069	0.73009	0.716735	EHMT2/PRNP/PJA2/NPAS4/GRIA1/CCND2	6	EHMT2, PRNP, PJA2, NPAS4, GRIA1, CCND2
GO:0016486	peptide hormone processing	6/1438	36/18903	0.0523069	0.73009	0.716735	PCSK6/PLA2G7/YIPF5/SLC30A6/MEP1A/CTSZ	6	PCSK6, PLA2G7, YIPF5, SLC30A6, MEP1A, CTSZ
GO:0030224	monocyte differentiation	6/1438	36/18903	0.0523069	0.73009	0.716735	BMP4/IFI16/MYC/VEGFA/HOXA7/CSF1	6	BMP4, IFI16, MYC, VEGFA, HOXA7, CSF1
GO:0009953	dorsal/ventral pattern formation	12/1438	94/18903	0.0526348	0.732849	0.719443	PROP1/BMP4/CTNNB1/BMPR1A/PTCH1/DSCAML1/HOXA2/BMP1/VAX2/GLI2/RFX4/GLI3	12	PROP1, BMP4, CTNNB1, BMPR1A, PTCH1, DSCAML1, HOXA2, BMP1, VAX2, GLI2, RFX4, GLI3
GO:0043967	histone H4 acetylation	10/1438	74/18903	0.0530055	0.735902	0.72244	ACTL6B/IRF4/KMT2A/CHD5/SMARCB1/KAT6A/KANSL1/MSL3P1/MORF4L1/AUTS2	10	ACTL6B, IRF4, KMT2A, CHD5, SMARCB1, KAT6A, KANSL1, MSL3P1, MORF4L1, AUTS2
GO:0001701	in utero embryonic development	39/1438	393/18903	0.0531158	0.735902	0.72244	B9D1/CCNB2/SOX15/IGF1/TET1/WNT7B/CHEK1/FLCN/E2F7/CCNB1/PRMT1/SMARCB1/TBL1XR1/ATP11A/CTNNB1/CCM2/BPTF/NXN/TASOR/BMPR1A/PTPRR/PTCH1/BMI1/TP53/GNA13/HOPX/NBN/HIF1A/PPP4R4/DNAJB6/STK3/PLCD3/KDM4C/PDGFRA/VEGFA/PALB2/AMOT/GLI3/TMEM231	39	B9D1, CCNB2, SOX15, IGF1, TET1, WNT7B, CHEK1, FLCN, E2F7, CCNB1, PRMT1, SMARCB1, TBL1XR1, ATP11A, CTNNB1, CCM2, BPTF, NXN, BMPR1A, PTPRR, PTCH1, BMI1, TP53, GNA13, HOPX, NBN, HIF1A, PPP4R4, DNAJB6, STK3, PLCD3, KDM4C, PDGFRA, VEGFA, PALB2, AMOT, GLI3, TMEM231, TASOR
GO:0035264	multicellular organism growth	17/1438	147/18903	0.0547355	0.745783	0.732141	IGF1/LGMN/CLIC4/PPIB/TBL1XR1/PLEKHA1/GHR/CCM2/PTCH1/TP53/RARA/ATP8A2/ADRB1/SLC12A5/PALB2/CSF1/HESX1	17	IGF1, LGMN, CLIC4, PPIB, TBL1XR1, PLEKHA1, GHR, CCM2, PTCH1, TP53, RARA, ATP8A2, ADRB1, SLC12A5, PALB2, CSF1, HESX1
GO:0007517	muscle organ development	35/1438	348/18903	0.0549917	0.745783	0.732141	CAV1/H1-5/SOX15/HMG20B/IGF1/ERBB3/HOXD9/PAX5/MYL6B/CENPF/XBP1/CHD2/USP19/BMP4/CTNNB1/BTBD1/FZD1/COL6A3/NLN/BMPR1A/STAC3/MTPN/RCAN1/ETV1/FBXO22/UNC45B/NEUROG1/TCF15/XIRP2/NEB/HIVEP3/PKP2/STRA6/ATF3/LOX	35	CAV1, SOX15, HMG20B, IGF1, ERBB3, HOXD9, PAX5, MYL6B, CENPF, XBP1, CHD2, USP19, BMP4, CTNNB1, BTBD1, FZD1, COL6A3, NLN, BMPR1A, STAC3, MTPN, RCAN1, ETV1, FBXO22, UNC45B, NEUROG1, TCF15, XIRP2, NEB, HIVEP3, PKP2, STRA6, ATF3, LOX, H1-5
GO:1901655	cellular response to ketone	13/1438	105/18903	0.0552016	0.745783	0.732141	GAS6/DEFB104B/DCPS/GOLPH3/PTGER4/GNG2/BMI1/PRKCE/TRERF1/NPAS4/AHR/SCNN1D/ERRFI1	13	GAS6, DEFB104B, DCPS, GOLPH3, PTGER4, GNG2, BMI1, PRKCE, TRERF1, NPAS4, AHR, SCNN1D, ERRFI1
GO:0050954	sensory perception of mechanical stimulus	20/1438	180/18903	0.0562393	0.745783	0.732141	BIRC5/ATP6V0A4/WFS1/DRGX/KCNQ4/SNAI2/COCH/MYO3A/ATP2B2/COL11A2/GRAP/HEXB/LOXHD1/HPN/CEACAM16/TMC1/CDH23/POU4F3/CEMIP/FZD4	20	BIRC5, ATP6V0A4, WFS1, DRGX, KCNQ4, SNAI2, COCH, MYO3A, ATP2B2, COL11A2, GRAP, HEXB, LOXHD1, HPN, CEACAM16, TMC1, CDH23, POU4F3, CEMIP, FZD4
GO:0055001	muscle cell development	21/1438	191/18903	0.0563676	0.745783	0.732141	UCHL1/CDK1/SDC1/IGF1/FLNC/PGM5/BMP4/MAP2K4/MYOF/BMPR1A/ANK2/STAC3/RCAN1/FBXO22/NEBL/NEB/TBX5/ANKRD23/PDGFRA/VEGFA/LOX	21	UCHL1, CDK1, SDC1, IGF1, FLNC, PGM5, BMP4, MAP2K4, MYOF, BMPR1A, ANK2, STAC3, RCAN1, FBXO22, NEBL, NEB, TBX5, ANKRD23, PDGFRA, VEGFA, LOX
GO:0001885	endothelial cell development	9/1438	65/18903	0.0566571	0.745783	0.732141	CLIC4/HAPLN2/CCM2/HPSE/TNFRSF1A/MYADM/RAP2C/RAPGEF3/VEGFA	9	CLIC4, HAPLN2, CCM2, HPSE, TNFRSF1A, MYADM, RAP2C, RAPGEF3, VEGFA
GO:0051453	regulation of intracellular pH	11/1438	85/18903	0.056975	0.745783	0.732141	ATP6V0A4/CLIC4/ATP6V0D1/SLC9A1/TMEM9/CLN5/TM9SF4/TMEM106B/SLC4A7/RAB39A/SLC12A5	11	ATP6V0A4, CLIC4, ATP6V0D1, SLC9A1, TMEM9, CLN5, TM9SF4, TMEM106B, SLC4A7, RAB39A, SLC12A5
GO:0042060	wound healing	43/1438	442/18903	0.0573366	0.745783	0.732141	CAV1/SDC1/LMAN1/GAS6/IGF1/ERBB3/ADRA2C/RREB1/XBP1/EMILIN1/CD40/HPS4/DGKZ/MPIG6B/CDKN1A/TLR4/ARFGEF1/REG3G/ARL8B/HPSE/MYOF/STXBP3/PRKCE/GNA13/HIF1A/DGKB/PLSCR1/BLOC1S4/F9/PDPN/FN1/CYP4F11/S100A10/AJUBA/ADAMTS18/CCN4/PDGFRA/VEGFA/ODAM/SERPIND1/GLI3/KNG1/LOX	43	CAV1, SDC1, LMAN1, GAS6, IGF1, ERBB3, ADRA2C, RREB1, XBP1, EMILIN1, CD40, HPS4, DGKZ, MPIG6B, CDKN1A, TLR4, ARFGEF1, REG3G, ARL8B, HPSE, MYOF, STXBP3, PRKCE, GNA13, HIF1A, DGKB, PLSCR1, BLOC1S4, F9, PDPN, FN1, CYP4F11, S100A10, AJUBA, ADAMTS18, PDGFRA, VEGFA, ODAM, SERPIND1, GLI3, KNG1, LOX, CCN4
GO:0033173	calcineurin-NFAT signaling cascade	7/1438	46/18903	0.0574113	0.745783	0.732141	IGF1/ERBB3/SLC9A1/PRNP/RCAN1/LMCD1/EFHB	7	IGF1, ERBB3, SLC9A1, PRNP, RCAN1, LMCD1, EFHB
GO:0060443	mammary gland morphogenesis	7/1438	46/18903	0.0574113	0.745783	0.732141	CAV1/BMP4/PTCH1/CSMD1/NTN1/GLI3/CSF1	7	CAV1, BMP4, PTCH1, CSMD1, NTN1, GLI3, CSF1
GO:0001562	response to protozoan	5/1438	28/18903	0.0574312	0.745783	0.732141	IRF4/CCDC88B/CD40/IRF8/GBP6	5	IRF4, CCDC88B, CD40, IRF8, GBP6
GO:0010971	positive regulation of G2/M transition of mitotic cell cycle	5/1438	28/18903	0.0574312	0.745783	0.732141	CDK1/CDC25A/CCNB1/DBF4B/RRM2B	5	CDK1, CDC25A, CCNB1, DBF4B, RRM2B
GO:0045830	positive regulation of isotype switching	5/1438	28/18903	0.0574312	0.745783	0.732141	IL4/NSD2/CD40/PTPRC/TBX21	5	IL4, NSD2, CD40, PTPRC, TBX21
GO:1903779	regulation of cardiac conduction	5/1438	28/18903	0.0574312	0.745783	0.732141	ATP2B2/ATP2A1/ANK2/TBX5/TMEM65	5	ATP2B2, ATP2A1, ANK2, TBX5, TMEM65
GO:0001867	complement activation, lectin pathway	3/1438	12/18903	0.0575413	0.745783	0.732141	MASP2/MASP1/MFAP4	3	MASP2, MASP1, MFAP4
GO:0006971	hypotonic response	3/1438	12/18903	0.0575413	0.745783	0.732141	SLC4A11/SLC12A6/SLC12A5	3	SLC4A11, SLC12A6, SLC12A5
GO:0009950	dorsal/ventral axis specification	3/1438	12/18903	0.0575413	0.745783	0.732141	CTNNB1/BMPR1A/VAX2	3	CTNNB1, BMPR1A, VAX2
GO:0030432	peristalsis	3/1438	12/18903	0.0575413	0.745783	0.732141	NEUROG1/SSTR2/DRD1	3	NEUROG1, SSTR2, DRD1
GO:0031223	auditory behavior	3/1438	12/18903	0.0575413	0.745783	0.732141	NRXN1/NEUROG1/STRA6	3	NRXN1, NEUROG1, STRA6
GO:0031953	negative regulation of protein autophosphorylation	3/1438	12/18903	0.0575413	0.745783	0.732141	CAV1/PTPRC/ERRFI1	3	CAV1, PTPRC, ERRFI1
GO:0040015	negative regulation of multicellular organism growth	3/1438	12/18903	0.0575413	0.745783	0.732141	LGMN/PTCH1/ADRB1	3	LGMN, PTCH1, ADRB1
GO:0043380	regulation of memory T cell differentiation	3/1438	12/18903	0.0575413	0.745783	0.732141	BCL6/FGL2/IFNL1	3	BCL6, FGL2, IFNL1
GO:0048103	somatic stem cell division	3/1438	12/18903	0.0575413	0.745783	0.732141	LBH/BMI1/ZFP36L2	3	LBH, BMI1, ZFP36L2
GO:0051573	negative regulation of histone H3-K9 methylation	3/1438	12/18903	0.0575413	0.745783	0.732141	PAX5/SMARCB1/KDM4C	3	PAX5, SMARCB1, KDM4C
GO:0070601	centromeric sister chromatid cohesion	3/1438	12/18903	0.0575413	0.745783	0.732141	BUB1/BUB1B/CTNNB1	3	BUB1, BUB1B, CTNNB1
GO:0072015	podocyte development	3/1438	12/18903	0.0575413	0.745783	0.732141	LAMB2/BMP4/JAG1	3	LAMB2, BMP4, JAG1
GO:0072070	loop of Henle development	3/1438	12/18903	0.0575413	0.745783	0.732141	WNT7B/JAG1/IRX1	3	WNT7B, JAG1, IRX1
GO:1903800	positive regulation of miRNA maturation	3/1438	12/18903	0.0575413	0.745783	0.732141	LIN28A/BMP4/TP53	3	LIN28A, BMP4, TP53
GO:0007596	blood coagulation	24/1438	225/18903	0.0583499	0.754524	0.740722	CAV1/LMAN1/GAS6/ADRA2C/EMILIN1/CD40/HPS4/DGKZ/MPIG6B/TLR4/HPSE/STXBP3/GNA13/DGKB/PLSCR1/BLOC1S4/F9/PDPN/FN1/CYP4F11/ADAMTS18/PDGFRA/SERPIND1/KNG1	24	CAV1, LMAN1, GAS6, ADRA2C, EMILIN1, CD40, HPS4, DGKZ, MPIG6B, TLR4, HPSE, STXBP3, GNA13, DGKB, PLSCR1, BLOC1S4, F9, PDPN, FN1, CYP4F11, ADAMTS18, PDGFRA, SERPIND1, KNG1
GO:0086019	cell-cell signaling involved in cardiac conduction	6/1438	37/18903	0.0585829	0.755799	0.741974	HCN2/ANK2/CASQ2/TBX5/SCN1B/PKP2	6	HCN2, ANK2, CASQ2, TBX5, SCN1B, PKP2
GO:0001841	neural tube formation	13/1438	106/18903	0.0587382	0.75607	0.74224	MTHFD1L/BMP4/FZD1/PTCH1/RALA/HIF1A/RARA/SEC24B/VASP/STK3/CECR2/RGMA/BCL10	13	MTHFD1L, BMP4, FZD1, PTCH1, RALA, HIF1A, RARA, SEC24B, VASP, STK3, CECR2, RGMA, BCL10
GO:0007188	adenylate cyclase-modulating G protein-coupled receptor signaling pathway	26/1438	248/18903	0.0597797	0.765038	0.751043	OPRD1/UCN3/GPR3/ADRA2C/GPR176/OPRL1/GALR3/PTGER4/GNG2/GNA13/CXCL9/SSTR4/ADRB1/ADGRF5/FPR2/APLP1/ARRDC3/SSTR2/GPR101/PDE4A/TCP11/CALCA/DRD1/VIP/ADGRF1/LHCGR	26	OPRD1, UCN3, GPR3, ADRA2C, GPR176, OPRL1, GALR3, PTGER4, GNG2, GNA13, CXCL9, SSTR4, ADRB1, ADGRF5, FPR2, APLP1, ARRDC3, SSTR2, GPR101, PDE4A, TCP11, CALCA, DRD1, VIP, ADGRF1, LHCGR
GO:0014033	neural crest cell differentiation	12/1438	96/18903	0.0600572	0.765038	0.751043	SNAI2/SEMA6B/EFNB1/BMP4/BMPR1A/CORO1C/HIF1A/JAG1/FN1/GBX2/SEMA6D/RET	12	SNAI2, SEMA6B, EFNB1, BMP4, BMPR1A, CORO1C, HIF1A, JAG1, FN1, GBX2, SEMA6D, RET
GO:0046330	positive regulation of JNK cascade	12/1438	96/18903	0.0600572	0.765038	0.751043	WNT7B/HIPK2/AGER/TLR4/MAP2K4/SDCBP/PJA2/TLR3/STK3/ANKRD6/TNFRSF19/SH3RF3	12	WNT7B, HIPK2, AGER, TLR4, MAP2K4, SDCBP, PJA2, TLR3, STK3, ANKRD6, TNFRSF19, SH3RF3
GO:0042733	embryonic digit morphogenesis	8/1438	56/18903	0.0601652	0.765038	0.751043	B9D1/BMP4/CTNNB1/BMPR1A/MAP3K20/HDAC2/GLI3/TMEM231	8	B9D1, BMP4, CTNNB1, BMPR1A, MAP3K20, HDAC2, GLI3, TMEM231
GO:0009310	amine catabolic process	4/1438	20/18903	0.060659	0.765038	0.751043	MOXD1/SLC44A1/PAOX/DBH	4	MOXD1, SLC44A1, PAOX, DBH
GO:0032634	interleukin-5 production	4/1438	20/18903	0.060659	0.765038	0.751043	IFNL1/RARA/IL1RL1/IL9	4	IFNL1, RARA, IL1RL1, IL9
GO:0032674	regulation of interleukin-5 production	4/1438	20/18903	0.060659	0.765038	0.751043	IFNL1/RARA/IL1RL1/IL9	4	IFNL1, RARA, IL1RL1, IL9
GO:0043586	tongue development	4/1438	20/18903	0.060659	0.765038	0.751043	CTNNB1/HDAC2/BNC2/GLI3	4	CTNNB1, HDAC2, BNC2, GLI3
GO:0045342	MHC class II biosynthetic process	4/1438	20/18903	0.060659	0.765038	0.751043	IL4/XBP1/TLR4/HDAC2	4	IL4, XBP1, TLR4, HDAC2
GO:0002088	lens development in camera-type eye	11/1438	86/18903	0.0610499	0.766631	0.752608	BFSP2/MIP/WNT7B/HIPK2/BCAR3/BMP4/HIPK1/CTNNB1/NHS/UNC45B/SPRED1	11	BFSP2, MIP, WNT7B, HIPK2, BCAR3, BMP4, HIPK1, CTNNB1, NHS, UNC45B, SPRED1
GO:0001756	somitogenesis	9/1438	66/18903	0.0613798	0.766631	0.752608	PRKDC/BMPR1A/LFNG/TP53/POGLUT1/TCF15/DMRT2/PALB2/NRARP	9	PRKDC, BMPR1A, LFNG, TP53, POGLUT1, TCF15, DMRT2, PALB2, NRARP
GO:0030837	negative regulation of actin filament polymerization	9/1438	66/18903	0.0613798	0.766631	0.752608	SSH3/CAPZB/ARFGEF1/MTPN/MYADM/SSH2/CRACD/CAPZA1/CYRIB	9	SSH3, CAPZB, ARFGEF1, MTPN, MYADM, SSH2, CAPZA1, CRACD, CYRIB
GO:0045682	regulation of epidermis development	9/1438	66/18903	0.0613798	0.766631	0.752608	GRHL1/AQP3/BMP4/NAB1/REG3G/PTCH1/ERRFI1/HOXA7/ETV4	9	GRHL1, AQP3, BMP4, NAB1, REG3G, PTCH1, ERRFI1, HOXA7, ETV4
GO:0090068	positive regulation of cell cycle process	27/1438	260/18903	0.0614668	0.766631	0.752608	CDK1/BIRC5/SOX15/IGF1/DLGAP5/SPAG5/E2F7/CDC25A/CCNB1/DDX11/CDCA5/CDT1/DBF4B/CDC14C/SPHK1/USP19/CUL4B/RRM2B/PKP4/PRKCE/PLSCR1/DBF4/MAP3K20/NEUROG1/MTBP/SMC5/CCND2	27	CDK1, BIRC5, SOX15, IGF1, DLGAP5, SPAG5, E2F7, CDC25A, CCNB1, DDX11, CDCA5, CDT1, DBF4B, CDC14C, SPHK1, USP19, CUL4B, RRM2B, PKP4, PRKCE, PLSCR1, DBF4, MAP3K20, NEUROG1, MTBP, SMC5, CCND2
GO:0048839	inner ear development	21/1438	193/18903	0.0616291	0.766955	0.752926	ATG4B/KCNQ4/MYO3A/MCM2/LRP10/BMP4/CCM2/HPN/SLC4A7/TMC1/SEC24B/NEUROG1/JAG1/ATP8A2/CDH23/CECR2/NTN1/POU4F3/GBX2/GLI3/HESX1	21	ATG4B, KCNQ4, MYO3A, MCM2, LRP10, BMP4, CCM2, HPN, SLC4A7, TMC1, SEC24B, NEUROG1, JAG1, ATP8A2, CDH23, CECR2, NTN1, POU4F3, GBX2, GLI3, HESX1
GO:0048880	sensory system development	39/1438	398/18903	0.0619447	0.767256	0.753221	B9D1/BFSP2/MIP/RBP4/WNT7B/CLIC4/HIPK2/BCAR3/ATP2B2/MFAP5/LAMB2/ZNF513/BMP4/HIPK1/CTNNB1/LAMC3/COL8A2/HIF1A/NHS/BBS7/RARA/NDP/VAX2/UNC45B/HDAC2/JAG1/ATP8A2/FLT1/ADAMTS18/PDGFRA/PBX2/VEGFA/RET/GLI3/FZD4/SPRED1/STRA6/TMEM231/HESX1	39	B9D1, BFSP2, MIP, RBP4, WNT7B, CLIC4, HIPK2, BCAR3, ATP2B2, MFAP5, LAMB2, ZNF513, BMP4, HIPK1, CTNNB1, LAMC3, COL8A2, HIF1A, NHS, BBS7, RARA, NDP, VAX2, UNC45B, HDAC2, JAG1, ATP8A2, FLT1, ADAMTS18, PDGFRA, PBX2, VEGFA, RET, GLI3, FZD4, SPRED1, STRA6, TMEM231, HESX1
GO:0048706	embryonic skeletal system development	15/1438	128/18903	0.0620625	0.767256	0.753221	RBP4/HOXD9/PAX5/MTHFD1L/BMP4/CTNNB1/BMI1/DSCAML1/HOXA2/HOXB8/DMRT2/PDGFRA/HOXA3/GLI3/HOXA7	15	RBP4, HOXD9, PAX5, MTHFD1L, BMP4, CTNNB1, BMI1, DSCAML1, HOXA2, HOXB8, DMRT2, PDGFRA, HOXA3, GLI3, HOXA7
GO:0050868	negative regulation of T cell activation	15/1438	128/18903	0.0620625	0.767256	0.753221	IL4/SFTPD/BMP4/PRNP/BCL6/FGL2/IFNL1/CBFB/CD300A/TBX21/GPNMB/SOCS6/NRARP/GLI3/FGL1	15	IL4, SFTPD, BMP4, PRNP, BCL6, FGL2, IFNL1, CBFB, CD300A, TBX21, GPNMB, SOCS6, NRARP, GLI3, FGL1
GO:0120163	negative regulation of cold-induced thermogenesis	7/1438	47/18903	0.0632296	0.778263	0.764027	FLCN/IP6K1/TLR4/PCTP/ALDH1A1/LAMA4/ARRDC3	7	FLCN, IP6K1, TLR4, PCTP, ALDH1A1, LAMA4, ARRDC3
GO:1902459	positive regulation of stem cell population maintenance	7/1438	47/18903	0.0632296	0.778263	0.764027	TET1/ACTL6B/SMARCB1/RBBP4/LBH/BCL7B/HDAC2	7	TET1, ACTL6B, SMARCB1, RBBP4, LBH, BCL7B, HDAC2
GO:1901991	negative regulation of mitotic cell cycle phase transition	21/1438	194/18903	0.0643841	0.779415	0.765158	BUB1/CDK1/BIRC5/ZWINT/BUB1B/TRIP13/SPC24/CHEK1/E2F7/CCNB1/CDT1/CENPF/CDK2/CDKN1A/PRKDC/TP53/DUSP1/MYO16/NBN/ZFP36L2/GPNMB	21	BUB1, CDK1, BIRC5, ZWINT, BUB1B, TRIP13, SPC24, CHEK1, E2F7, CCNB1, CDT1, CENPF, CDK2, CDKN1A, PRKDC, TP53, DUSP1, MYO16, NBN, ZFP36L2, GPNMB
GO:0006874	cellular calcium ion homeostasis	29/1438	284/18903	0.0644676	0.779415	0.765158	CAV1/HSP90B1/WFS1/ATP13A1/FZD9/GPR3/ATP2B2/ATP2A1/SLC10A7/CD40/KCTD17/MCOLN1/LIME1/PTPRC/HEXB/TRPC6/ANK2/PRKCE/CXCL9/GRIA1/CDH23/CASQ2/TRPM8/CEMIP/TMEM64/CALCA/DRD1/CCL23/LHCGR	29	CAV1, HSP90B1, WFS1, ATP13A1, FZD9, GPR3, ATP2B2, ATP2A1, SLC10A7, CD40, KCTD17, MCOLN1, LIME1, PTPRC, HEXB, TRPC6, ANK2, PRKCE, CXCL9, GRIA1, CDH23, CASQ2, TRPM8, CEMIP, TMEM64, CALCA, DRD1, CCL23, LHCGR
GO:0010955	negative regulation of protein processing	5/1438	29/18903	0.0652316	0.779415	0.765158	NLRP7/CAST/PRNP/CTSZ/GAS1	5	NLRP7, CAST, PRNP, CTSZ, GAS1
GO:0030970	retrograde protein transport, ER to cytosol	5/1438	29/18903	0.0652316	0.779415	0.765158	HSP90B1/DERL3/BRSK2/ERLEC1/SEL1L	5	HSP90B1, DERL3, BRSK2, ERLEC1, SEL1L
GO:0034123	positive regulation of toll-like receptor signaling pathway	5/1438	29/18903	0.0652316	0.779415	0.765158	CAV1/LTF/PJA2/TLR3/LBP	5	CAV1, LTF, PJA2, TLR3, LBP
GO:0042759	long-chain fatty acid biosynthetic process	5/1438	29/18903	0.0652316	0.779415	0.765158	CYP2D6/ASAH2/FADS1/ELOVL6/QKI	5	CYP2D6, ASAH2, FADS1, ELOVL6, QKI
GO:0060037	pharyngeal system development	5/1438	29/18903	0.0652316	0.779415	0.765158	BMP4/BMPR1A/PTCH1/HOXA2/ADGRF5	5	BMP4, BMPR1A, PTCH1, HOXA2, ADGRF5
GO:1903318	negative regulation of protein maturation	5/1438	29/18903	0.0652316	0.779415	0.765158	NLRP7/CAST/PRNP/CTSZ/GAS1	5	NLRP7, CAST, PRNP, CTSZ, GAS1
GO:1903513	endoplasmic reticulum to cytosol transport	5/1438	29/18903	0.0652316	0.779415	0.765158	HSP90B1/DERL3/BRSK2/ERLEC1/SEL1L	5	HSP90B1, DERL3, BRSK2, ERLEC1, SEL1L
GO:0006862	nucleotide transport	6/1438	38/18903	0.0652886	0.779415	0.765158	ABCD1/SLC25A4/SLC35B1/SLC17A9/SLC25A24/SLC25A31	6	ABCD1, SLC25A4, SLC35B1, SLC17A9, SLC25A24, SLC25A31
GO:0045191	regulation of isotype switching	6/1438	38/18903	0.0652886	0.779415	0.765158	IL4/NSD2/CD40/PTPRC/BCL6/TBX21	6	IL4, NSD2, CD40, PTPRC, BCL6, TBX21
GO:0140448	signaling receptor ligand precursor processing	6/1438	38/18903	0.0652886	0.779415	0.765158	PCSK6/PLA2G7/YIPF5/SLC30A6/MEP1A/CTSZ	6	PCSK6, PLA2G7, YIPF5, SLC30A6, MEP1A, CTSZ
GO:0045069	regulation of viral genome replication	11/1438	87/18903	0.0653114	0.779415	0.765158	HMGA2/FKBP6/LTF/PPIH/IFIT5/IFI16/CNOT7/TASOR/ILF3/SRPK2/PLSCR1	11	HMGA2, FKBP6, LTF, PPIH, IFIT5, IFI16, CNOT7, ILF3, SRPK2, PLSCR1, TASOR
GO:0045005	DNA-templated DNA replication maintenance of fidelity	8/1438	57/18903	0.0655401	0.779415	0.765158	TONSL/DDX11/FBH1/ZGRF1/NBN/ALYREF/MCM9/PRIMPOL	8	TONSL, DDX11, FBH1, ZGRF1, NBN, ALYREF, MCM9, PRIMPOL
GO:0045071	negative regulation of viral genome replication	8/1438	57/18903	0.0655401	0.779415	0.765158	HMGA2/LTF/IFIT5/IFI16/TASOR/ILF3/SRPK2/PLSCR1	8	HMGA2, LTF, IFIT5, IFI16, ILF3, SRPK2, PLSCR1, TASOR
GO:1903053	regulation of extracellular matrix organization	8/1438	57/18903	0.0655401	0.779415	0.765158	RIC1/LAMB2/EMILIN1/PRDM5/TNFRSF1A/ANTXR1/PDPN/TCF15	8	RIC1, LAMB2, EMILIN1, PRDM5, TNFRSF1A, ANTXR1, PDPN, TCF15
GO:0032526	response to retinoic acid	13/1438	108/18903	0.0662606	0.784028	0.769687	CD38/RBP4/WNT7B/AQP3/IGFBP7/PTCH1/FZD10/HOXA2/RARA/HDAC2/RET/FZD4/STRA6	13	CD38, RBP4, WNT7B, AQP3, IGFBP7, PTCH1, FZD10, HOXA2, RARA, HDAC2, RET, FZD4, STRA6
GO:0090398	cellular senescence	13/1438	108/18903	0.0662606	0.784028	0.769687	HMGA2/CDKN2A/CDK2/CDKN1A/KAT6A/MAP2K4/ID2/BMPR1A/TP53/MORC3/BCL6/NUAK1/SMC5	13	HMGA2, CDKN2A, CDK2, CDKN1A, KAT6A, MAP2K4, ID2, BMPR1A, TP53, MORC3, BCL6, NUAK1, SMC5
GO:0007405	neuroblast proliferation	9/1438	67/18903	0.0663462	0.784028	0.769687	ASPM/FZD9/CTNNB1/TP53/HIF1A/VEGFA/DAGLA/WDR62/GLI3	9	ASPM, FZD9, CTNNB1, TP53, HIF1A, VEGFA, DAGLA, WDR62, GLI3
GO:0031398	positive regulation of protein ubiquitination	14/1438	119/18903	0.0679224	0.785998	0.77162	CAV1/WFS1/NHLRC1/SPSB4/SPHK1/CRY1/DCUN1D2/NDFIP2/TSPYL5/BMI1/NMI/ARRDC3/AMER1/BCL10	14	CAV1, WFS1, NHLRC1, SPSB4, SPHK1, CRY1, DCUN1D2, NDFIP2, TSPYL5, BMI1, NMI, ARRDC3, AMER1, BCL10
GO:0014020	primary neural tube formation	12/1438	98/18903	0.0681436	0.785998	0.77162	MTHFD1L/BMP4/FZD1/PTCH1/RALA/HIF1A/RARA/SEC24B/VASP/CECR2/RGMA/BCL10	12	MTHFD1L, BMP4, FZD1, PTCH1, RALA, HIF1A, RARA, SEC24B, VASP, CECR2, RGMA, BCL10
GO:0120162	positive regulation of cold-induced thermogenesis	12/1438	98/18903	0.0681436	0.785998	0.77162	CAV1/IL4/GPR3/IRF4/PER2/UCP2/ELOVL6/PRDM16/ADRB1/TRPM8/VEGFA/DBH	12	CAV1, IL4, GPR3, IRF4, PER2, UCP2, ELOVL6, PRDM16, ADRB1, TRPM8, VEGFA, DBH
GO:0019079	viral genome replication	15/1438	130/18903	0.069112	0.785998	0.77162	GAS6/HMGA2/FKBP6/LTF/PPIB/PPIH/SMARCB1/CLEC4M/IFIT5/IFI16/CNOT7/TASOR/ILF3/SRPK2/PLSCR1	15	GAS6, HMGA2, FKBP6, LTF, PPIB, PPIH, SMARCB1, CLEC4M, IFIT5, IFI16, CNOT7, ILF3, SRPK2, PLSCR1, TASOR
GO:0031297	replication fork processing	7/1438	48/18903	0.0693932	0.785998	0.77162	TONSL/DDX11/FBH1/ZGRF1/NBN/ALYREF/PRIMPOL	7	TONSL, DDX11, FBH1, ZGRF1, NBN, ALYREF, PRIMPOL
GO:0032008	positive regulation of TOR signaling	7/1438	48/18903	0.0693932	0.785998	0.77162	GAS6/FLCN/LIN28A/SEC13/GOLPH3/RRAGC/GPR137B	7	GAS6, FLCN, LIN28A, SEC13, GOLPH3, RRAGC, GPR137B
GO:0002683	negative regulation of immune system process	43/1438	449/18903	0.0698836	0.785998	0.77162	TNFRSF13B/IL4/LTF/SNAI2/PADI2/EMILIN1/SFTPD/DGKZ/HLA-A/BMP4/TLR4/PTPRC/IFI16/CTNNB1/PRNP/CNOT7/SERPINB9/ID2/PTGER4/DUSP1/BCL6/FGL2/IFNL1/CBFB/MNDA/CD300A/CD160/TBX21/RARA/NMI/TLR3/MYC/IL1RL1/ADGRF5/AHR/GPNMB/GPR137B/SOCS6/NRARP/GLI3/FGL1/HOXA7/C1QC	43	TNFRSF13B, IL4, LTF, SNAI2, PADI2, EMILIN1, SFTPD, DGKZ, HLA-A, BMP4, TLR4, PTPRC, IFI16, CTNNB1, PRNP, CNOT7, SERPINB9, ID2, PTGER4, DUSP1, BCL6, FGL2, IFNL1, CBFB, MNDA, CD300A, CD160, TBX21, RARA, NMI, TLR3, MYC, IL1RL1, ADGRF5, AHR, GPNMB, GPR137B, SOCS6, NRARP, GLI3, FGL1, HOXA7, C1QC
GO:0046328	regulation of JNK cascade	16/1438	141/18903	0.0699158	0.785998	0.77162	WNT7B/HIPK2/AGER/PRMT1/TLR4/MAP2K4/CYLD/SDCBP/PJA2/TLR3/STK3/MARVELD3/ANKRD6/TNFRSF19/SH3RF3/RAP2A	16	WNT7B, HIPK2, AGER, PRMT1, TLR4, MAP2K4, CYLD, SDCBP, PJA2, TLR3, STK3, MARVELD3, ANKRD6, TNFRSF19, SH3RF3, RAP2A
GO:0045664	regulation of neuron differentiation	21/1438	196/18903	0.0701469	0.785998	0.77162	HMG20B/ASPM/DUOXA1/ADRA2C/LIN28A/DTX1/BMP4/EIF4ENIF1/CASZ1/ID2/BCL6/DDX6/HOXA2/FEZF2/RARA/ZFHX2/NEUROG1/JAG1/WDR62/RET/GLI3	21	HMG20B, ASPM, DUOXA1, ADRA2C, LIN28A, DTX1, BMP4, EIF4ENIF1, CASZ1, ID2, BCL6, DDX6, HOXA2, FEZF2, RARA, ZFHX2, NEUROG1, JAG1, WDR62, RET, GLI3
GO:0003177	pulmonary valve development	4/1438	21/18903	0.0705968	0.785998	0.77162	BMP4/TNFRSF1A/JAG1/STRA6	4	BMP4, TNFRSF1A, JAG1, STRA6
GO:0032616	interleukin-13 production	4/1438	21/18903	0.0705968	0.785998	0.77162	IL4/IRF4/IFNL1/RARA	4	IL4, IRF4, IFNL1, RARA
GO:0032656	regulation of interleukin-13 production	4/1438	21/18903	0.0705968	0.785998	0.77162	IL4/IRF4/IFNL1/RARA	4	IL4, IRF4, IFNL1, RARA
GO:0043984	histone H4-K16 acetylation	4/1438	21/18903	0.0705968	0.785998	0.77162	KMT2A/KANSL1/MSL3P1/AUTS2	4	KMT2A, KANSL1, MSL3P1, AUTS2
GO:0090231	regulation of spindle checkpoint	4/1438	21/18903	0.0705968	0.785998	0.77162	BIRC5/CCNB1/CDT1/DUSP1	4	BIRC5, CCNB1, CDT1, DUSP1
GO:0090266	regulation of mitotic cell cycle spindle assembly checkpoint	4/1438	21/18903	0.0705968	0.785998	0.77162	BIRC5/CCNB1/CDT1/DUSP1	4	BIRC5, CCNB1, CDT1, DUSP1
GO:1903504	regulation of mitotic spindle checkpoint	4/1438	21/18903	0.0705968	0.785998	0.77162	BIRC5/CCNB1/CDT1/DUSP1	4	BIRC5, CCNB1, CDT1, DUSP1
GO:0009133	nucleoside diphosphate biosynthetic process	3/1438	13/18903	0.0707049	0.785998	0.77162	AK1/CMPK1/AK4	3	AK1, CMPK1, AK4
GO:0010524	positive regulation of calcium ion transport into cytosol	3/1438	13/18903	0.0707049	0.785998	0.77162	CAV1/P2RX5/LHCGR	3	CAV1, P2RX5, LHCGR
GO:0034333	adherens junction assembly	3/1438	13/18903	0.0707049	0.785998	0.77162	HIPK1/CTNNB1/ZNF703	3	HIPK1, CTNNB1, ZNF703
GO:0043379	memory T cell differentiation	3/1438	13/18903	0.0707049	0.785998	0.77162	BCL6/FGL2/IFNL1	3	BCL6, FGL2, IFNL1
GO:0043928	exonucleolytic catabolism of deadenylated mRNA	3/1438	13/18903	0.0707049	0.785998	0.77162	DCPS/CNOT7/CNOT8	3	DCPS, CNOT7, CNOT8
GO:0044650	adhesion of symbiont to host cell	3/1438	13/18903	0.0707049	0.785998	0.77162	GAS6/SFTPD/CLEC4M	3	GAS6, SFTPD, CLEC4M
GO:0060213	positive regulation of nuclear-transcribed mRNA poly(A) tail shortening	3/1438	13/18903	0.0707049	0.785998	0.77162	EIF4ENIF1/CNOT7/TNRC6C	3	EIF4ENIF1, CNOT7, TNRC6C
GO:0070243	regulation of thymocyte apoptotic process	3/1438	13/18903	0.0707049	0.785998	0.77162	BMP4/TP53/HIF1A	3	BMP4, TP53, HIF1A
GO:0072310	glomerular epithelial cell development	3/1438	13/18903	0.0707049	0.785998	0.77162	LAMB2/BMP4/JAG1	3	LAMB2, BMP4, JAG1
GO:0075509	endocytosis involved in viral entry into host cell	3/1438	13/18903	0.0707049	0.785998	0.77162	CAV1/CLEC4M/PIKFYVE	3	CAV1, CLEC4M, PIKFYVE
GO:1901029	negative regulation of mitochondrial outer membrane permeabilization involved in apoptotic signaling pathway	3/1438	13/18903	0.0707049	0.785998	0.77162	FZD9/SLC25A4/SLC25A31	3	FZD9, SLC25A4, SLC25A31
GO:1901524	regulation of mitophagy	3/1438	13/18903	0.0707049	0.785998	0.77162	SLC25A4/VPS13C/TP53	3	SLC25A4, VPS13C, TP53
GO:1903054	negative regulation of extracellular matrix organization	3/1438	13/18903	0.0707049	0.785998	0.77162	EMILIN1/TNFRSF1A/ANTXR1	3	EMILIN1, TNFRSF1A, ANTXR1
GO:2000615	regulation of histone H3-K9 acetylation	3/1438	13/18903	0.0707049	0.785998	0.77162	CHEK1/KMT2A/SMARCB1	3	CHEK1, KMT2A, SMARCB1
GO:0070373	negative regulation of ERK1 and ERK2 cascade	10/1438	78/18903	0.0709699	0.786867	0.772473	DUSP26/FLCN/EMILIN1/TLR4/PTPRC/DUSP6/PTPRR/SPRED1/ATF3/ERRFI1	10	DUSP26, FLCN, EMILIN1, TLR4, PTPRC, DUSP6, PTPRR, SPRED1, ATF3, ERRFI1
GO:0044782	cilium organization	38/1438	391/18903	0.0711514	0.786867	0.772473	B9D1/RSPH6A/ATP6V0D1/PIFO/DYNC2I2/FBF1/SEPTIN2/KCTD17/CDC14C/ATXN10/BBS12/CYLD/ASAP1/DNAH7/SEPTIN7/RP2/MAK/TRAPPC14/CFAP46/BBS10/SPEF2/CCDC103/BBS7/CIBAR1/ROPN1/CFAP74/LRRC49/DNAAF6/KIF19/IFT81/CEP126/TTC29/CEP162/RFX4/CFAP61/ARL13A/DNAI1/TMEM231	38	B9D1, RSPH6A, ATP6V0D1, PIFO, FBF1, KCTD17, CDC14C, ATXN10, BBS12, CYLD, ASAP1, DNAH7, RP2, MAK, CFAP46, BBS10, SPEF2, CCDC103, BBS7, ROPN1, CFAP74, LRRC49, KIF19, IFT81, CEP126, TTC29, CEP162, RFX4, CFAP61, ARL13A, DNAI1, TMEM231, DYNC2I2, SEPTIN2, SEPTIN7, TRAPPC14, CIBAR1, DNAAF6
GO:0009948	anterior/posterior axis specification	8/1438	58/18903	0.0712027	0.786867	0.772473	PCSK6/BMP4/CTNNB1/TASOR/TDRD10/RNF2/NEUROG1/NRARP	8	PCSK6, BMP4, CTNNB1, TDRD10, RNF2, NEUROG1, NRARP, TASOR
GO:0045670	regulation of osteoclast differentiation	9/1438	68/18903	0.0715582	0.789245	0.774808	IL4/LTF/TLR4/KLF10/CTNNB1/TLR3/GPR137B/TMEM64/CSF1	9	IL4, LTF, TLR4, KLF10, CTNNB1, TLR3, GPR137B, TMEM64, CSF1
GO:0042401	cellular biogenic amine biosynthetic process	6/1438	39/18903	0.0724243	0.78968	0.775235	HDC/MOXD1/SRM/PAOX/SMS/DBH	6	HDC, MOXD1, SRM, PAOX, SMS, DBH
GO:0043618	regulation of transcription from RNA polymerase II promoter in response to stress	6/1438	39/18903	0.0724243	0.78968	0.775235	CHEK1/TP53/HIF1A/VEGFA/ATF3/ATF6B	6	CHEK1, TP53, HIF1A, VEGFA, ATF3, ATF6B
GO:0045616	regulation of keratinocyte differentiation	6/1438	39/18903	0.0724243	0.78968	0.775235	GRHL1/AQP3/REG3G/ERRFI1/HOXA7/ETV4	6	GRHL1, AQP3, REG3G, ERRFI1, HOXA7, ETV4
GO:0070316	regulation of G0 to G1 transition	6/1438	39/18903	0.0724243	0.78968	0.775235	SOX15/CHEK1/ACTL6B/SMARCB1/RRM2B/BCL7B	6	SOX15, CHEK1, ACTL6B, SMARCB1, RRM2B, BCL7B
GO:0006885	regulation of pH	12/1438	99/18903	0.07244	0.78968	0.775235	ATP6V0A4/CLIC4/ATP6V0D1/SLC9A1/TMEM9/CLN5/TM9SF4/TMEM106B/SLC4A7/RAB39A/PDK4/SLC12A5	12	ATP6V0A4, CLIC4, ATP6V0D1, SLC9A1, TMEM9, CLN5, TM9SF4, TMEM106B, SLC4A7, RAB39A, PDK4, SLC12A5
GO:0044264	cellular polysaccharide metabolic process	12/1438	99/18903	0.07244	0.78968	0.775235	IGF1/NHLRC1/B3GNT9/PASK/PER2/HS2ST1/NDST3/B3GNT2/PTGES3/PPP1CB/AGL/HAS3	12	IGF1, NHLRC1, B3GNT9, PASK, PER2, HS2ST1, NDST3, B3GNT2, PTGES3, PPP1CB, AGL, HAS3
GO:0035107	appendage morphogenesis	16/1438	142/18903	0.0735018	0.790187	0.775732	B9D1/HOXD9/FGF4/CRABP2/BMP4/CTNNB1/BMPR1A/PTCH1/RSPO2/CIBAR1/MAP3K20/HDAC2/TBX5/PBX2/GLI3/TMEM231	16	B9D1, HOXD9, FGF4, CRABP2, BMP4, CTNNB1, BMPR1A, PTCH1, RSPO2, MAP3K20, HDAC2, TBX5, PBX2, GLI3, TMEM231, CIBAR1
GO:0035108	limb morphogenesis	16/1438	142/18903	0.0735018	0.790187	0.775732	B9D1/HOXD9/FGF4/CRABP2/BMP4/CTNNB1/BMPR1A/PTCH1/RSPO2/CIBAR1/MAP3K20/HDAC2/TBX5/PBX2/GLI3/TMEM231	16	B9D1, HOXD9, FGF4, CRABP2, BMP4, CTNNB1, BMPR1A, PTCH1, RSPO2, MAP3K20, HDAC2, TBX5, PBX2, GLI3, TMEM231, CIBAR1
GO:0000075	cell cycle checkpoint signaling	20/1438	186/18903	0.073582	0.790187	0.775732	BUB1/CDK1/BIRC5/ZWINT/BUB1B/TRIP13/SPC24/CHEK1/CCNB1/CDT1/CENPF/CDK2/CDC45/CDKN1A/CRY1/PRKDC/TP53/DUSP1/NBN/MAP3K20	20	BUB1, CDK1, BIRC5, ZWINT, BUB1B, TRIP13, SPC24, CHEK1, CCNB1, CDT1, CENPF, CDK2, CDC45, CDKN1A, CRY1, PRKDC, TP53, DUSP1, NBN, MAP3K20
GO:0006027	glycosaminoglycan catabolic process	5/1438	30/18903	0.073593	0.790187	0.775732	HMMR/LYG2/HEXB/SPAM1/CEMIP	5	HMMR, LYG2, HEXB, SPAM1, CEMIP
GO:0034067	protein localization to Golgi apparatus	5/1438	30/18903	0.073593	0.790187	0.775732	PAQR3/GAK/GOLPH3/VPS13C/RAB33B	5	PAQR3, GAK, GOLPH3, VPS13C, RAB33B
GO:0060292	long-term synaptic depression	5/1438	30/18903	0.073593	0.790187	0.775732	CD38/AGER/GRIA1/DRD1/SORCS2	5	CD38, AGER, GRIA1, DRD1, SORCS2
GO:1903203	regulation of oxidative stress-induced neuron death	5/1438	30/18903	0.073593	0.790187	0.775732	TLR4/CTNNB1/FZD1/LANCL1/HIF1A	5	TLR4, CTNNB1, FZD1, LANCL1, HIF1A
GO:0031056	regulation of histone modification	19/1438	175/18903	0.0738628	0.790187	0.775732	H1-5/TET1/CHEK1/FLCN/PAX5/SNAI2/KMT2A/YEATS2/SMARCB1/EHMT2/PRKD2/KANSL1/CTNNB1/NFYC/TP53/BCL6/AUTS2/KDM4C/VEGFA	19	TET1, CHEK1, FLCN, PAX5, SNAI2, KMT2A, YEATS2, SMARCB1, EHMT2, PRKD2, KANSL1, CTNNB1, NFYC, TP53, BCL6, AUTS2, KDM4C, VEGFA, H1-5
GO:0021915	neural tube development	18/1438	164/18903	0.0739687	0.790187	0.775732	PHGDH/MTHFD1L/BMP4/FZD1/PTCH1/BMI1/RALA/HIF1A/RARA/SEC24B/VASP/STK3/CECR2/GBX2/GLI2/RGMA/GLI3/BCL10	18	PHGDH, MTHFD1L, BMP4, FZD1, PTCH1, BMI1, RALA, HIF1A, RARA, SEC24B, VASP, STK3, CECR2, GBX2, GLI2, RGMA, GLI3, BCL10
GO:0051100	negative regulation of binding	18/1438	164/18903	0.0739687	0.790187	0.775732	CAV1/HMGA2/DDX11/CYP2D6/PER2/TMC8/FBH1/CDKN1A/NFKBIA/IFI16/STYX/CFHR2/PTPRF/HDAC2/EFHB/RGMA/CTSZ/CCL23	18	CAV1, HMGA2, DDX11, CYP2D6, PER2, TMC8, FBH1, CDKN1A, NFKBIA, IFI16, STYX, CFHR2, PTPRF, HDAC2, EFHB, RGMA, CTSZ, CCL23
GO:0007599	hemostasis	24/1438	231/18903	0.0740317	0.790187	0.775732	CAV1/LMAN1/GAS6/ADRA2C/EMILIN1/CD40/HPS4/DGKZ/MPIG6B/TLR4/HPSE/STXBP3/GNA13/DGKB/PLSCR1/BLOC1S4/F9/PDPN/FN1/CYP4F11/ADAMTS18/PDGFRA/SERPIND1/KNG1	24	CAV1, LMAN1, GAS6, ADRA2C, EMILIN1, CD40, HPS4, DGKZ, MPIG6B, TLR4, HPSE, STXBP3, GNA13, DGKB, PLSCR1, BLOC1S4, F9, PDPN, FN1, CYP4F11, ADAMTS18, PDGFRA, SERPIND1, KNG1
GO:0072503	cellular divalent inorganic cation homeostasis	32/1438	323/18903	0.075131	0.800401	0.78576	CAV1/HSP90B1/WFS1/SLC30A2/ATP13A1/FZD9/GPR3/ATP2B2/ATP2A1/SLC10A7/CD40/KCTD17/MCOLN1/LIME1/PTPRC/HEXB/MT4/TRPC6/ANK2/PRKCE/CXCL9/GRIA1/CDH23/CASQ2/TRPM8/SLC30A6/CEMIP/TMEM64/CALCA/DRD1/CCL23/LHCGR	32	CAV1, HSP90B1, WFS1, SLC30A2, ATP13A1, FZD9, GPR3, ATP2B2, ATP2A1, SLC10A7, CD40, KCTD17, MCOLN1, LIME1, PTPRC, HEXB, MT4, TRPC6, ANK2, PRKCE, CXCL9, GRIA1, CDH23, CASQ2, TRPM8, SLC30A6, CEMIP, TMEM64, CALCA, DRD1, CCL23, LHCGR
GO:2000278	regulation of DNA biosynthetic process	14/1438	121/18903	0.0757654	0.805571	0.790835	GINS2/CHEK1/PARM1/NAF1/HNRNPA2B1/NEK7/PIF1/PRKD2/CDKN1A/CTNNB1/TP53/PTGES3/PKIB/MYC	14	GINS2, CHEK1, PARM1, NAF1, HNRNPA2B1, NEK7, PIF1, PRKD2, CDKN1A, CTNNB1, TP53, PTGES3, PKIB, MYC
GO:0018208	peptidyl-proline modification	7/1438	49/18903	0.0759027	0.805571	0.790835	FKBP11/PRDX4/PPIB/PPIH/FKBP5/P4HA1/PPIL4	7	FKBP11, PRDX4, PPIB, PPIH, FKBP5, P4HA1, PPIL4
GO:0098656	anion transmembrane transport	27/1438	266/18903	0.0764823	0.810115	0.795296	CLIC4/ANO7/SLC25A10/SLC25A2/SLC25A4/SLC35B1/GABRR3/SLC4A11/GABRE/SLC1A5/ANO9/PER2/MFSD12/SLC12A6/PRNP/SLC38A2/SLC13A5/SLC43A2/CLDN17/SLC4A7/SLC20A1/SLC26A1/GLRB/SLC25A31/SLC12A5/GABRD/SLC17A1	27	CLIC4, ANO7, SLC25A10, SLC25A2, SLC25A4, SLC35B1, GABRR3, SLC4A11, GABRE, SLC1A5, ANO9, PER2, MFSD12, SLC12A6, PRNP, SLC38A2, SLC13A5, SLC43A2, CLDN17, SLC4A7, SLC20A1, SLC26A1, GLRB, SLC25A31, SLC12A5, GABRD, SLC17A1
GO:0030324	lung development	20/1438	187/18903	0.0767882	0.810115	0.795296	RBP4/WNT7B/SFTPD/BMP4/CTNNB1/BMPR1A/HOPX/PTGES3/RSPO2/SEC24B/PDPN/TBX5/PDGFRA/VEGFA/GLI2/GLI3/CTSZ/STRA6/ERRFI1/LOX	20	RBP4, WNT7B, SFTPD, BMP4, CTNNB1, BMPR1A, HOPX, PTGES3, RSPO2, SEC24B, PDPN, TBX5, PDGFRA, VEGFA, GLI2, GLI3, CTSZ, STRA6, ERRFI1, LOX
GO:0097306	cellular response to alcohol	12/1438	100/18903	0.0769069	0.810115	0.795296	DEFB104B/CES1/TP53INP1/GOLPH3/CTNNB1/PTGER4/GNG2/PTCH1/PRKCE/NPAS4/AHR/SCNN1D	12	DEFB104B, CES1, TP53INP1, GOLPH3, CTNNB1, PTGER4, GNG2, PTCH1, PRKCE, NPAS4, AHR, SCNN1D
GO:1901992	positive regulation of mitotic cell cycle phase transition	12/1438	100/18903	0.0769069	0.810115	0.795296	CDK1/DLGAP5/CDC25A/CCNB1/CDCA5/CDT1/DBF4B/CUL4B/RRM2B/NEUROG1/MTBP/CCND2	12	CDK1, DLGAP5, CDC25A, CCNB1, CDCA5, CDT1, DBF4B, CUL4B, RRM2B, NEUROG1, MTBP, CCND2
GO:0045604	regulation of epidermal cell differentiation	8/1438	59/18903	0.0771538	0.811196	0.796357	GRHL1/AQP3/BMP4/REG3G/PTCH1/ERRFI1/HOXA7/ETV4	8	GRHL1, AQP3, BMP4, REG3G, PTCH1, ERRFI1, HOXA7, ETV4
GO:0050866	negative regulation of cell activation	23/1438	221/18903	0.0778238	0.816715	0.801775	TNFRSF13B/IL4/EMILIN1/SFTPD/BMP4/PTPRC/PRNP/ID2/BCL6/FGL2/IFNL1/CBFB/MNDA/CD300A/TBX21/ADGRF5/GPNMB/ADAMTS18/PDGFRA/SOCS6/NRARP/GLI3/FGL1	23	TNFRSF13B, IL4, EMILIN1, SFTPD, BMP4, PTPRC, PRNP, ID2, BCL6, FGL2, IFNL1, CBFB, MNDA, CD300A, TBX21, ADGRF5, GPNMB, ADAMTS18, PDGFRA, SOCS6, NRARP, GLI3, FGL1
GO:0007623	circadian rhythm	22/1438	210/18903	0.0786741	0.821974	0.806938	CDK1/BHLHE41/TYMS/CRTC1/GPR176/SPSB4/KMT2A/OPRL1/PER2/AHCY/CRY1/PRKDC/KLF10/ID2/TP53/PASD1/PPP1CB/HDAC2/ADRB1/AHR/NRIP1/PROK2	22	CDK1, BHLHE41, TYMS, CRTC1, GPR176, SPSB4, KMT2A, OPRL1, PER2, AHCY, CRY1, PRKDC, KLF10, ID2, TP53, PASD1, PPP1CB, HDAC2, ADRB1, AHR, NRIP1, PROK2
GO:0045619	regulation of lymphocyte differentiation	22/1438	210/18903	0.0786741	0.821974	0.806938	GAS6/IL4/ACTL6B/IRF4/XBP1/FANCA/SMARCB1/BMP4/NFKBIZ/PTPRC/PRKDC/ID2/BCL6/FGL2/IFNL1/CBFB/ZFP36L2/TBX21/RARA/GLI2/NRARP/GLI3	22	GAS6, IL4, ACTL6B, IRF4, XBP1, FANCA, SMARCB1, BMP4, NFKBIZ, PTPRC, PRKDC, ID2, BCL6, FGL2, IFNL1, CBFB, ZFP36L2, TBX21, RARA, GLI2, NRARP, GLI3
GO:0045444	fat cell differentiation	25/1438	244/18903	0.0787634	0.821974	0.806938	HMGA2/LRP3/FLCN/SNAI2/RREB1/XBP1/MMP11/PER2/TBL1XR1/BBS12/ID2/ZBTB7C/ZFP36L2/PTGR3/NUDT7/PRDM16/BBS7/STK3/JAG1/ADRB1/ADGRF5/CCN4/PDGFRA/TMEM64/ANGPTL8	25	HMGA2, LRP3, FLCN, SNAI2, RREB1, XBP1, MMP11, PER2, TBL1XR1, BBS12, ID2, ZBTB7C, ZFP36L2, NUDT7, PRDM16, BBS7, STK3, JAG1, ADRB1, ADGRF5, PDGFRA, TMEM64, ANGPTL8, PTGR3, CCN4
GO:0060485	mesenchyme development	31/1438	313/18903	0.0790171	0.822275	0.807234	IGF1/HMGA2/ERBB3/SNAI2/POFUT2/SEMA6B/EFNB1/BMP4/CTNNB1/SDCBP/TASOR/BMPR1A/ZNF703/POGLUT1/HPN/CORO1C/HIF1A/TSPY2/MYC/PDPN/HDAC2/BNC2/TCF15/JAG1/FN1/TBX5/GBX2/SEMA6D/AMER1/RET/SPRED1	31	IGF1, HMGA2, ERBB3, SNAI2, POFUT2, SEMA6B, EFNB1, BMP4, CTNNB1, SDCBP, BMPR1A, ZNF703, POGLUT1, HPN, CORO1C, HIF1A, TSPY2, MYC, PDPN, HDAC2, BNC2, TCF15, JAG1, FN1, TBX5, GBX2, SEMA6D, AMER1, RET, SPRED1, TASOR
GO:0030641	regulation of cellular pH	11/1438	90/18903	0.0792308	0.822275	0.807234	ATP6V0A4/CLIC4/ATP6V0D1/SLC9A1/TMEM9/CLN5/TM9SF4/TMEM106B/SLC4A7/RAB39A/SLC12A5	11	ATP6V0A4, CLIC4, ATP6V0D1, SLC9A1, TMEM9, CLN5, TM9SF4, TMEM106B, SLC4A7, RAB39A, SLC12A5
GO:0055006	cardiac cell development	11/1438	90/18903	0.0792308	0.822275	0.807234	CDK1/IGF1/BMP4/MAP2K4/BMPR1A/NEBL/JAG1/NEB/TBX5/PDGFRA/VEGFA	11	CDK1, IGF1, BMP4, MAP2K4, BMPR1A, NEBL, JAG1, NEB, TBX5, PDGFRA, VEGFA
GO:0002761	regulation of myeloid leukocyte differentiation	14/1438	122/18903	0.0798986	0.824092	0.809017	IL4/LTF/TLR4/KLF10/CTNNB1/ID2/RARA/TLR3/MYC/GPR137B/TMEM64/HOXA7/C1QC/CSF1	14	IL4, LTF, TLR4, KLF10, CTNNB1, ID2, RARA, TLR3, MYC, GPR137B, TMEM64, HOXA7, C1QC, CSF1
GO:0009309	amine biosynthetic process	6/1438	40/18903	0.079988	0.824092	0.809017	HDC/MOXD1/SRM/PAOX/SMS/DBH	6	HDC, MOXD1, SRM, PAOX, SMS, DBH
GO:0051098	regulation of binding	36/1438	372/18903	0.0809155	0.824092	0.809017	CAV1/HJURP/IGF1/HMGA2/HIPK2/DDX11/AGER/CDT1/IRF4/CYP2D6/PER2/TMC8/FBH1/CDKN1A/BMP4/CLN5/NFKBIA/IFI16/CTNNB1/BTBD1/LFNG/ZBTB7C/STYX/HOPX/CFHR2/PTPRF/RARA/STK3/HDAC2/S100A10/EFHB/RGMA/CTSZ/EIF3E/CCL23/LOX	36	CAV1, HJURP, IGF1, HMGA2, HIPK2, DDX11, AGER, CDT1, IRF4, CYP2D6, PER2, TMC8, FBH1, CDKN1A, BMP4, CLN5, NFKBIA, IFI16, CTNNB1, BTBD1, LFNG, ZBTB7C, STYX, HOPX, CFHR2, PTPRF, RARA, STK3, HDAC2, S100A10, EFHB, RGMA, CTSZ, EIF3E, CCL23, LOX
GO:0051250	negative regulation of lymphocyte activation	18/1438	166/18903	0.080961	0.824092	0.809017	TNFRSF13B/IL4/SFTPD/BMP4/PRNP/ID2/BCL6/FGL2/IFNL1/CBFB/MNDA/CD300A/TBX21/GPNMB/SOCS6/NRARP/GLI3/FGL1	18	TNFRSF13B, IL4, SFTPD, BMP4, PRNP, ID2, BCL6, FGL2, IFNL1, CBFB, MNDA, CD300A, TBX21, GPNMB, SOCS6, NRARP, GLI3, FGL1
GO:0018022	peptidyl-lysine methylation	16/1438	144/18903	0.0810336	0.824092	0.809017	H1-5/PAX5/KMT2A/H1-4/NSD2/SETBP1/CHD5/SMARCB1/EHMT2/KANSL1/PRDM5/CTNNB1/NFYC/HCFC2/AUTS2/KDM4C	16	PAX5, KMT2A, NSD2, SETBP1, CHD5, SMARCB1, EHMT2, KANSL1, PRDM5, CTNNB1, NFYC, HCFC2, AUTS2, KDM4C, H1-5, H1-4
GO:0001832	blastocyst growth	4/1438	22/18903	0.0813104	0.824092	0.809017	IGF1/CHEK1/NBN/PALB2	4	IGF1, CHEK1, NBN, PALB2
GO:0007351	tripartite regional subdivision	4/1438	22/18903	0.0813104	0.824092	0.809017	PCSK6/TASOR/TDRD10/NEUROG1	4	PCSK6, TDRD10, NEUROG1, TASOR
GO:0008595	anterior/posterior axis specification, embryo	4/1438	22/18903	0.0813104	0.824092	0.809017	PCSK6/TASOR/TDRD10/NEUROG1	4	PCSK6, TDRD10, NEUROG1, TASOR
GO:0030277	maintenance of gastrointestinal epithelium	4/1438	22/18903	0.0813104	0.824092	0.809017	RBP4/TLR4/CRACD/MUC2	4	RBP4, TLR4, MUC2, CRACD
GO:0043371	negative regulation of CD4-positive, alpha-beta T cell differentiation	4/1438	22/18903	0.0813104	0.824092	0.809017	IL4/BCL6/CBFB/TBX21	4	IL4, BCL6, CBFB, TBX21
GO:0060117	auditory receptor cell development	4/1438	22/18903	0.0813104	0.824092	0.809017	SLC4A7/TMC1/SEC24B/CDH23	4	SLC4A7, TMC1, SEC24B, CDH23
GO:0070886	positive regulation of calcineurin-NFAT signaling cascade	4/1438	22/18903	0.0813104	0.824092	0.809017	IGF1/ERBB3/SLC9A1/LMCD1	4	IGF1, ERBB3, SLC9A1, LMCD1
GO:0106058	positive regulation of calcineurin-mediated signaling	4/1438	22/18903	0.0813104	0.824092	0.809017	IGF1/ERBB3/SLC9A1/LMCD1	4	IGF1, ERBB3, SLC9A1, LMCD1
GO:0050890	cognition	31/1438	314/18903	0.0815816	0.82513	0.810036	LGMN/CRTC1/FZD9/AGER/KMT2A/OPRL1/GALR3/EHMT2/PRNP/PJA2/ATXN1/NRXN1/HIF1A/NLGN4X/RAPGEF3/CUX2/RCAN1/CSMD1/NPAS4/GRIA1/NEUROG1/CCND2/SLC12A5/GPRASP3/C1QL1/DRD1/VIP/ADGRF1/STRA6/DBH/LHCGR	31	LGMN, CRTC1, FZD9, AGER, KMT2A, OPRL1, GALR3, EHMT2, PRNP, PJA2, ATXN1, NRXN1, HIF1A, NLGN4X, RAPGEF3, CUX2, RCAN1, CSMD1, NPAS4, GRIA1, NEUROG1, CCND2, SLC12A5, C1QL1, DRD1, VIP, ADGRF1, STRA6, DBH, LHCGR, GPRASP3
GO:0000413	protein peptidyl-prolyl isomerization	5/1438	31/18903	0.0825083	0.82513	0.810036	FKBP11/PPIB/PPIH/FKBP5/PPIL4	5	FKBP11, PPIB, PPIH, FKBP5, PPIL4
GO:0002313	mature B cell differentiation involved in immune response	5/1438	31/18903	0.0825083	0.82513	0.810036	POU2AF1/XBP1/LFNG/BCL6/IRF8	5	POU2AF1, XBP1, LFNG, BCL6, IRF8
GO:0035767	endothelial cell chemotaxis	5/1438	31/18903	0.0825083	0.82513	0.810036	LGMN/FGF4/PLEKHG5/PRKD2/VEGFA	5	LGMN, FGF4, PLEKHG5, PRKD2, VEGFA
GO:0061311	cell surface receptor signaling pathway involved in heart development	5/1438	31/18903	0.0825083	0.82513	0.810036	SNAI2/BMP4/CTNNB1/BMPR1A/JAG1	5	SNAI2, BMP4, CTNNB1, BMPR1A, JAG1
GO:1902751	positive regulation of cell cycle G2/M phase transition	5/1438	31/18903	0.0825083	0.82513	0.810036	CDK1/CDC25A/CCNB1/DBF4B/RRM2B	5	CDK1, CDC25A, CCNB1, DBF4B, RRM2B
GO:0016445	somatic diversification of immunoglobulins	9/1438	70/18903	0.0827231	0.82513	0.810036	IL4/NSD2/CD40/RNF8/PTPRC/PRKDC/BCL6/NBN/TBX21	9	IL4, NSD2, CD40, RNF8, PTPRC, PRKDC, BCL6, NBN, TBX21
GO:0006875	cellular metal ion homeostasis	40/1438	420/18903	0.0831582	0.82513	0.810036	CAV1/HSP90B1/WFS1/SLC30A2/ATP13A1/FZD9/GPR3/ATP2B2/ATP6V0D1/SLC9A1/ATP2A1/SLC10A7/CD40/KCTD17/MCOLN1/LIME1/PTPRC/HEXB/PRNP/MT4/TRPC6/ANK2/PRKCE/CXCL9/SLC40A1/HIF1A/MYC/GRIA1/CDH23/CASQ2/SCNN1D/SLC31A2/TRPM8/SLC30A6/CEMIP/TMEM64/CALCA/DRD1/CCL23/LHCGR	40	CAV1, HSP90B1, WFS1, SLC30A2, ATP13A1, FZD9, GPR3, ATP2B2, ATP6V0D1, SLC9A1, ATP2A1, SLC10A7, CD40, KCTD17, MCOLN1, LIME1, PTPRC, HEXB, PRNP, MT4, TRPC6, ANK2, PRKCE, CXCL9, SLC40A1, HIF1A, MYC, GRIA1, CDH23, CASQ2, SCNN1D, SLC31A2, TRPM8, SLC30A6, CEMIP, TMEM64, CALCA, DRD1, CCL23, LHCGR
GO:0045599	negative regulation of fat cell differentiation	8/1438	60/18903	0.0833936	0.82513	0.810036	LRP3/FLCN/MMP11/BBS12/ZFP36L2/PTGR3/JAG1/CCN4	8	LRP3, FLCN, MMP11, BBS12, ZFP36L2, JAG1, PTGR3, CCN4
GO:0042475	odontogenesis of dentin-containing tooth	11/1438	91/18903	0.0842527	0.82513	0.810036	FGF4/BMP4/CTNNB1/BMPR1A/RSPO2/HDAC2/PDGFRA/ODAM/GLI2/GLI3/CSF1	11	FGF4, BMP4, CTNNB1, BMPR1A, RSPO2, HDAC2, PDGFRA, ODAM, GLI2, GLI3, CSF1
GO:1903825	organic acid transmembrane transport	17/1438	156/18903	0.0849151	0.82513	0.810036	SLC38A4/SLC38A10/ABCD1/SLC25A10/SLC25A2/SLC6A18/SLC1A5/PER2/MFSD12/SLC6A6/SLC38A2/SLC13A5/SLC43A2/SLC36A3/SLC38A6/SLC29A4/SLC7A4	17	SLC38A4, SLC38A10, ABCD1, SLC25A10, SLC25A2, SLC6A18, SLC1A5, PER2, MFSD12, SLC6A6, SLC38A2, SLC13A5, SLC43A2, SLC36A3, SLC38A6, SLC29A4, SLC7A4
GO:0002829	negative regulation of type 2 immune response	3/1438	14/18903	0.08508	0.82513	0.810036	BCL6/IFNL1/TBX21	3	BCL6, IFNL1, TBX21
GO:0006465	signal peptide processing	3/1438	14/18903	0.08508	0.82513	0.810036	SEC11C/SPCS3/CLN5	3	SEC11C, SPCS3, CLN5
GO:0006596	polyamine biosynthetic process	3/1438	14/18903	0.08508	0.82513	0.810036	SRM/PAOX/SMS	3	SRM, PAOX, SMS
GO:0031000	response to caffeine	3/1438	14/18903	0.08508	0.82513	0.810036	CHEK1/HDAC2/CASQ2	3	CHEK1, HDAC2, CASQ2
GO:0032486	Rap protein signal transduction	3/1438	14/18903	0.08508	0.82513	0.810036	RAP2C/RAPGEF3/RAP2A	3	RAP2C, RAPGEF3, RAP2A
GO:0032736	positive regulation of interleukin-13 production	3/1438	14/18903	0.08508	0.82513	0.810036	IL4/IRF4/RARA	3	IL4, IRF4, RARA
GO:0042136	neurotransmitter biosynthetic process	3/1438	14/18903	0.08508	0.82513	0.810036	MOXD1/DAGLA/DBH	3	MOXD1, DAGLA, DBH
GO:0042754	negative regulation of circadian rhythm	3/1438	14/18903	0.08508	0.82513	0.810036	PER2/CRY1/PASD1	3	PER2, CRY1, PASD1
GO:0043584	nose development	3/1438	14/18903	0.08508	0.82513	0.810036	GLI3/STRA6/HESX1	3	GLI3, STRA6, HESX1
GO:0045348	positive regulation of MHC class II biosynthetic process	3/1438	14/18903	0.08508	0.82513	0.810036	IL4/XBP1/TLR4	3	IL4, XBP1, TLR4
GO:0090385	phagosome-lysosome fusion	3/1438	14/18903	0.08508	0.82513	0.810036	PIKFYVE/ARL8B/RAB39A	3	PIKFYVE, ARL8B, RAB39A
GO:0090715	immunological memory formation process	3/1438	14/18903	0.08508	0.82513	0.810036	BCL6/FGL2/IFNL1	3	BCL6, FGL2, IFNL1
GO:0097091	synaptic vesicle clustering	3/1438	14/18903	0.08508	0.82513	0.810036	SYN1/BRSK2/CTNNB1	3	SYN1, BRSK2, CTNNB1
GO:1904152	regulation of retrograde protein transport, ER to cytosol	3/1438	14/18903	0.08508	0.82513	0.810036	DERL3/BRSK2/ERLEC1	3	DERL3, BRSK2, ERLEC1
GO:0031058	positive regulation of histone modification	12/1438	102/18903	0.0863557	0.83606	0.820766	H1-5/TET1/SNAI2/KMT2A/SMARCB1/PRKD2/KANSL1/CTNNB1/TP53/BCL6/AUTS2/VEGFA	12	TET1, SNAI2, KMT2A, SMARCB1, PRKD2, KANSL1, CTNNB1, TP53, BCL6, AUTS2, VEGFA, H1-5
GO:0031060	regulation of histone methylation	10/1438	81/18903	0.0866911	0.837865	0.822539	H1-5/TET1/PAX5/KMT2A/SMARCB1/EHMT2/KANSL1/CTNNB1/AUTS2/KDM4C	10	TET1, PAX5, KMT2A, SMARCB1, EHMT2, KANSL1, CTNNB1, AUTS2, KDM4C, H1-5
GO:0051146	striated muscle cell differentiation	29/1438	293/18903	0.0874755	0.838754	0.823411	CDK1/SDC1/BHLHE41/IL4/IGF1/FLNC/SLC9A1/XBP1/PGM5/BMP4/MAP2K4/ATP11A/MYOF/NLN/BMPR1A/STAC3/HOPX/MTPN/CXCL9/RCAN1/RARA/FBXO22/NEBL/NEB/TBX5/ANKRD23/PDGFRA/VEGFA/ERVFRD-1	29	CDK1, SDC1, BHLHE41, IL4, IGF1, FLNC, SLC9A1, XBP1, PGM5, BMP4, MAP2K4, ATP11A, MYOF, NLN, BMPR1A, STAC3, HOPX, MTPN, CXCL9, RCAN1, RARA, FBXO22, NEBL, NEB, TBX5, ANKRD23, PDGFRA, VEGFA, ERVFRD-1
GO:0061640	cytoskeleton-dependent cytokinesis	13/1438	113/18903	0.0877509	0.838754	0.823411	BIRC5/CEP55/SEPTIN2/LZTS2/SEPTIN7/PDCD6IP/ZFYVE26/FMN2/CECR2/TRIM36/EFHC2/SHCBP1L/SEPTIN8	13	BIRC5, CEP55, LZTS2, PDCD6IP, ZFYVE26, FMN2, CECR2, TRIM36, EFHC2, SHCBP1L, SEPTIN2, SEPTIN7, SEPTIN8
GO:0045023	G0 to G1 transition	6/1438	41/18903	0.0879759	0.838754	0.823411	SOX15/CHEK1/ACTL6B/SMARCB1/RRM2B/BCL7B	6	SOX15, CHEK1, ACTL6B, SMARCB1, RRM2B, BCL7B
GO:0045124	regulation of bone resorption	6/1438	41/18903	0.0879759	0.838754	0.823411	CD38/DEF8/GPR137B/PDK4/TMEM64/CALCA	6	CD38, DEF8, GPR137B, PDK4, TMEM64, CALCA
GO:0050850	positive regulation of calcium-mediated signaling	6/1438	41/18903	0.0879759	0.838754	0.823411	IGF1/ERBB3/P2RX5/SLC9A1/LMCD1/LHCGR	6	IGF1, ERBB3, P2RX5, SLC9A1, LMCD1, LHCGR
GO:0072210	metanephric nephron development	6/1438	41/18903	0.0879759	0.838754	0.823411	LAMB2/BMP4/CTNNB1/PDGFRA/RET/IRX1	6	LAMB2, BMP4, CTNNB1, PDGFRA, RET, IRX1
GO:0150077	regulation of neuroinflammatory response	6/1438	41/18903	0.0879759	0.838754	0.823411	IL4/IGF1/SPHK1/PTPRC/MMP3/DAGLA	6	IL4, IGF1, SPHK1, PTPRC, MMP3, DAGLA
GO:1905314	semi-lunar valve development	6/1438	41/18903	0.0879759	0.838754	0.823411	SNAI2/EMILIN1/BMP4/TNFRSF1A/JAG1/STRA6	6	SNAI2, EMILIN1, BMP4, TNFRSF1A, JAG1, STRA6
GO:0046660	female sex differentiation	14/1438	124/18903	0.088592	0.841158	0.825771	RBP4/FANCA/PLEKHA1/NUP107/LFNG/CSMD1/PDGFRA/NRIP1/VEGFA/AMHR2/GDF9/FZD4/STRA6/LHCGR	14	RBP4, FANCA, PLEKHA1, NUP107, LFNG, CSMD1, PDGFRA, NRIP1, VEGFA, AMHR2, GDF9, FZD4, STRA6, LHCGR
GO:0002562	somatic diversification of immune receptors via germline recombination within a single locus	9/1438	71/18903	0.0886767	0.841158	0.825771	IL4/NSD2/CD40/RNF8/PTPRC/PRKDC/BCL6/NBN/TBX21	9	IL4, NSD2, CD40, RNF8, PTPRC, PRKDC, BCL6, NBN, TBX21
GO:0016444	somatic cell DNA recombination	9/1438	71/18903	0.0886767	0.841158	0.825771	IL4/NSD2/CD40/RNF8/PTPRC/PRKDC/BCL6/NBN/TBX21	9	IL4, NSD2, CD40, RNF8, PTPRC, PRKDC, BCL6, NBN, TBX21
GO:0001656	metanephros development	11/1438	92/18903	0.0894666	0.843335	0.827909	WNT7B/LAMB2/BMP4/CTNNB1/APH1A/PTCH1/MYC/PDGFRA/RET/GLI3/IRX1	11	WNT7B, LAMB2, BMP4, CTNNB1, APH1A, PTCH1, MYC, PDGFRA, RET, GLI3, IRX1
GO:0001843	neural tube closure	11/1438	92/18903	0.0894666	0.843335	0.827909	MTHFD1L/BMP4/FZD1/PTCH1/RALA/RARA/SEC24B/VASP/CECR2/RGMA/BCL10	11	MTHFD1L, BMP4, FZD1, PTCH1, RALA, RARA, SEC24B, VASP, CECR2, RGMA, BCL10
GO:0022408	negative regulation of cell-cell adhesion	21/1438	202/18903	0.0895105	0.843335	0.827909	IL4/B4GALNT2/SFTPD/BMP4/PRNP/ZNF703/BCL6/FGL2/IFNL1/CBFB/MYADM/CD300A/TBX21/JAG1/GPNMB/ADAMTS18/VEGFA/SOCS6/NRARP/GLI3/FGL1	21	IL4, B4GALNT2, SFTPD, BMP4, PRNP, ZNF703, BCL6, FGL2, IFNL1, CBFB, MYADM, CD300A, TBX21, JAG1, GPNMB, ADAMTS18, VEGFA, SOCS6, NRARP, GLI3, FGL1
GO:0060113	inner ear receptor cell differentiation	8/1438	61/18903	0.0899214	0.843335	0.827909	BMP4/SLC4A7/TMC1/SEC24B/JAG1/CDH23/CECR2/POU4F3	8	BMP4, SLC4A7, TMC1, SEC24B, JAG1, CDH23, CECR2, POU4F3
GO:0070918	small regulatory ncRNA processing	8/1438	61/18903	0.0899214	0.843335	0.827909	LIN28A/HNRNPA2B1/BMP4/TP53/TSNAX/TUT4/TSN/ZC3H7B	8	LIN28A, HNRNPA2B1, BMP4, TP53, TSNAX, TUT4, TSN, ZC3H7B
GO:0034332	adherens junction organization	7/1438	51/18903	0.0899558	0.843335	0.827909	CDH22/HIPK1/CTNNB1/CDH18/CDH8/ZNF703/VEGFA	7	CDH22, HIPK1, CTNNB1, CDH18, CDH8, ZNF703, VEGFA
GO:0097720	calcineurin-mediated signaling	7/1438	51/18903	0.0899558	0.843335	0.827909	IGF1/ERBB3/SLC9A1/PRNP/RCAN1/LMCD1/EFHB	7	IGF1, ERBB3, SLC9A1, PRNP, RCAN1, LMCD1, EFHB
GO:0030323	respiratory tube development	20/1438	191/18903	0.0905406	0.847406	0.831905	RBP4/WNT7B/SFTPD/BMP4/CTNNB1/BMPR1A/HOPX/PTGES3/RSPO2/SEC24B/PDPN/TBX5/PDGFRA/VEGFA/GLI2/GLI3/CTSZ/STRA6/ERRFI1/LOX	20	RBP4, WNT7B, SFTPD, BMP4, CTNNB1, BMPR1A, HOPX, PTGES3, RSPO2, SEC24B, PDPN, TBX5, PDGFRA, VEGFA, GLI2, GLI3, CTSZ, STRA6, ERRFI1, LOX
GO:0042593	glucose homeostasis	25/1438	248/18903	0.0908624	0.849005	0.833475	GAS6/RBP4/WFS1/BECN2/BRSK2/AGER/LIN28A/XBP1/SMARCB1/HK3/ASPSCR1/UCP2/SLC12A6/CRY1/PTCH1/STXBP3/PRKCE/SELENOT/HIF1A/CSMD1/ADGRF5/PDK4/CCN4/ZNF236/DBH	25	GAS6, RBP4, WFS1, BECN2, BRSK2, AGER, LIN28A, XBP1, SMARCB1, HK3, ASPSCR1, UCP2, SLC12A6, CRY1, PTCH1, STXBP3, PRKCE, SELENOT, HIF1A, CSMD1, ADGRF5, PDK4, ZNF236, DBH, CCN4
GO:0019082	viral protein processing	5/1438	32/18903	0.0919671	0.84992	0.834373	PRMT1/SPCS3/ST6GALNAC4/GALNT1/ST3GAL3	5	PRMT1, SPCS3, ST6GALNAC4, GALNT1, ST3GAL3
GO:0034311	diol metabolic process	5/1438	32/18903	0.0919671	0.84992	0.834373	SGPP2/ASAH2/SPHK1/SPTLC1/SPTLC3	5	SGPP2, ASAH2, SPHK1, SPTLC1, SPTLC3
GO:0034508	centromere complex assembly	5/1438	32/18903	0.0919671	0.84992	0.834373	OIP5/HJURP/DLGAP5/CENPF/CENPO	5	OIP5, HJURP, DLGAP5, CENPF, CENPO
GO:0035115	embryonic forelimb morphogenesis	5/1438	32/18903	0.0919671	0.84992	0.834373	HOXD9/CRABP2/CTNNB1/RSPO2/TBX5	5	HOXD9, CRABP2, CTNNB1, RSPO2, TBX5
GO:0000724	double-strand break repair via homologous recombination	18/1438	169/18903	0.09224	0.84992	0.834373	GINS2/RAD54L/TONSL/CHEK1/MCM2/RAD52/CDC45/MCM4/FBH1/RECQL4/MORF4L1/NBN/MCM9/ZFYVE26/RAD21L1/SMC5/PALB2/RAD54B	18	GINS2, RAD54L, TONSL, CHEK1, MCM2, RAD52, CDC45, MCM4, FBH1, RECQL4, MORF4L1, NBN, MCM9, ZFYVE26, RAD21L1, SMC5, PALB2, RAD54B
GO:0042509	regulation of tyrosine phosphorylation of STAT protein	10/1438	82/18903	0.092364	0.84992	0.834373	CAV1/IL4/IGF1/CD40/GHR/CNOT7/TNFRSF1A/ARL2BP/IFNL1/HDAC2	10	CAV1, IL4, IGF1, CD40, GHR, CNOT7, TNFRSF1A, ARL2BP, IFNL1, HDAC2
GO:0030198	extracellular matrix organization	31/1438	318/18903	0.0924054	0.84992	0.834373	CAV1/GAS6/NID2/COL24A1/PRDX4/MMP17/COL4A4/RIC1/COL11A2/LAMB2/MMP11/EMILIN1/HAPLN2/PRDM5/TNFRSF1A/HPN/P4HA1/COL8A2/MPZL3/MMP3/BMP1/ANTXR1/DNAJB6/PDPN/TCF15/APLP1/ADAMTS18/PDGFRA/HAS3/MFAP4/LOX	31	CAV1, GAS6, NID2, COL24A1, PRDX4, MMP17, COL4A4, RIC1, COL11A2, LAMB2, MMP11, EMILIN1, HAPLN2, PRDM5, TNFRSF1A, HPN, P4HA1, COL8A2, MPZL3, MMP3, BMP1, ANTXR1, DNAJB6, PDPN, TCF15, APLP1, ADAMTS18, PDGFRA, HAS3, MFAP4, LOX
GO:0031065	positive regulation of histone deacetylation	4/1438	23/18903	0.0927735	0.84992	0.834373	PRKD2/TP53/BCL6/VEGFA	4	PRKD2, TP53, BCL6, VEGFA
GO:0032042	mitochondrial DNA metabolic process	4/1438	23/18903	0.0927735	0.84992	0.834373	FLCN/RRM2B/TP53/PRIMPOL	4	FLCN, RRM2B, TP53, PRIMPOL
GO:0034312	diol biosynthetic process	4/1438	23/18903	0.0927735	0.84992	0.834373	ASAH2/SPHK1/SPTLC1/SPTLC3	4	ASAH2, SPHK1, SPTLC1, SPTLC3
GO:0036158	outer dynein arm assembly	4/1438	23/18903	0.0927735	0.84992	0.834373	CCDC103/LRRC49/DNAAF6/DNAI1	4	CCDC103, LRRC49, DNAI1, DNAAF6
GO:0097150	neuronal stem cell population maintenance	4/1438	23/18903	0.0927735	0.84992	0.834373	ASPM/IGF2BP1/JAG1/FANCC	4	ASPM, IGF2BP1, JAG1, FANCC
GO:0003014	renal system process	14/1438	125/18903	0.0931533	0.852012	0.836427	JCHAIN/IGHA1/IGKV3-20/IGHA2/GAS6/MAGED2/ATP6V0A4/WFS1/LGMN/AQP3/OPRL1/BMP4/RRM2B/ADGRF5	14	JCHAIN, GAS6, MAGED2, ATP6V0A4, WFS1, LGMN, AQP3, OPRL1, BMP4, RRM2B, ADGRF5
GO:0090596	sensory organ morphogenesis	27/1438	272/18903	0.0938348	0.856851	0.841178	RBP4/KCNQ4/HIPK2/BCAR3/MYO3A/MFAP5/BMP4/HIPK1/CTNNB1/HPN/COL8A2/HIF1A/HOXA2/SEC24B/VAX2/NEUROG1/HDAC2/JAG1/ATP8A2/CDH23/NTN1/POU4F3/VEGFA/GBX2/GLI3/STRA6/HESX1	27	RBP4, KCNQ4, HIPK2, BCAR3, MYO3A, MFAP5, BMP4, HIPK1, CTNNB1, HPN, COL8A2, HIF1A, HOXA2, SEC24B, VAX2, NEUROG1, HDAC2, JAG1, ATP8A2, CDH23, NTN1, POU4F3, VEGFA, GBX2, GLI3, STRA6, HESX1
GO:0033500	carbohydrate homeostasis	25/1438	249/18903	0.0940687	0.857595	0.841908	GAS6/RBP4/WFS1/BECN2/BRSK2/AGER/LIN28A/XBP1/SMARCB1/HK3/ASPSCR1/UCP2/SLC12A6/CRY1/PTCH1/STXBP3/PRKCE/SELENOT/HIF1A/CSMD1/ADGRF5/PDK4/CCN4/ZNF236/DBH	25	GAS6, RBP4, WFS1, BECN2, BRSK2, AGER, LIN28A, XBP1, SMARCB1, HK3, ASPSCR1, UCP2, SLC12A6, CRY1, PTCH1, STXBP3, PRKCE, SELENOT, HIF1A, CSMD1, ADGRF5, PDK4, ZNF236, DBH, CCN4
GO:0060606	tube closure	11/1438	93/18903	0.0948726	0.863525	0.847729	MTHFD1L/BMP4/FZD1/PTCH1/RALA/RARA/SEC24B/VASP/CECR2/RGMA/BCL10	11	MTHFD1L, BMP4, FZD1, PTCH1, RALA, RARA, SEC24B, VASP, CECR2, RGMA, BCL10
GO:0043062	extracellular structure organization	31/1438	319/18903	0.0952543	0.865598	0.849764	CAV1/GAS6/NID2/COL24A1/PRDX4/MMP17/COL4A4/RIC1/COL11A2/LAMB2/MMP11/EMILIN1/HAPLN2/PRDM5/TNFRSF1A/HPN/P4HA1/COL8A2/MPZL3/MMP3/BMP1/ANTXR1/DNAJB6/PDPN/TCF15/APLP1/ADAMTS18/PDGFRA/HAS3/MFAP4/LOX	31	CAV1, GAS6, NID2, COL24A1, PRDX4, MMP17, COL4A4, RIC1, COL11A2, LAMB2, MMP11, EMILIN1, HAPLN2, PRDM5, TNFRSF1A, HPN, P4HA1, COL8A2, MPZL3, MMP3, BMP1, ANTXR1, DNAJB6, PDPN, TCF15, APLP1, ADAMTS18, PDGFRA, HAS3, MFAP4, LOX
GO:0034142	toll-like receptor 4 signaling pathway	6/1438	42/18903	0.0963827	0.871718	0.855773	LTF/TLR4/NFKBIA/PRKCE/NMI/LBP	6	LTF, TLR4, NFKBIA, PRKCE, NMI, LBP
GO:0070252	actin-mediated cell contraction	12/1438	104/18903	0.0964943	0.871718	0.855773	CAV1/MYL6B/SLC9A1/SNTA1/ATP2A1/CCDC88C/ANK2/SHTN1/PDPN/SCN1B/PKP2/LIMCH1	12	CAV1, MYL6B, SLC9A1, SNTA1, ATP2A1, CCDC88C, ANK2, SHTN1, PDPN, SCN1B, PKP2, LIMCH1
GO:0031122	cytoplasmic microtubule organization	8/1438	62/18903	0.0967358	0.871718	0.855773	CCDC88B/KATNBL1/CCDC88C/CLIP4/KATNA1/CAMSAP2/KIF19/CEP126	8	CCDC88B, KATNBL1, CCDC88C, CLIP4, KATNA1, CAMSAP2, KIF19, CEP126
GO:0090303	positive regulation of wound healing	8/1438	62/18903	0.0967358	0.871718	0.855773	RREB1/XBP1/EMILIN1/ARFGEF1/REG3G/HPSE/PRKCE/CCN4	8	RREB1, XBP1, EMILIN1, ARFGEF1, REG3G, HPSE, PRKCE, CCN4
GO:0007162	negative regulation of cell adhesion	30/1438	308/18903	0.0972531	0.871718	0.855773	IL4/ERBB3/B4GALNT2/SNAI2/CDKN2A/SFTPD/BMP4/PTPRC/PRNP/ZNF703/DUSP1/BCL6/FGL2/IFNL1/CBFB/CORO1C/MYADM/CD300A/TBX21/JAG1/GPNMB/ADAMTS18/VEGFA/SOCS6/NRARP/GLI3/FGL1/FZD4/KNG1/HOXA7	30	IL4, ERBB3, B4GALNT2, SNAI2, CDKN2A, SFTPD, BMP4, PTPRC, PRNP, ZNF703, DUSP1, BCL6, FGL2, IFNL1, CBFB, CORO1C, MYADM, CD300A, TBX21, JAG1, GPNMB, ADAMTS18, VEGFA, SOCS6, NRARP, GLI3, FGL1, FZD4, KNG1, HOXA7
GO:0046634	regulation of alpha-beta T cell activation	13/1438	115/18903	0.0974384	0.871718	0.855773	IL4/AGER/IRF4/HLA-A/NFKBIZ/PTPRC/BCL6/CBFB/CD300A/CD160/TBX21/RARA/GLI3	13	IL4, AGER, IRF4, HLA-A, NFKBIZ, PTPRC, BCL6, CBFB, CD300A, CD160, TBX21, RARA, GLI3
GO:0061462	protein localization to lysosome	7/1438	52/18903	0.0974946	0.871718	0.855773	AP4M1/KICS2/GPR137B/LAMP2/SNX16/CACNG7/LHCGR	7	AP4M1, GPR137B, LAMP2, SNX16, CACNG7, LHCGR, KICS2
GO:0006900	vesicle budding from membrane	10/1438	83/18903	0.0982528	0.871718	0.855773	SEC24A/SEC13/PREB/TMED9/GOLPH3/SAR1A/TRAPPC10/SEC23A/SEC24B/S100A10	10	SEC24A, SEC13, PREB, TMED9, GOLPH3, SAR1A, TRAPPC10, SEC23A, SEC24B, S100A10
GO:0055013	cardiac muscle cell development	10/1438	83/18903	0.0982528	0.871718	0.855773	CDK1/IGF1/BMP4/MAP2K4/BMPR1A/NEBL/NEB/TBX5/PDGFRA/VEGFA	10	CDK1, IGF1, BMP4, MAP2K4, BMPR1A, NEBL, NEB, TBX5, PDGFRA, VEGFA
GO:0061912	selective autophagy	10/1438	83/18903	0.0982528	0.871718	0.855773	ATG4B/SLC25A4/ATG2A/RIMOC1/VPS13C/TP53/SNX30/SPTLC1/TBK1/UBA5	10	ATG4B, SLC25A4, ATG2A, VPS13C, TP53, SNX30, SPTLC1, TBK1, UBA5, RIMOC1
GO:0044089	positive regulation of cellular component biogenesis	46/1438	498/18903	0.0984044	0.871718	0.855773	CAV1/SDC1/SPAG5/MYO3A/CDT1/CDK2/EMILIN1/ATG2A/KCTD17/ARAP1/CALY/DEF8/NEK7/TLR4/SDCBP/ARF6/ASAP1/TASOR/SEPTIN7/TP53/PRKCE/SNX30/HOPX/NRXN1/RALA/PDCD6IP/CAND1/RAPGEF3/MMP3/CUX2/VASP/CRACD/LRRTM3/AUTS2/SLITRK2/ST8SIA2/S100A10/TBX5/AJUBA/HAS3/VEGFA/SYNPO2/MPP7/GPRASP3/LRRC4B/LIMCH1	46	CAV1, SDC1, SPAG5, MYO3A, CDT1, CDK2, EMILIN1, ATG2A, KCTD17, ARAP1, CALY, DEF8, NEK7, TLR4, SDCBP, ARF6, ASAP1, TP53, PRKCE, SNX30, HOPX, NRXN1, RALA, PDCD6IP, CAND1, RAPGEF3, MMP3, CUX2, VASP, LRRTM3, AUTS2, SLITRK2, ST8SIA2, S100A10, TBX5, AJUBA, HAS3, VEGFA, SYNPO2, MPP7, LRRC4B, LIMCH1, TASOR, SEPTIN7, CRACD, GPRASP3
GO:0018209	peptidyl-serine modification	32/1438	332/18903	0.0989684	0.871718	0.855773	CAV1/CDK1/DCLK3/GAS6/OPRD1/BRSK2/HIPK2/BCAR3/MYO3A/CDK2/MAST1/PAQR3/NEK7/PRKD2/PIKFYVE/PRKDC/HIPK1/GALNT1/POGLUT1/PRKCE/STK38L/MORC3/MTCP1/SRPK2/TBK1/RAPGEF3/MAP3K20/RPS6KA2/VEGFA/RET/MAST2/IFNA7	32	CAV1, CDK1, DCLK3, GAS6, OPRD1, BRSK2, HIPK2, BCAR3, MYO3A, CDK2, MAST1, PAQR3, NEK7, PRKD2, PIKFYVE, PRKDC, HIPK1, GALNT1, POGLUT1, PRKCE, STK38L, MORC3, MTCP1, SRPK2, TBK1, RAPGEF3, MAP3K20, RPS6KA2, VEGFA, RET, MAST2, IFNA7
GO:0048638	regulation of developmental growth	32/1438	332/18903	0.0989684	0.871718	0.855773	CDK1/SOX15/RBP4/IGF1/LGMN/PPIB/CPNE5/SEMA6B/CRABP2/CDKN1A/BMP4/GHR/DUSP6/BMPR1A/PTCH1/HOPX/SHTN1/WWC2/SYT2/STK3/FN1/ATP8A2/ADRB1/NTN1/TBX5/GJD4/PLAA/VEGFA/CACNG7/SEMA6D/SYT1/CSF1	32	CDK1, SOX15, RBP4, IGF1, LGMN, PPIB, CPNE5, SEMA6B, CRABP2, CDKN1A, BMP4, GHR, DUSP6, BMPR1A, PTCH1, HOPX, SHTN1, WWC2, SYT2, STK3, FN1, ATP8A2, ADRB1, NTN1, TBX5, GJD4, PLAA, VEGFA, CACNG7, SEMA6D, SYT1, CSF1
GO:0000819	sister chromatid segregation	24/1438	239/18903	0.099095	0.871718	0.855773	BUB1/BIRC5/ZWINT/BUB1B/TRIP13/SPC24/DLGAP5/SPAG5/ACTL6B/CCNB1/DDX11/CDCA5/KIF2C/CDT1/CENPF/PTTG1/SMARCB1/ESCO1/CTNNB1/DUSP1/BCL7B/RAD21L1/STAG2/SMC5	24	BUB1, BIRC5, ZWINT, BUB1B, TRIP13, SPC24, DLGAP5, SPAG5, ACTL6B, CCNB1, DDX11, CDCA5, KIF2C, CDT1, CENPF, PTTG1, SMARCB1, ESCO1, CTNNB1, DUSP1, BCL7B, RAD21L1, STAG2, SMC5
GO:0010649	regulation of cell communication by electrical coupling	3/1438	15/18903	0.100577	0.871718	0.855773	CAV1/CASQ2/TBX5	3	CAV1, CASQ2, TBX5
GO:0032230	positive regulation of synaptic transmission, GABAergic	3/1438	15/18903	0.100577	0.871718	0.855773	KIF5B/PRKCE/NALCN	3	KIF5B, PRKCE, NALCN
GO:0032352	positive regulation of hormone metabolic process	3/1438	15/18903	0.100577	0.871718	0.855773	HPN/HIF1A/LHCGR	3	HPN, HIF1A, LHCGR
GO:0042182	ketone catabolic process	3/1438	15/18903	0.100577	0.871718	0.855773	ALDH8A1/GATD1/CYP4F11	3	ALDH8A1, GATD1, CYP4F11
GO:0042976	activation of Janus kinase activity	3/1438	15/18903	0.100577	0.871718	0.855773	IL4/GHR/CD300A	3	IL4, GHR, CD300A
GO:0043129	surfactant homeostasis	3/1438	15/18903	0.100577	0.871718	0.855773	SFTPD/ADGRF5/VEGFA	3	SFTPD, ADGRF5, VEGFA
GO:0043970	histone H3-K9 acetylation	3/1438	15/18903	0.100577	0.871718	0.855773	CHEK1/KMT2A/SMARCB1	3	CHEK1, KMT2A, SMARCB1
GO:0045064	T-helper 2 cell differentiation	3/1438	15/18903	0.100577	0.871718	0.855773	IL4/BCL6/RARA	3	IL4, BCL6, RARA
GO:0060211	regulation of nuclear-transcribed mRNA poly(A) tail shortening	3/1438	15/18903	0.100577	0.871718	0.855773	EIF4ENIF1/CNOT7/TNRC6C	3	EIF4ENIF1, CNOT7, TNRC6C
GO:0070863	positive regulation of protein exit from endoplasmic reticulum	3/1438	15/18903	0.100577	0.871718	0.855773	TMEM30A/TM9SF4/SAR1A	3	TMEM30A, TM9SF4, SAR1A
GO:0071380	cellular response to prostaglandin E stimulus	3/1438	15/18903	0.100577	0.871718	0.855773	PTGER4/GNG2/PRKCE	3	PTGER4, GNG2, PRKCE
GO:1900153	positive regulation of nuclear-transcribed mRNA catabolic process, deadenylation-dependent decay	3/1438	15/18903	0.100577	0.871718	0.855773	CNOT7/TNRC6C/ZFP36L2	3	CNOT7, TNRC6C, ZFP36L2
GO:1903543	positive regulation of exosomal secretion	3/1438	15/18903	0.100577	0.871718	0.855773	SDC1/SDCBP/PDCD6IP	3	SDC1, SDCBP, PDCD6IP
GO:1904936	interneuron migration	3/1438	15/18903	0.100577	0.871718	0.855773	FEZF2/LHX6/DRD1	3	FEZF2, LHX6, DRD1
GO:2000104	negative regulation of DNA-templated DNA replication	3/1438	15/18903	0.100577	0.871718	0.855773	CDT1/FBH1/BCL6	3	CDT1, FBH1, BCL6
GO:2001028	positive regulation of endothelial cell chemotaxis	3/1438	15/18903	0.100577	0.871718	0.855773	LGMN/PRKD2/VEGFA	3	LGMN, PRKD2, VEGFA
GO:0045229	external encapsulating structure organization	31/1438	321/18903	0.101125	0.871878	0.85593	CAV1/GAS6/NID2/COL24A1/PRDX4/MMP17/COL4A4/RIC1/COL11A2/LAMB2/MMP11/EMILIN1/HAPLN2/PRDM5/TNFRSF1A/HPN/P4HA1/COL8A2/MPZL3/MMP3/BMP1/ANTXR1/DNAJB6/PDPN/TCF15/APLP1/ADAMTS18/PDGFRA/HAS3/MFAP4/LOX	31	CAV1, GAS6, NID2, COL24A1, PRDX4, MMP17, COL4A4, RIC1, COL11A2, LAMB2, MMP11, EMILIN1, HAPLN2, PRDM5, TNFRSF1A, HPN, P4HA1, COL8A2, MPZL3, MMP3, BMP1, ANTXR1, DNAJB6, PDPN, TCF15, APLP1, ADAMTS18, PDGFRA, HAS3, MFAP4, LOX
GO:0007338	single fertilization	17/1438	160/18903	0.101237	0.871878	0.85593	CDK1/TEX101/HOXD9/TMPRSS12/SPACA3/HEXB/TRPC6/ADAM5/ADAM32/IZUMO1/GLRB/CECR2/SPAM1/ZP2/TRIM36/PAEP/UBAP2L	17	CDK1, TEX101, HOXD9, TMPRSS12, SPACA3, HEXB, TRPC6, ADAM5, ADAM32, IZUMO1, GLRB, CECR2, SPAM1, ZP2, TRIM36, PAEP, UBAP2L
GO:0008585	female gonad development	12/1438	105/18903	0.101822	0.871878	0.85593	FANCA/PLEKHA1/NUP107/LFNG/CSMD1/PDGFRA/NRIP1/VEGFA/AMHR2/GDF9/FZD4/LHCGR	12	FANCA, PLEKHA1, NUP107, LFNG, CSMD1, PDGFRA, NRIP1, VEGFA, AMHR2, GDF9, FZD4, LHCGR
GO:0140013	meiotic nuclear division	20/1438	194/18903	0.101842	0.871878	0.85593	BUB1/BUB1B/CCNB2/TRIP13/RAD54L/ASPM/C11orf80/GPR3/PTTG1/FANCA/EHMT2/MYBL1/TERB2/RPS6KA2/FMN2/STAG2/SLC25A31/SHCBP1L/RAD54B/M1AP	20	BUB1, BUB1B, CCNB2, TRIP13, RAD54L, ASPM, C11orf80, GPR3, PTTG1, FANCA, EHMT2, MYBL1, TERB2, RPS6KA2, FMN2, STAG2, SLC25A31, SHCBP1L, RAD54B, M1AP
GO:0002828	regulation of type 2 immune response	5/1438	33/18903	0.101956	0.871878	0.85593	IL4/BCL6/IFNL1/TBX21/RARA	5	IL4, BCL6, IFNL1, TBX21, RARA
GO:0036475	neuron death in response to oxidative stress	5/1438	33/18903	0.101956	0.871878	0.85593	TLR4/CTNNB1/FZD1/LANCL1/HIF1A	5	TLR4, CTNNB1, FZD1, LANCL1, HIF1A
GO:0048566	embryonic digestive tract development	5/1438	33/18903	0.101956	0.871878	0.85593	ID2/PDGFRA/GLI2/GLI3/STRA6	5	ID2, PDGFRA, GLI2, GLI3, STRA6
GO:0071875	adrenergic receptor signaling pathway	5/1438	33/18903	0.101956	0.871878	0.85593	ADRA2C/ADRB1/ARRDC3/GPR101/DRD1	5	ADRA2C, ADRB1, ARRDC3, GPR101, DRD1
GO:0051053	negative regulation of DNA metabolic process	16/1438	149/18903	0.10199	0.871878	0.85593	H1-5/HMGA2/CHEK1/FLCN/SUB1/H1-1/CDT1/KMT2A/H1-4/PIF1/FBH1/CDKN1A/H1-8/TP53/BCL6/NBN	16	HMGA2, CHEK1, FLCN, SUB1, CDT1, KMT2A, PIF1, FBH1, CDKN1A, TP53, BCL6, NBN, H1-5, H1-1, H1-4, H1-8
GO:0048762	mesenchymal cell differentiation	25/1438	252/18903	0.104128	0.875488	0.859473	IGF1/HMGA2/SNAI2/POFUT2/SEMA6B/EFNB1/BMP4/CTNNB1/SDCBP/TASOR/BMPR1A/ZNF703/HPN/CORO1C/HIF1A/PDPN/HDAC2/JAG1/FN1/TBX5/GBX2/SEMA6D/AMER1/RET/SPRED1	25	IGF1, HMGA2, SNAI2, POFUT2, SEMA6B, EFNB1, BMP4, CTNNB1, SDCBP, BMPR1A, ZNF703, HPN, CORO1C, HIF1A, PDPN, HDAC2, JAG1, FN1, TBX5, GBX2, SEMA6D, AMER1, RET, SPRED1, TASOR
GO:0021675	nerve development	10/1438	84/18903	0.104357	0.875488	0.859473	DRGX/ERBB3/CNGB1/CTNNB1/ACKR3/NEUROG1/POU4F3/HOXA3/RET/GLI3	10	DRGX, ERBB3, CNGB1, CTNNB1, ACKR3, NEUROG1, POU4F3, HOXA3, RET, GLI3
GO:0051899	membrane depolarization	10/1438	84/18903	0.104357	0.875488	0.859473	CAV1/ABCD1/FZD9/KMT2A/CNGB1/SCN3A/HCN2/ANK2/TBX5/SCN1B	10	CAV1, ABCD1, FZD9, KMT2A, CNGB1, SCN3A, HCN2, ANK2, TBX5, SCN1B
GO:0007254	JNK cascade	18/1438	172/18903	0.104477	0.875488	0.859473	WNT7B/HIPK2/AGER/PRMT1/TLR4/MAP2K4/CYLD/SDCBP/PJA2/PTGER4/TLR3/MAP3K20/STK3/MARVELD3/ANKRD6/TNFRSF19/SH3RF3/RAP2A	18	WNT7B, HIPK2, AGER, PRMT1, TLR4, MAP2K4, CYLD, SDCBP, PJA2, PTGER4, TLR3, MAP3K20, STK3, MARVELD3, ANKRD6, TNFRSF19, SH3RF3, RAP2A
GO:0018279	protein N-linked glycosylation via asparagine	4/1438	24/18903	0.104955	0.875488	0.859473	DERL3/B4GALNT2/RPN2/UGGT2	4	DERL3, B4GALNT2, RPN2, UGGT2
GO:0021871	forebrain regionalization	4/1438	24/18903	0.104955	0.875488	0.859473	WNT7B/BMP4/FEZF2/GLI3	4	WNT7B, BMP4, FEZF2, GLI3
GO:0036010	protein localization to endosome	4/1438	24/18903	0.104955	0.875488	0.859473	TMEM30A/ARF6/ANKRD13A/ABHD17C	4	TMEM30A, ARF6, ANKRD13A, ABHD17C
GO:0060143	positive regulation of syncytium formation by plasma membrane fusion	4/1438	24/18903	0.104955	0.875488	0.859473	IL4/CXCL9/RAPGEF3/ADAM9	4	IL4, CXCL9, RAPGEF3, ADAM9
GO:0060571	morphogenesis of an epithelial fold	4/1438	24/18903	0.104955	0.875488	0.859473	BMP4/CTNNB1/HIF1A/CECR2	4	BMP4, CTNNB1, HIF1A, CECR2
GO:0060706	cell differentiation involved in embryonic placenta development	4/1438	24/18903	0.104955	0.875488	0.859473	SOX15/E2F7/DNAJB6/STK3	4	SOX15, E2F7, DNAJB6, STK3
GO:2000637	positive regulation of miRNA-mediated gene silencing	4/1438	24/18903	0.104955	0.875488	0.859473	LIN28A/BMP4/TP53/AJUBA	4	LIN28A, BMP4, TP53, AJUBA
GO:2001026	regulation of endothelial cell chemotaxis	4/1438	24/18903	0.104955	0.875488	0.859473	LGMN/FGF4/PRKD2/VEGFA	4	LGMN, FGF4, PRKD2, VEGFA
GO:0008608	attachment of spindle microtubules to kinetochore	6/1438	43/18903	0.105201	0.875488	0.859473	BIRC5/SPC24/SPAG5/CCNB1/KIF2C/CDT1	6	BIRC5, SPC24, SPAG5, CCNB1, KIF2C, CDT1
GO:0009124	nucleoside monophosphate biosynthetic process	6/1438	43/18903	0.105201	0.875488	0.859473	TK1/TYMS/CMPK1/TK2/DCK/ADSS2	6	TK1, TYMS, CMPK1, TK2, DCK, ADSS2
GO:0016339	calcium-dependent cell-cell adhesion via plasma membrane cell adhesion molecules	6/1438	43/18903	0.105201	0.875488	0.859473	CDH22/CDH18/CDH8/PCDHGC3/CDH23/AJUBA	6	CDH22, CDH18, CDH8, PCDHGC3, CDH23, AJUBA
GO:0045622	regulation of T-helper cell differentiation	6/1438	43/18903	0.105201	0.875488	0.859473	IL4/IRF4/NFKBIZ/BCL6/TBX21/RARA	6	IL4, IRF4, NFKBIZ, BCL6, TBX21, RARA
GO:0090114	COPII-coated vesicle budding	6/1438	43/18903	0.105201	0.875488	0.859473	SEC24A/SEC13/PREB/SAR1A/SEC23A/SEC24B	6	SEC24A, SEC13, PREB, SAR1A, SEC23A, SEC24B
GO:0015804	neutral amino acid transport	7/1438	53/18903	0.10537	0.875488	0.859473	SLC1A5/MFSD12/SLC6A6/SLC38A2/SLC43A2/SLC36A3/SLC38A6	7	SLC1A5, MFSD12, SLC6A6, SLC38A2, SLC43A2, SLC36A3, SLC38A6
GO:0019933	cAMP-mediated signaling	7/1438	53/18903	0.10537	0.875488	0.859473	GPR3/OPRL1/ATF1/RAPGEF3/PEX5L/AHR/GPR61	7	GPR3, OPRL1, ATF1, RAPGEF3, PEX5L, AHR, GPR61
GO:1901890	positive regulation of cell junction assembly	12/1438	106/18903	0.107323	0.889086	0.872822	CAV1/HOPX/NRXN1/CUX2/LRRTM3/SLITRK2/ST8SIA2/S100A10/TBX5/VEGFA/GPRASP3/LRRC4B	12	CAV1, HOPX, NRXN1, CUX2, LRRTM3, SLITRK2, ST8SIA2, S100A10, TBX5, VEGFA, LRRC4B, GPRASP3
GO:2001252	positive regulation of chromosome organization	12/1438	106/18903	0.107323	0.889086	0.872822	DDX11/CDT1/NAF1/HNRNPA2B1/CDK2/NEK7/CTNNB1/TASOR/NBN/PKIB/SMC5/SHCBP1L	12	DDX11, CDT1, NAF1, HNRNPA2B1, CDK2, NEK7, CTNNB1, NBN, PKIB, SMC5, SHCBP1L, TASOR
GO:0007548	sex differentiation	28/1438	288/18903	0.107828	0.891453	0.875146	SDC1/SOX15/RBP4/ASPM/PRDX4/FANCA/PLEKHA1/CTNNB1/NUP107/RNF38/BMPR1A/LFNG/RARA/TLR3/CSMD1/TSPY2/NEUROG1/DMRT2/PDGFRA/NRIP1/VEGFA/AMHR2/GDF9/CDKL2/FZD4/STRA6/LHCGR/HESX1	28	SDC1, SOX15, RBP4, ASPM, PRDX4, FANCA, PLEKHA1, CTNNB1, NUP107, RNF38, BMPR1A, LFNG, RARA, TLR3, CSMD1, TSPY2, NEUROG1, DMRT2, PDGFRA, NRIP1, VEGFA, AMHR2, GDF9, CDKL2, FZD4, STRA6, LHCGR, HESX1
GO:2000573	positive regulation of DNA biosynthetic process	9/1438	74/18903	0.108014	0.891453	0.875146	GINS2/PARM1/NAF1/NEK7/PRKD2/CTNNB1/PTGES3/PKIB/MYC	9	GINS2, PARM1, NAF1, NEK7, PRKD2, CTNNB1, PTGES3, PKIB, MYC
GO:0002285	lymphocyte activation involved in immune response	21/1438	207/18903	0.108084	0.891453	0.875146	IL4/POU2AF1/IRF4/XBP1/NSD2/CD40/TLR4/NFKBIZ/RNF8/PTPRC/PTGER4/LFNG/TP53/BCL6/FGL2/IFNL1/NBN/TBX21/IRF8/RARA/IFNA7	21	IL4, POU2AF1, IRF4, XBP1, NSD2, CD40, TLR4, NFKBIZ, RNF8, PTPRC, PTGER4, LFNG, TP53, BCL6, FGL2, IFNL1, NBN, TBX21, IRF8, RARA, IFNA7
GO:0000725	recombinational repair	18/1438	173/18903	0.10877	0.895804	0.879417	GINS2/RAD54L/TONSL/CHEK1/MCM2/RAD52/CDC45/MCM4/FBH1/RECQL4/MORF4L1/NBN/MCM9/ZFYVE26/RAD21L1/SMC5/PALB2/RAD54B	18	GINS2, RAD54L, TONSL, CHEK1, MCM2, RAD52, CDC45, MCM4, FBH1, RECQL4, MORF4L1, NBN, MCM9, ZFYVE26, RAD21L1, SMC5, PALB2, RAD54B
GO:0030832	regulation of actin filament length	17/1438	162/18903	0.110082	0.901674	0.88518	ARHGAP40/MYO3A/SSH3/CAPZB/ARFGEF1/ARF6/PRKCE/MTPN/ARPC5/MYADM/SSH2/COTL1/VASP/CRACD/CAPZA1/CYRIB/NEB	17	ARHGAP40, MYO3A, SSH3, CAPZB, ARFGEF1, ARF6, PRKCE, MTPN, ARPC5, MYADM, SSH2, COTL1, VASP, CAPZA1, NEB, CRACD, CYRIB
GO:0098930	axonal transport	8/1438	64/18903	0.111214	0.901674	0.88518	UCHL1/TMEM108/CALY/ARL8B/KIF5B/ARL8A/HIF1A/BLOC1S4	8	UCHL1, TMEM108, CALY, ARL8B, KIF5B, ARL8A, HIF1A, BLOC1S4
GO:0032200	telomere organization	19/1438	185/18903	0.111552	0.901674	0.88518	H4C16/H3C2/NAF1/H4C1/HNRNPA2B1/H4C6/H4C13/H4C4/NEK7/PIF1/H4C12/RECQL4/PRKDC/CTNNB1/NBN/PTGES3/PKIB/MYC/SMC5	19	NAF1, HNRNPA2B1, NEK7, PIF1, RECQL4, PRKDC, CTNNB1, NBN, PTGES3, PKIB, MYC, SMC5, H4C16, H3C2, H4C1, H4C6, H4C13, H4C4, H4C12
GO:0030833	regulation of actin filament polymerization	15/1438	140/18903	0.112167	0.901674	0.88518	ARHGAP40/SSH3/CAPZB/ARFGEF1/ARF6/PRKCE/MTPN/ARPC5/MYADM/SSH2/COTL1/VASP/CRACD/CAPZA1/CYRIB	15	ARHGAP40, SSH3, CAPZB, ARFGEF1, ARF6, PRKCE, MTPN, ARPC5, MYADM, SSH2, COTL1, VASP, CAPZA1, CRACD, CYRIB
GO:0009798	axis specification	11/1438	96/18903	0.112238	0.901674	0.88518	PCSK6/BMP4/CTNNB1/TASOR/BMPR1A/PTCH1/TDRD10/VAX2/RNF2/NEUROG1/NRARP	11	PCSK6, BMP4, CTNNB1, BMPR1A, PTCH1, TDRD10, VAX2, RNF2, NEUROG1, NRARP, TASOR
GO:0032091	negative regulation of protein binding	11/1438	96/18903	0.112238	0.901674	0.88518	CAV1/DDX11/TMC8/CDKN1A/STYX/CFHR2/PTPRF/EFHB/RGMA/CTSZ/CCL23	11	CAV1, DDX11, TMC8, CDKN1A, STYX, CFHR2, PTPRF, EFHB, RGMA, CTSZ, CCL23
GO:0072080	nephron tubule development	11/1438	96/18903	0.112238	0.901674	0.88518	WNT7B/BMP4/HS2ST1/CTNNB1/PTCH1/MYC/JAG1/HS3ST3B1/VEGFA/GLI3/IRX1	11	WNT7B, BMP4, HS2ST1, CTNNB1, PTCH1, MYC, JAG1, HS3ST3B1, VEGFA, GLI3, IRX1
GO:0000289	nuclear-transcribed mRNA poly(A) tail shortening	5/1438	34/18903	0.11246	0.901674	0.88518	EIF4ENIF1/CNOT7/TNRC6C/TUT4/CNOT8	5	EIF4ENIF1, CNOT7, TNRC6C, TUT4, CNOT8
GO:0099174	regulation of presynapse organization	5/1438	34/18903	0.11246	0.901674	0.88518	FZD1/ARF6/GPC6/SLITRK2/LRRC4B	5	FZD1, ARF6, GPC6, SLITRK2, LRRC4B
GO:1905606	regulation of presynapse assembly	5/1438	34/18903	0.11246	0.901674	0.88518	FZD1/ARF6/GPC6/SLITRK2/LRRC4B	5	FZD1, ARF6, GPC6, SLITRK2, LRRC4B
GO:0045931	positive regulation of mitotic cell cycle	14/1438	129/18903	0.112832	0.901674	0.88518	CDK1/LGMN/DLGAP5/CDC25A/CCNB1/CDCA5/CDT1/DBF4B/SPHK1/CUL4B/RRM2B/NEUROG1/MTBP/CCND2	14	CDK1, LGMN, DLGAP5, CDC25A, CCNB1, CDCA5, CDT1, DBF4B, SPHK1, CUL4B, RRM2B, NEUROG1, MTBP, CCND2
GO:0018105	peptidyl-serine phosphorylation	30/1438	313/18903	0.112876	0.901674	0.88518	CAV1/CDK1/DCLK3/GAS6/OPRD1/BRSK2/HIPK2/BCAR3/MYO3A/CDK2/MAST1/PAQR3/NEK7/PRKD2/PIKFYVE/PRKDC/HIPK1/PRKCE/STK38L/MORC3/MTCP1/SRPK2/TBK1/RAPGEF3/MAP3K20/RPS6KA2/VEGFA/RET/MAST2/IFNA7	30	CAV1, CDK1, DCLK3, GAS6, OPRD1, BRSK2, HIPK2, BCAR3, MYO3A, CDK2, MAST1, PAQR3, NEK7, PRKD2, PIKFYVE, PRKDC, HIPK1, PRKCE, STK38L, MORC3, MTCP1, SRPK2, TBK1, RAPGEF3, MAP3K20, RPS6KA2, VEGFA, RET, MAST2, IFNA7
GO:0050808	synapse organization	40/1438	432/18903	0.113444	0.901674	0.88518	PDZRN3/SYN1/TMEM108/LGMN/WNT7B/ELFN1/FZD9/SRCIN1/LAMB2/SNTA1/CAST/CTNNB1/SDCBP/FZD1/PRNP/ARF6/CDH8/PCDHGC3/NRXN1/GPC6/PTPRF/LRRC4C/NLGN4X/FRMPD4/CUX2/NPAS4/LRRTM3/SLITRK2/GLRB/ST8SIA2/NTN1/LRRC4/ABHD17C/GPRASP3/C1QL1/LRRC4B/DRD1/ADGRF1/OPHN1/C1QC	40	PDZRN3, SYN1, TMEM108, LGMN, WNT7B, ELFN1, FZD9, SRCIN1, LAMB2, SNTA1, CAST, CTNNB1, SDCBP, FZD1, PRNP, ARF6, CDH8, PCDHGC3, NRXN1, GPC6, PTPRF, LRRC4C, NLGN4X, FRMPD4, CUX2, NPAS4, LRRTM3, SLITRK2, GLRB, ST8SIA2, NTN1, LRRC4, ABHD17C, C1QL1, LRRC4B, DRD1, ADGRF1, OPHN1, C1QC, GPRASP3
GO:0032944	regulation of mononuclear cell proliferation	24/1438	243/18903	0.113464	0.901674	0.88518	MZB1/CD38/TNFRSF13B/IL4/IGF1/AGER/CCDC88B/CD40/SFTPD/HLA-A/CDKN1A/EFNB1/BMP4/TLR4/PTPRC/CTNNB1/PRNP/BMI1/BCL6/MNDA/CD300A/AHR/GPNMB/CSF1	24	MZB1, CD38, TNFRSF13B, IL4, IGF1, AGER, CCDC88B, CD40, SFTPD, HLA-A, CDKN1A, EFNB1, BMP4, TLR4, PTPRC, CTNNB1, PRNP, BMI1, BCL6, MNDA, CD300A, AHR, GPNMB, CSF1
GO:0030857	negative regulation of epithelial cell differentiation	7/1438	54/18903	0.113576	0.901674	0.88518	CAV1/REG3G/CTNNB1/JAG1/VEGFA/SPRED1/HOXA7	7	CAV1, REG3G, CTNNB1, JAG1, VEGFA, SPRED1, HOXA7
GO:0014075	response to amine	6/1438	44/18903	0.114422	0.901674	0.88518	GLDC/CDK1/RRM2B/HDAC2/DRD1/DBH	6	GLDC, CDK1, RRM2B, HDAC2, DRD1, DBH
GO:0050856	regulation of T cell receptor signaling pathway	6/1438	44/18903	0.114422	0.901674	0.88518	DGKZ/PRKD2/PRNP/CD300A/CD160/BCL10	6	DGKZ, PRKD2, PRNP, CD300A, CD160, BCL10
GO:0051568	histone H3-K4 methylation	9/1438	75/18903	0.114945	0.901674	0.88518	KMT2A/H1-4/SETBP1/EHMT2/KANSL1/CTNNB1/NFYC/HCFC2/AUTS2	9	KMT2A, SETBP1, EHMT2, KANSL1, CTNNB1, NFYC, HCFC2, AUTS2, H1-4
GO:0072078	nephron tubule morphogenesis	9/1438	75/18903	0.114945	0.901674	0.88518	BMP4/HS2ST1/CTNNB1/PTCH1/MYC/HS3ST3B1/VEGFA/GLI3/IRX1	9	BMP4, HS2ST1, CTNNB1, PTCH1, MYC, HS3ST3B1, VEGFA, GLI3, IRX1
GO:2000242	negative regulation of reproductive process	9/1438	75/18903	0.114945	0.901674	0.88518	TRIP13/IGF1/PRDX4/EAF2/BMP4/DUSP1/RPS6KA2/ZP2/PAEP	9	TRIP13, IGF1, PRDX4, EAF2, BMP4, DUSP1, RPS6KA2, ZP2, PAEP
GO:0048511	rhythmic process	29/1438	302/18903	0.11544	0.901674	0.88518	CDK1/BHLHE41/TYMS/CRTC1/GPR176/SPSB4/KMT2A/OPRL1/PER2/AHCY/CRY1/PLEKHA1/PRKDC/KLF10/ID2/CREM/TP53/PASD1/PPP1CB/HDAC2/SP1/ADRB1/AHR/PDGFRA/NRIP1/GDF9/PROK2/FZD4/LHCGR	29	CDK1, BHLHE41, TYMS, CRTC1, GPR176, SPSB4, KMT2A, OPRL1, PER2, AHCY, CRY1, PLEKHA1, PRKDC, KLF10, ID2, CREM, TP53, PASD1, PPP1CB, HDAC2, SP1, ADRB1, AHR, PDGFRA, NRIP1, GDF9, PROK2, FZD4, LHCGR
GO:0072006	nephron development	16/1438	152/18903	0.116033	0.901674	0.88518	WNT7B/COL4A4/LAMB2/BMP4/HS2ST1/CTNNB1/NUP107/PTCH1/MYC/JAG1/HS3ST3B1/PDGFRA/VEGFA/RET/GLI3/IRX1	16	WNT7B, COL4A4, LAMB2, BMP4, HS2ST1, CTNNB1, NUP107, PTCH1, MYC, JAG1, HS3ST3B1, PDGFRA, VEGFA, RET, GLI3, IRX1
GO:0006544	glycine metabolic process	3/1438	16/18903	0.117099	0.901674	0.88518	GLDC/PHGDH/GLYAT	3	GLDC, PHGDH, GLYAT
GO:0009130	pyrimidine nucleoside monophosphate biosynthetic process	3/1438	16/18903	0.117099	0.901674	0.88518	TYMS/CMPK1/DCK	3	TYMS, CMPK1, DCK
GO:0009263	deoxyribonucleotide biosynthetic process	3/1438	16/18903	0.117099	0.901674	0.88518	TYMS/RRM2B/DCK	3	TYMS, RRM2B, DCK
GO:0009265	2'-deoxyribonucleotide biosynthetic process	3/1438	16/18903	0.117099	0.901674	0.88518	TYMS/RRM2B/DCK	3	TYMS, RRM2B, DCK
GO:0021542	dentate gyrus development	3/1438	16/18903	0.117099	0.901674	0.88518	TMEM108/FEZF2/DRD1	3	TMEM108, FEZF2, DRD1
GO:0034085	establishment of sister chromatid cohesion	3/1438	16/18903	0.117099	0.901674	0.88518	DDX11/CDCA5/STAG2	3	DDX11, CDCA5, STAG2
GO:0035435	phosphate ion transmembrane transport	3/1438	16/18903	0.117099	0.901674	0.88518	SLC25A10/SLC20A1/SLC17A1	3	SLC25A10, SLC20A1, SLC17A1
GO:0042159	lipoprotein catabolic process	3/1438	16/18903	0.117099	0.901674	0.88518	ABHD17C/NOTUM/ABHD13	3	ABHD17C, NOTUM, ABHD13
GO:0045144	meiotic sister chromatid segregation	3/1438	16/18903	0.117099	0.901674	0.88518	BUB1/BUB1B/STAG2	3	BUB1, BUB1B, STAG2
GO:0045779	negative regulation of bone resorption	3/1438	16/18903	0.117099	0.901674	0.88518	CD38/GPR137B/CALCA	3	CD38, GPR137B, CALCA
GO:0046385	deoxyribose phosphate biosynthetic process	3/1438	16/18903	0.117099	0.901674	0.88518	TYMS/RRM2B/DCK	3	TYMS, RRM2B, DCK
GO:0046834	lipid phosphorylation	3/1438	16/18903	0.117099	0.901674	0.88518	DGKZ/SPHK1/DGKB	3	DGKZ, SPHK1, DGKB
GO:0051177	meiotic sister chromatid cohesion	3/1438	16/18903	0.117099	0.901674	0.88518	BUB1/BUB1B/STAG2	3	BUB1, BUB1B, STAG2
GO:0051447	negative regulation of meiotic cell cycle	3/1438	16/18903	0.117099	0.901674	0.88518	TRIP13/DUSP1/RPS6KA2	3	TRIP13, DUSP1, RPS6KA2
GO:0060033	anatomical structure regression	3/1438	16/18903	0.117099	0.901674	0.88518	BMPR1A/FLT1/AMHR2	3	BMPR1A, FLT1, AMHR2
GO:0072044	collecting duct development	3/1438	16/18903	0.117099	0.901674	0.88518	WNT7B/BMP4/PTCH1	3	WNT7B, BMP4, PTCH1
GO:0097154	GABAergic neuron differentiation	3/1438	16/18903	0.117099	0.901674	0.88518	FEZF2/LHX6/DRD1	3	FEZF2, LHX6, DRD1
GO:0045667	regulation of osteoblast differentiation	15/1438	141/18903	0.117197	0.901674	0.88518	IGF1/WNT7B/LRP3/LTF/SNAI2/BMP4/CTNNB1/BMPR1A/PTCH1/HOXA2/JAG1/TENT5A/CCN4/TMEM64/GLI3	15	IGF1, WNT7B, LRP3, LTF, SNAI2, BMP4, CTNNB1, BMPR1A, PTCH1, HOXA2, JAG1, TENT5A, TMEM64, GLI3, CCN4
GO:0090090	negative regulation of canonical Wnt signaling pathway	15/1438	141/18903	0.117197	0.901674	0.88518	CAV1/SNAI2/LZTS2/CTNNB1/CYLD/FZD1/CCDC88C/STK3/ANKRD6/TMEM64/APC2/AMER1/GLI3/NOTUM/FZD4	15	CAV1, SNAI2, LZTS2, CTNNB1, CYLD, FZD1, CCDC88C, STK3, ANKRD6, TMEM64, APC2, AMER1, GLI3, NOTUM, FZD4
GO:0007260	tyrosine phosphorylation of STAT protein	10/1438	86/18903	0.117204	0.901674	0.88518	CAV1/IL4/IGF1/CD40/GHR/CNOT7/TNFRSF1A/ARL2BP/IFNL1/HDAC2	10	CAV1, IL4, IGF1, CD40, GHR, CNOT7, TNFRSF1A, ARL2BP, IFNL1, HDAC2
GO:0061053	somite development	10/1438	86/18903	0.117204	0.901674	0.88518	PRKDC/BMPR1A/LFNG/PTCH1/TP53/POGLUT1/TCF15/DMRT2/PALB2/NRARP	10	PRKDC, BMPR1A, LFNG, PTCH1, TP53, POGLUT1, TCF15, DMRT2, PALB2, NRARP
GO:0006007	glucose catabolic process	4/1438	25/18903	0.117819	0.901674	0.88518	PFKL/HK3/TP53/PFKFB2	4	PFKL, HK3, TP53, PFKFB2
GO:0009162	deoxyribonucleoside monophosphate metabolic process	4/1438	25/18903	0.117819	0.901674	0.88518	TK1/TYMS/TK2/DCK	4	TK1, TYMS, TK2, DCK
GO:0018196	peptidyl-asparagine modification	4/1438	25/18903	0.117819	0.901674	0.88518	DERL3/B4GALNT2/RPN2/UGGT2	4	DERL3, B4GALNT2, RPN2, UGGT2
GO:0035330	regulation of hippo signaling	4/1438	25/18903	0.117819	0.901674	0.88518	MOB3B/WWC2/AJUBA/ARRDC3	4	MOB3B, WWC2, AJUBA, ARRDC3
GO:0046033	AMP metabolic process	4/1438	25/18903	0.117819	0.901674	0.88518	AK1/AK4/ADSS2/AK9	4	AK1, AK4, AK9, ADSS2
GO:0046716	muscle cell cellular homeostasis	4/1438	25/18903	0.117819	0.901674	0.88518	CAV1/HIF1A/LAMP2/LOX	4	CAV1, HIF1A, LAMP2, LOX
GO:0051984	positive regulation of chromosome segregation	4/1438	25/18903	0.117819	0.901674	0.88518	BIRC5/CCNB1/CDT1/SMC5	4	BIRC5, CCNB1, CDT1, SMC5
GO:0060148	positive regulation of post-transcriptional gene silencing	4/1438	25/18903	0.117819	0.901674	0.88518	LIN28A/BMP4/TP53/AJUBA	4	LIN28A, BMP4, TP53, AJUBA
GO:1900370	positive regulation of post-transcriptional gene silencing by RNA	4/1438	25/18903	0.117819	0.901674	0.88518	LIN28A/BMP4/TP53/AJUBA	4	LIN28A, BMP4, TP53, AJUBA
GO:0002695	negative regulation of leukocyte activation	20/1438	198/18903	0.118236	0.90364	0.88711	TNFRSF13B/IL4/SFTPD/BMP4/PTPRC/PRNP/ID2/BCL6/FGL2/IFNL1/CBFB/MNDA/CD300A/TBX21/ADGRF5/GPNMB/SOCS6/NRARP/GLI3/FGL1	20	TNFRSF13B, IL4, SFTPD, BMP4, PTPRC, PRNP, ID2, BCL6, FGL2, IFNL1, CBFB, MNDA, CD300A, TBX21, ADGRF5, GPNMB, SOCS6, NRARP, GLI3, FGL1
GO:0001657	ureteric bud development	11/1438	97/18903	0.118406	0.903711	0.88718	SDC1/BMP4/HS2ST1/CTNNB1/PTCH1/RARA/MYC/HS3ST3B1/VEGFA/RET/GLI3	11	SDC1, BMP4, HS2ST1, CTNNB1, PTCH1, RARA, MYC, HS3ST3B1, VEGFA, RET, GLI3
GO:0003170	heart valve development	8/1438	65/18903	0.118871	0.904806	0.888255	SNAI2/EMILIN1/BMP4/TNFRSF1A/BMPR1A/JAG1/TBX5/STRA6	8	SNAI2, EMILIN1, BMP4, TNFRSF1A, BMPR1A, JAG1, TBX5, STRA6
GO:0040014	regulation of multicellular organism growth	8/1438	65/18903	0.118871	0.904806	0.888255	IGF1/LGMN/PPIB/GHR/PTCH1/ATP8A2/ADRB1/CSF1	8	IGF1, LGMN, PPIB, GHR, PTCH1, ATP8A2, ADRB1, CSF1
GO:0060348	bone development	23/1438	233/18903	0.119672	0.909666	0.893026	IGF1/LTF/PPIB/SLC38A10/FGF4/NSD2/SLC10A7/MPIG6B/BMP4/PTPRC/NAB1/GHR/PTGER4/TP53/RARA/NEUROG1/BNC2/FREM1/CCN4/AMER1/GLI3/NOTUM/LOX	23	IGF1, LTF, PPIB, SLC38A10, FGF4, NSD2, SLC10A7, MPIG6B, BMP4, PTPRC, NAB1, GHR, PTGER4, TP53, RARA, NEUROG1, BNC2, FREM1, AMER1, GLI3, NOTUM, LOX, CCN4
GO:0048469	cell maturation	19/1438	187/18903	0.120292	0.913151	0.896447	BFSP2/TRIP13/TYMS/ACTL6B/CLN5/CTNNB1/CBFB/TUT4/HIF1A/TDRD10/ROPN1/RPS6KA2/VEGFA/LHX6/PAEP/ANGPTL8/TCP11/RET/C1QL1	19	BFSP2, TRIP13, TYMS, ACTL6B, CLN5, CTNNB1, CBFB, TUT4, HIF1A, TDRD10, ROPN1, RPS6KA2, VEGFA, LHX6, PAEP, ANGPTL8, TCP11, RET, C1QL1
GO:0003179	heart valve morphogenesis	7/1438	55/18903	0.122107	0.914401	0.897674	SNAI2/EMILIN1/BMP4/BMPR1A/JAG1/TBX5/STRA6	7	SNAI2, EMILIN1, BMP4, BMPR1A, JAG1, TBX5, STRA6
GO:1904645	response to amyloid-beta	7/1438	55/18903	0.122107	0.914401	0.897674	IGF1/LGMN/AGER/TLR4/PRNP/MMP3/FPR2	7	IGF1, LGMN, AGER, TLR4, PRNP, MMP3, FPR2
GO:2000179	positive regulation of neural precursor cell proliferation	7/1438	55/18903	0.122107	0.914401	0.897674	ASPM/FZD9/CTNNB1/HIF1A/VEGFA/WDR62/GLI3	7	ASPM, FZD9, CTNNB1, HIF1A, VEGFA, WDR62, GLI3
GO:0002637	regulation of immunoglobulin production	9/1438	76/18903	0.122116	0.914401	0.897674	MZB1/IL4/RBP4/XBP1/NSD2/CD40/PTPRC/BCL6/TBX21	9	MZB1, IL4, RBP4, XBP1, NSD2, CD40, PTPRC, BCL6, TBX21
GO:0015807	L-amino acid transport	9/1438	76/18903	0.122116	0.914401	0.897674	SLC38A4/SLC38A10/SLC25A2/SLC1A5/PER2/SLC38A2/SLC43A2/SLC36A3/SLC38A6	9	SLC38A4, SLC38A10, SLC25A2, SLC1A5, PER2, SLC38A2, SLC43A2, SLC36A3, SLC38A6
GO:0051384	response to glucocorticoid	15/1438	142/18903	0.122358	0.914401	0.897674	SDC1/WNT7B/UCN3/TYMS/IGFBP7/GHR/BMI1/ZFP36L2/BCKDHB/NPAS4/SSTR4/AGL/ADAM9/SSTR2/ERRFI1	15	SDC1, WNT7B, UCN3, TYMS, IGFBP7, GHR, BMI1, ZFP36L2, BCKDHB, NPAS4, SSTR4, AGL, ADAM9, SSTR2, ERRFI1
GO:0006898	receptor-mediated endocytosis	25/1438	257/18903	0.122368	0.914401	0.897674	CAV1/HMMR/SDC1/IL4/TMEM108/LRP3/H1-1/SFTPD/CALY/GAK/CLEC4M/PIKFYVE/SDCBP/ARF6/ANKRD13A/RALA/ACKR3/CD2AP/RABEPK/FCHO2/GRIA1/VEGFA/MSR1/CACNG7/OPHN1	25	CAV1, HMMR, SDC1, IL4, TMEM108, LRP3, SFTPD, CALY, GAK, CLEC4M, PIKFYVE, SDCBP, ARF6, ANKRD13A, RALA, ACKR3, CD2AP, RABEPK, FCHO2, GRIA1, VEGFA, MSR1, CACNG7, OPHN1, H1-1
GO:0014706	striated muscle tissue development	25/1438	257/18903	0.122368	0.914401	0.897674	CDK1/SOX15/RBP4/IGF1/ERBB3/CENPF/SLC9A1/PRMT1/PGM5/BMP4/MAP2K4/ID2/BMPR1A/HOPX/MTPN/DIPK2A/RARA/NEBL/XIRP2/NEB/TBX5/PDGFRA/VEGFA/PKP2/LOX	25	CDK1, SOX15, RBP4, IGF1, ERBB3, CENPF, SLC9A1, PRMT1, PGM5, BMP4, MAP2K4, ID2, BMPR1A, HOPX, MTPN, DIPK2A, RARA, NEBL, XIRP2, NEB, TBX5, PDGFRA, VEGFA, PKP2, LOX
GO:0030212	hyaluronan metabolic process	5/1438	35/18903	0.12346	0.914401	0.897674	HMMR/HEXB/SPAM1/CEMIP/HAS3	5	HMMR, HEXB, SPAM1, CEMIP, HAS3
GO:0048048	embryonic eye morphogenesis	5/1438	35/18903	0.12346	0.914401	0.897674	HIPK2/MFAP5/HIPK1/VAX2/STRA6	5	HIPK2, MFAP5, HIPK1, VAX2, STRA6
GO:0062098	regulation of programmed necrotic cell death	5/1438	35/18903	0.12346	0.914401	0.897674	CAV1/FZD9/SLC25A4/CYLD/TP53	5	CAV1, FZD9, SLC25A4, CYLD, TP53
GO:0001523	retinoid metabolic process	10/1438	87/18903	0.123943	0.914401	0.897674	RBP4/ALDH8A1/CYP2D6/CRABP2/CRABP1/ALDH1A1/AKR1B15/CYP3A5/RBP3/SDR9C7	10	RBP4, ALDH8A1, CYP2D6, CRABP2, CRABP1, ALDH1A1, AKR1B15, CYP3A5, RBP3, SDR9C7
GO:0005978	glycogen biosynthetic process	6/1438	45/18903	0.124035	0.914401	0.897674	IGF1/NHLRC1/PASK/PER2/PTGES3/AGL	6	IGF1, NHLRC1, PASK, PER2, PTGES3, AGL
GO:0009250	glucan biosynthetic process	6/1438	45/18903	0.124035	0.914401	0.897674	IGF1/NHLRC1/PASK/PER2/PTGES3/AGL	6	IGF1, NHLRC1, PASK, PER2, PTGES3, AGL
GO:0043620	regulation of DNA-templated transcription in response to stress	6/1438	45/18903	0.124035	0.914401	0.897674	CHEK1/TP53/HIF1A/VEGFA/ATF3/ATF6B	6	CHEK1, TP53, HIF1A, VEGFA, ATF3, ATF6B
GO:0045910	negative regulation of DNA recombination	6/1438	45/18903	0.124035	0.914401	0.897674	H1-5/H1-1/H1-4/FBH1/H1-8/BCL6	6	FBH1, BCL6, H1-5, H1-1, H1-4, H1-8
GO:0046636	negative regulation of alpha-beta T cell activation	6/1438	45/18903	0.124035	0.914401	0.897674	IL4/BCL6/CBFB/CD300A/TBX21/GLI3	6	IL4, BCL6, CBFB, CD300A, TBX21, GLI3
GO:0048512	circadian behavior	6/1438	45/18903	0.124035	0.914401	0.897674	GPR176/OPRL1/AHCY/ID2/TP53/ADRB1	6	GPR176, OPRL1, AHCY, ID2, TP53, ADRB1
GO:0062208	positive regulation of pattern recognition receptor signaling pathway	6/1438	45/18903	0.124035	0.914401	0.897674	CAV1/LTF/TLR4/PJA2/TLR3/LBP	6	CAV1, LTF, TLR4, PJA2, TLR3, LBP
GO:1904646	cellular response to amyloid-beta	6/1438	45/18903	0.124035	0.914401	0.897674	IGF1/LGMN/AGER/TLR4/PRNP/FPR2	6	IGF1, LGMN, AGER, TLR4, PRNP, FPR2
GO:0033674	positive regulation of kinase activity	45/1438	496/18903	0.124039	0.914401	0.897674	GAS6/IL4/IGF1/HMGA2/ERBB3/LTF/CCNB1/GPRC5D/SRCIN1/ADRA2C/TPX2/AGER/PIFO/MOB3B/CD40/DBF4B/DGKZ/CDKN1A/TLR4/PTPRC/GHR/PRNP/BMPR1A/FZD10/MTCP1/NBN/CD300A/DBF4/GPRC5C/DIPK2A/TLR3/STK3/FLT1/CCND2/AJUBA/CEMIP/PDGFRA/VEGFA/ADAM9/PFKFB2/RET/CALCA/FZD4/BCL10/CSF1	45	GAS6, IL4, IGF1, HMGA2, ERBB3, LTF, CCNB1, GPRC5D, SRCIN1, ADRA2C, TPX2, AGER, PIFO, MOB3B, CD40, DBF4B, DGKZ, CDKN1A, TLR4, PTPRC, GHR, PRNP, BMPR1A, FZD10, MTCP1, NBN, CD300A, DBF4, GPRC5C, DIPK2A, TLR3, STK3, FLT1, CCND2, AJUBA, CEMIP, PDGFRA, VEGFA, ADAM9, PFKFB2, RET, CALCA, FZD4, BCL10, CSF1
GO:0045861	negative regulation of proteolysis	33/1438	352/18903	0.124298	0.914401	0.897674	BIRC5/NLRP7/GAS6/LTF/HIPK2/CSTL1/AHSG/PTTG1/DNAJC1/USP19/CAST/IFI16/SDCBP/PRNP/SERPINB9/COL6A3/TP53/STYX/RFFL/HMSD/DNAJB6/WFDC13/IL9/WFDC11/VEGFA/SERPIND1/CTSZ/LOC408186/SERPINA2/KNG1/SPINK4/GAS1/OPHN1	33	BIRC5, NLRP7, GAS6, LTF, HIPK2, CSTL1, AHSG, PTTG1, DNAJC1, USP19, CAST, IFI16, SDCBP, PRNP, SERPINB9, COL6A3, TP53, STYX, RFFL, HMSD, DNAJB6, WFDC13, IL9, WFDC11, VEGFA, SERPIND1, CTSZ, SERPINA2, KNG1, SPINK4, GAS1, OPHN1, LOC408186
GO:0042752	regulation of circadian rhythm	13/1438	120/18903	0.124389	0.914401	0.897674	CDK1/CRTC1/SPSB4/OPRL1/PER2/CRY1/PRKDC/KLF10/ID2/TP53/PASD1/PPP1CB/ADRB1	13	CDK1, CRTC1, SPSB4, OPRL1, PER2, CRY1, PRKDC, KLF10, ID2, TP53, PASD1, PPP1CB, ADRB1
GO:0072163	mesonephric epithelium development	11/1438	98/18903	0.124761	0.914401	0.897674	SDC1/BMP4/HS2ST1/CTNNB1/PTCH1/RARA/MYC/HS3ST3B1/VEGFA/RET/GLI3	11	SDC1, BMP4, HS2ST1, CTNNB1, PTCH1, RARA, MYC, HS3ST3B1, VEGFA, RET, GLI3
GO:0072164	mesonephric tubule development	11/1438	98/18903	0.124761	0.914401	0.897674	SDC1/BMP4/HS2ST1/CTNNB1/PTCH1/RARA/MYC/HS3ST3B1/VEGFA/RET/GLI3	11	SDC1, BMP4, HS2ST1, CTNNB1, PTCH1, RARA, MYC, HS3ST3B1, VEGFA, RET, GLI3
GO:0050863	regulation of T cell activation	35/1438	376/18903	0.124783	0.914401	0.897674	CAV1/IL4/IGF1/ACTL6B/AGER/IRF4/XBP1/CCDC88B/SFTPD/FANCA/SMARCB1/HLA-A/EFNB1/BMP4/NFKBIZ/PTPRC/CTNNB1/PRNP/BMI1/BCL6/FGL2/IFNL1/CBFB/CD300A/CD160/TBX21/RARA/CYRIB/GPNMB/GLI2/SOCS6/NRARP/GLI3/FGL1/BCL10	35	CAV1, IL4, IGF1, ACTL6B, AGER, IRF4, XBP1, CCDC88B, SFTPD, FANCA, SMARCB1, HLA-A, EFNB1, BMP4, NFKBIZ, PTPRC, CTNNB1, PRNP, BMI1, BCL6, FGL2, IFNL1, CBFB, CD300A, CD160, TBX21, RARA, GPNMB, GLI2, SOCS6, NRARP, GLI3, FGL1, BCL10, CYRIB
GO:0046545	development of primary female sexual characteristics	12/1438	109/18903	0.124846	0.914401	0.897674	FANCA/PLEKHA1/NUP107/LFNG/CSMD1/PDGFRA/NRIP1/VEGFA/AMHR2/GDF9/FZD4/LHCGR	12	FANCA, PLEKHA1, NUP107, LFNG, CSMD1, PDGFRA, NRIP1, VEGFA, AMHR2, GDF9, FZD4, LHCGR
GO:0016236	macroautophagy	30/1438	317/18903	0.126462	0.918219	0.901422	UCHL1/IL4/ATG4B/BECN2/SLC25A4/ATP6V0D1/AP4M1/ATP6V1C2/ATG2A/MCOLN1/EHMT2/TP53INP1/FEZ2/RIMOC1/PIKFYVE/ARL8B/VPS13C/VPS26A/TP53/SNX30/SPTLC1/HIF1A/TMEM74/TBK1/ZFYVE26/PLAA/LAMP2/SYNPO2/RAB33B/UBA5	30	UCHL1, IL4, ATG4B, BECN2, SLC25A4, ATP6V0D1, AP4M1, ATP6V1C2, ATG2A, MCOLN1, EHMT2, TP53INP1, FEZ2, PIKFYVE, ARL8B, VPS13C, VPS26A, TP53, SNX30, SPTLC1, HIF1A, TMEM74, TBK1, ZFYVE26, PLAA, LAMP2, SYNPO2, RAB33B, UBA5, RIMOC1
GO:0042490	mechanoreceptor differentiation	8/1438	66/18903	0.126801	0.918219	0.901422	BMP4/SLC4A7/TMC1/SEC24B/JAG1/CDH23/CECR2/POU4F3	8	BMP4, SLC4A7, TMC1, SEC24B, JAG1, CDH23, CECR2, POU4F3
GO:0048488	synaptic vesicle endocytosis	8/1438	66/18903	0.126801	0.918219	0.901422	GAK/ARF6/NLGN4X/SYT2/FCHO2/SYT8/SYT1/OPHN1	8	GAK, ARF6, NLGN4X, SYT2, FCHO2, SYT8, SYT1, OPHN1
GO:0060675	ureteric bud morphogenesis	8/1438	66/18903	0.126801	0.918219	0.901422	BMP4/HS2ST1/CTNNB1/PTCH1/MYC/HS3ST3B1/VEGFA/GLI3	8	BMP4, HS2ST1, CTNNB1, PTCH1, MYC, HS3ST3B1, VEGFA, GLI3
GO:0140238	presynaptic endocytosis	8/1438	66/18903	0.126801	0.918219	0.901422	GAK/ARF6/NLGN4X/SYT2/FCHO2/SYT8/SYT1/OPHN1	8	GAK, ARF6, NLGN4X, SYT2, FCHO2, SYT8, SYT1, OPHN1
GO:0030534	adult behavior	15/1438	143/18903	0.127649	0.918219	0.901422	UCHL1/OPRD1/HOXD9/PAX5/HIPK2/EHMT2/NRXN1/NLGN4X/HOXB8/ZFHX2/HDAC2/GLRB/CCND2/DRD1/DBH	15	UCHL1, OPRD1, HOXD9, PAX5, HIPK2, EHMT2, NRXN1, NLGN4X, HOXB8, ZFHX2, HDAC2, GLRB, CCND2, DRD1, DBH
GO:0016051	carbohydrate biosynthetic process	21/1438	212/18903	0.128898	0.918219	0.901422	RBP4/IGF1/NHLRC1/B4GALNT2/B3GNT9/SLC25A10/CHST14/PASK/PER2/ZNF692/HS2ST1/CRY1/NDST3/NLN/B3GNT2/PTGES3/AGL/ST3GAL3/HAS3/ATF3/LHCGR	21	RBP4, IGF1, NHLRC1, B4GALNT2, B3GNT9, SLC25A10, CHST14, PASK, PER2, ZNF692, HS2ST1, CRY1, NDST3, NLN, B3GNT2, PTGES3, AGL, ST3GAL3, HAS3, ATF3, LHCGR
GO:1903046	meiotic cell cycle process	21/1438	212/18903	0.128898	0.918219	0.901422	BUB1/BUB1B/CCNB2/TRIP13/RAD54L/ASPM/C11orf80/CDC25A/GPR3/PTTG1/FANCA/EHMT2/MYBL1/TERB2/RPS6KA2/FMN2/STAG2/SLC25A31/SHCBP1L/RAD54B/M1AP	21	BUB1, BUB1B, CCNB2, TRIP13, RAD54L, ASPM, C11orf80, CDC25A, GPR3, PTTG1, FANCA, EHMT2, MYBL1, TERB2, RPS6KA2, FMN2, STAG2, SLC25A31, SHCBP1L, RAD54B, M1AP
GO:0048608	reproductive structure development	29/1438	306/18903	0.129496	0.918219	0.901422	SDC1/SOX15/RBP4/ASPM/PRDX4/EAF2/FANCA/BMP4/PLEKHA1/CTNNB1/NUP107/RNF38/LFNG/PTCH1/RARA/TLR3/CSMD1/TSPY2/NEUROG1/PDGFRA/NRIP1/VEGFA/AMHR2/GDF9/GLI3/FZD4/STRA6/LHCGR/HESX1	29	SDC1, SOX15, RBP4, ASPM, PRDX4, EAF2, FANCA, BMP4, PLEKHA1, CTNNB1, NUP107, RNF38, LFNG, PTCH1, RARA, TLR3, CSMD1, TSPY2, NEUROG1, PDGFRA, NRIP1, VEGFA, AMHR2, GDF9, GLI3, FZD4, STRA6, LHCGR, HESX1
GO:0009123	nucleoside monophosphate metabolic process	9/1438	77/18903	0.129522	0.918219	0.901422	TK1/TYMS/AK1/CMPK1/TK2/AK4/DCK/ADSS2/AK9	9	TK1, TYMS, AK1, CMPK1, TK2, AK4, DCK, AK9, ADSS2
GO:0034121	regulation of toll-like receptor signaling pathway	9/1438	77/18903	0.129522	0.918219	0.901422	CAV1/LTF/IRF4/SARM1/OTUD4/PJA2/CD300A/TLR3/LBP	9	CAV1, LTF, IRF4, SARM1, OTUD4, PJA2, CD300A, TLR3, LBP
GO:0072088	nephron epithelium morphogenesis	9/1438	77/18903	0.129522	0.918219	0.901422	BMP4/HS2ST1/CTNNB1/PTCH1/MYC/HS3ST3B1/VEGFA/GLI3/IRX1	9	BMP4, HS2ST1, CTNNB1, PTCH1, MYC, HS3ST3B1, VEGFA, GLI3, IRX1
GO:0072001	renal system development	30/1438	318/18903	0.130009	0.918219	0.901422	SDC1/RBP4/WFS1/WNT7B/FLCN/MMP17/COL4A4/CENPF/LIN28A/LAMB2/BMP4/HS2ST1/CTNNB1/RRM2B/NUP107/APH1A/PTCH1/RARA/MYC/JAG1/HS3ST3B1/PDGFRA/VEGFA/GLI2/CYP4A22/AMER1/RET/GLI3/STRA6/IRX1	30	SDC1, RBP4, WFS1, WNT7B, FLCN, MMP17, COL4A4, CENPF, LIN28A, LAMB2, BMP4, HS2ST1, CTNNB1, RRM2B, NUP107, APH1A, PTCH1, RARA, MYC, JAG1, HS3ST3B1, PDGFRA, VEGFA, GLI2, CYP4A22, AMER1, RET, GLI3, STRA6, IRX1
GO:0051101	regulation of DNA binding	13/1438	121/18903	0.130242	0.918219	0.901422	HJURP/IGF1/HMGA2/HIPK2/AGER/CDT1/IRF4/PER2/NFKBIA/IFI16/CTNNB1/ZBTB7C/HDAC2	13	HJURP, IGF1, HMGA2, HIPK2, AGER, CDT1, IRF4, PER2, NFKBIA, IFI16, CTNNB1, ZBTB7C, HDAC2
GO:0016570	histone modification	43/1438	474/18903	0.130272	0.918219	0.901422	H1-5/TET1/CHEK1/FLCN/PAX5/SNAI2/ACTL6B/UHRF1/IRF4/KMT2A/H1-4/NSD2/PRMT1/YEATS2/SETBP1/CHD5/PER2/SMARCB1/EHMT2/PRKD2/KAT6A/RNF8/TBL1XR1/KANSL1/CUL4B/PRDM5/CTNNB1/MSL3P1/NFYC/RBBP4/HCFC2/MORF4L1/BMI1/TP53/HOPX/BCL6/TRERF1/PRDM16/RNF2/HDAC2/AUTS2/KDM4C/VEGFA	43	TET1, CHEK1, FLCN, PAX5, SNAI2, ACTL6B, UHRF1, IRF4, KMT2A, NSD2, PRMT1, YEATS2, SETBP1, CHD5, PER2, SMARCB1, EHMT2, PRKD2, KAT6A, RNF8, TBL1XR1, KANSL1, CUL4B, PRDM5, CTNNB1, MSL3P1, NFYC, RBBP4, HCFC2, MORF4L1, BMI1, TP53, HOPX, BCL6, TRERF1, PRDM16, RNF2, HDAC2, AUTS2, KDM4C, VEGFA, H1-5, H1-4
GO:0010718	positive regulation of epithelial to mesenchymal transition	7/1438	56/18903	0.130956	0.918219	0.901422	BMP4/CTNNB1/SDCBP/ZNF703/PDPN/HDAC2/JAG1	7	BMP4, CTNNB1, SDCBP, ZNF703, PDPN, HDAC2, JAG1
GO:0043370	regulation of CD4-positive, alpha-beta T cell differentiation	7/1438	56/18903	0.130956	0.918219	0.901422	IL4/IRF4/NFKBIZ/BCL6/CBFB/TBX21/RARA	7	IL4, IRF4, NFKBIZ, BCL6, CBFB, TBX21, RARA
GO:0007409	axonogenesis	40/1438	438/18903	0.130969	0.918219	0.901422	UCHL1/DRGX/UNC5C/BRSK2/LAMB2/SEMA6B/CRABP2/EFNB1/FEZ2/KIF5B/B3GNT2/PTCH1/SHTN1/NRXN1/DSCAML1/LRRC4C/HOXA2/FEZF2/ETV1/DPYSL5/VAX2/VASP/AUTS2/FN1/SLITRK2/ATP8A2/NTN1/POU4F3/APLP1/VEGFA/GBX2/ENAH/KALRN/GLI2/SEMA6D/CCKAR/SCN1B/RET/GLI3/OPHN1	40	UCHL1, DRGX, UNC5C, BRSK2, LAMB2, SEMA6B, CRABP2, EFNB1, FEZ2, KIF5B, B3GNT2, PTCH1, SHTN1, NRXN1, DSCAML1, LRRC4C, HOXA2, FEZF2, ETV1, DPYSL5, VAX2, VASP, AUTS2, FN1, SLITRK2, ATP8A2, NTN1, POU4F3, APLP1, VEGFA, GBX2, ENAH, KALRN, GLI2, SEMA6D, CCKAR, SCN1B, RET, GLI3, OPHN1
GO:0005976	polysaccharide metabolic process	12/1438	110/18903	0.131024	0.918219	0.901422	IGF1/NHLRC1/B3GNT9/PASK/PER2/HS2ST1/NDST3/B3GNT2/PTGES3/PPP1CB/AGL/HAS3	12	IGF1, NHLRC1, B3GNT9, PASK, PER2, HS2ST1, NDST3, B3GNT2, PTGES3, PPP1CB, AGL, HAS3
GO:1905039	carboxylic acid transmembrane transport	16/1438	155/18903	0.131171	0.918219	0.901422	SLC38A4/SLC38A10/ABCD1/SLC25A10/SLC25A2/SLC6A18/SLC1A5/PER2/MFSD12/SLC6A6/SLC38A2/SLC13A5/SLC43A2/SLC36A3/SLC38A6/SLC7A4	16	SLC38A4, SLC38A10, ABCD1, SLC25A10, SLC25A2, SLC6A18, SLC1A5, PER2, MFSD12, SLC6A6, SLC38A2, SLC13A5, SLC43A2, SLC36A3, SLC38A6, SLC7A4
GO:0061326	renal tubule development	11/1438	99/18903	0.131301	0.918219	0.901422	WNT7B/BMP4/HS2ST1/CTNNB1/PTCH1/MYC/JAG1/HS3ST3B1/VEGFA/GLI3/IRX1	11	WNT7B, BMP4, HS2ST1, CTNNB1, PTCH1, MYC, JAG1, HS3ST3B1, VEGFA, GLI3, IRX1
GO:0035994	response to muscle stretch	4/1438	26/18903	0.131326	0.918219	0.901422	SLC9A1/NFKBIA/CTNNB1/ANKRD23	4	SLC9A1, NFKBIA, CTNNB1, ANKRD23
GO:0051016	barbed-end actin filament capping	4/1438	26/18903	0.131326	0.918219	0.901422	CAPZB/MTPN/CRACD/CAPZA1	4	CAPZB, MTPN, CAPZA1, CRACD
GO:0051238	sequestering of metal ion	4/1438	26/18903	0.131326	0.918219	0.901422	LMAN1/SLC30A2/F9/CASQ2	4	LMAN1, SLC30A2, F9, CASQ2
GO:1900151	regulation of nuclear-transcribed mRNA catabolic process, deadenylation-dependent decay	4/1438	26/18903	0.131326	0.918219	0.901422	IGF2BP1/CNOT7/TNRC6C/ZFP36L2	4	IGF2BP1, CNOT7, TNRC6C, ZFP36L2
GO:0048736	appendage development	18/1438	178/18903	0.131834	0.918219	0.901422	B9D1/HOXD9/FGF4/CRABP2/BMP4/CTNNB1/BMPR1A/PTCH1/RSPO2/BBS7/RARA/CIBAR1/MAP3K20/HDAC2/TBX5/PBX2/GLI3/TMEM231	18	B9D1, HOXD9, FGF4, CRABP2, BMP4, CTNNB1, BMPR1A, PTCH1, RSPO2, BBS7, RARA, MAP3K20, HDAC2, TBX5, PBX2, GLI3, TMEM231, CIBAR1
GO:0060173	limb development	18/1438	178/18903	0.131834	0.918219	0.901422	B9D1/HOXD9/FGF4/CRABP2/BMP4/CTNNB1/BMPR1A/PTCH1/RSPO2/BBS7/RARA/CIBAR1/MAP3K20/HDAC2/TBX5/PBX2/GLI3/TMEM231	18	B9D1, HOXD9, FGF4, CRABP2, BMP4, CTNNB1, BMPR1A, PTCH1, RSPO2, BBS7, RARA, MAP3K20, HDAC2, TBX5, PBX2, GLI3, TMEM231, CIBAR1
GO:0048701	embryonic cranial skeleton morphogenesis	6/1438	46/18903	0.134029	0.918219	0.901422	PAX5/MTHFD1L/BMP4/HOXA2/PDGFRA/GLI3	6	PAX5, MTHFD1L, BMP4, HOXA2, PDGFRA, GLI3
GO:0048806	genitalia development	6/1438	46/18903	0.134029	0.918219	0.901422	RBP4/CTNNB1/NEUROG1/PDGFRA/STRA6/LHCGR	6	RBP4, CTNNB1, NEUROG1, PDGFRA, STRA6, LHCGR
GO:0070266	necroptotic process	6/1438	46/18903	0.134029	0.918219	0.901422	CAV1/FZD9/SLC25A4/CYLD/TP53/TLR3	6	CAV1, FZD9, SLC25A4, CYLD, TP53, TLR3
GO:0001574	ganglioside biosynthetic process	3/1438	17/18903	0.134548	0.918219	0.901422	ST6GALNAC4/ST8SIA2/ST3GAL3	3	ST6GALNAC4, ST8SIA2, ST3GAL3
GO:0003184	pulmonary valve morphogenesis	3/1438	17/18903	0.134548	0.918219	0.901422	BMP4/JAG1/STRA6	3	BMP4, JAG1, STRA6
GO:0007096	regulation of exit from mitosis	3/1438	17/18903	0.134548	0.918219	0.901422	CDCA5/CDC14C/NEUROG1	3	CDCA5, CDC14C, NEUROG1
GO:0007135	meiosis II	3/1438	17/18903	0.134548	0.918219	0.901422	BUB1/BUB1B/STAG2	3	BUB1, BUB1B, STAG2
GO:0007379	segment specification	3/1438	17/18903	0.134548	0.918219	0.901422	BMI1/HOXA2/IRX1	3	BMI1, HOXA2, IRX1
GO:0019885	antigen processing and presentation of endogenous peptide antigen via MHC class I	3/1438	17/18903	0.134548	0.918219	0.901422	ABCB9/AZGP1/HLA-A	3	ABCB9, AZGP1, HLA-A
GO:0021513	spinal cord dorsal/ventral patterning	3/1438	17/18903	0.134548	0.918219	0.901422	GLI2/RFX4/GLI3	3	GLI2, RFX4, GLI3
GO:0032328	alanine transport	3/1438	17/18903	0.134548	0.918219	0.901422	SLC6A6/SLC38A2/SLC36A3	3	SLC6A6, SLC38A2, SLC36A3
GO:0033194	response to hydroperoxide	3/1438	17/18903	0.134548	0.918219	0.901422	CD38/TP53INP1/SP1	3	CD38, TP53INP1, SP1
GO:0036159	inner dynein arm assembly	3/1438	17/18903	0.134548	0.918219	0.901422	DNAH7/CCDC103/DNAAF6	3	DNAH7, CCDC103, DNAAF6
GO:0042481	regulation of odontogenesis	3/1438	17/18903	0.134548	0.918219	0.901422	BMP4/RSPO2/CSF1	3	BMP4, RSPO2, CSF1
GO:0043923	positive regulation by host of viral transcription	3/1438	17/18903	0.134548	0.918219	0.901422	SMARCB1/HPN/SP1	3	SMARCB1, HPN, SP1
GO:0048557	embryonic digestive tract morphogenesis	3/1438	17/18903	0.134548	0.918219	0.901422	ID2/PDGFRA/GLI3	3	ID2, PDGFRA, GLI3
GO:0048875	chemical homeostasis within a tissue	3/1438	17/18903	0.134548	0.918219	0.901422	SFTPD/ADGRF5/VEGFA	3	SFTPD, ADGRF5, VEGFA
GO:0061709	reticulophagy	3/1438	17/18903	0.134548	0.918219	0.901422	ATG2A/SNX30/UBA5	3	ATG2A, SNX30, UBA5
GO:0061983	meiosis II cell cycle process	3/1438	17/18903	0.134548	0.918219	0.901422	BUB1/BUB1B/STAG2	3	BUB1, BUB1B, STAG2
GO:0072224	metanephric glomerulus development	3/1438	17/18903	0.134548	0.918219	0.901422	LAMB2/PDGFRA/RET	3	LAMB2, PDGFRA, RET
GO:1903541	regulation of exosomal secretion	3/1438	17/18903	0.134548	0.918219	0.901422	SDC1/SDCBP/PDCD6IP	3	SDC1, SDCBP, PDCD6IP
GO:0000018	regulation of DNA recombination	14/1438	133/18903	0.134783	0.918219	0.901422	H1-5/IL4/CHEK1/H1-1/H1-4/NSD2/CD40/FBH1/PTPRC/H1-8/MORF4L1/BCL6/ALYREF/TBX21	14	IL4, CHEK1, NSD2, CD40, FBH1, PTPRC, MORF4L1, BCL6, ALYREF, TBX21, H1-5, H1-1, H1-4, H1-8
GO:0002702	positive regulation of production of molecular mediator of immune response	14/1438	133/18903	0.134783	0.918219	0.901422	MZB1/IL4/RBP4/PGC/XBP1/NSD2/CD40/HLA-A/TLR4/PTPRC/CD160/TBX21/TLR3/BCL10	14	MZB1, IL4, RBP4, PGC, XBP1, NSD2, CD40, HLA-A, TLR4, PTPRC, CD160, TBX21, TLR3, BCL10
GO:0000423	mitophagy	5/1438	36/18903	0.134937	0.918219	0.901422	ATG4B/SLC25A4/RIMOC1/VPS13C/TP53	5	ATG4B, SLC25A4, VPS13C, TP53, RIMOC1
GO:0001569	branching involved in blood vessel morphogenesis	5/1438	36/18903	0.134937	0.918219	0.901422	CTNNB1/GNA13/VEGFA/GBX2/NRARP	5	CTNNB1, GNA13, VEGFA, GBX2, NRARP
GO:0006026	aminoglycan catabolic process	5/1438	36/18903	0.134937	0.918219	0.901422	HMMR/LYG2/HEXB/SPAM1/CEMIP	5	HMMR, LYG2, HEXB, SPAM1, CEMIP
GO:0050869	negative regulation of B cell activation	5/1438	36/18903	0.134937	0.918219	0.901422	TNFRSF13B/ID2/BCL6/MNDA/CD300A	5	TNFRSF13B, ID2, BCL6, MNDA, CD300A
GO:0051930	regulation of sensory perception of pain	5/1438	36/18903	0.134937	0.918219	0.901422	OPRD1/SLC9A1/OPRL1/ZFHX2/VIP	5	OPRD1, SLC9A1, OPRL1, ZFHX2, VIP
GO:0051931	regulation of sensory perception	5/1438	36/18903	0.134937	0.918219	0.901422	OPRD1/SLC9A1/OPRL1/ZFHX2/VIP	5	OPRD1, SLC9A1, OPRL1, ZFHX2, VIP
GO:0071711	basement membrane organization	5/1438	36/18903	0.134937	0.918219	0.901422	CAV1/NID2/LAMB2/MMP11/HPN	5	CAV1, NID2, LAMB2, MMP11, HPN
GO:0042531	positive regulation of tyrosine phosphorylation of STAT protein	8/1438	67/18903	0.134999	0.918219	0.901422	IL4/IGF1/CD40/GHR/TNFRSF1A/ARL2BP/IFNL1/HDAC2	8	IL4, IGF1, CD40, GHR, TNFRSF1A, ARL2BP, IFNL1, HDAC2
GO:0072171	mesonephric tubule morphogenesis	8/1438	67/18903	0.134999	0.918219	0.901422	BMP4/HS2ST1/CTNNB1/PTCH1/MYC/HS3ST3B1/VEGFA/GLI3	8	BMP4, HS2ST1, CTNNB1, PTCH1, MYC, HS3ST3B1, VEGFA, GLI3
GO:0045580	regulation of T cell differentiation	18/1438	179/18903	0.136763	0.929097	0.912102	IL4/ACTL6B/IRF4/XBP1/FANCA/SMARCB1/BMP4/NFKBIZ/PTPRC/BCL6/FGL2/IFNL1/CBFB/TBX21/RARA/GLI2/NRARP/GLI3	18	IL4, ACTL6B, IRF4, XBP1, FANCA, SMARCB1, BMP4, NFKBIZ, PTPRC, BCL6, FGL2, IFNL1, CBFB, TBX21, RARA, GLI2, NRARP, GLI3
GO:1901264	carbohydrate derivative transport	9/1438	78/18903	0.137159	0.929542	0.912538	ABCD1/SLC25A4/SLC35B1/SLC10A7/SLC17A9/SLC25A24/SLC29A4/SLC25A31/LBP	9	ABCD1, SLC25A4, SLC35B1, SLC10A7, SLC17A9, SLC25A24, SLC29A4, SLC25A31, LBP
GO:1902475	L-alpha-amino acid transmembrane transport	9/1438	78/18903	0.137159	0.929542	0.912538	SLC38A4/SLC38A10/SLC25A2/SLC1A5/PER2/SLC38A2/SLC43A2/SLC36A3/SLC38A6	9	SLC38A4, SLC38A10, SLC25A2, SLC1A5, PER2, SLC38A2, SLC43A2, SLC36A3, SLC38A6
GO:0034446	substrate adhesion-dependent cell spreading	12/1438	111/18903	0.137368	0.929837	0.912828	SRCIN1/RREB1/LAMB2/LAMC3/CORO1C/MYADM/ANTXR1/PDPN/FN1/S100A10/PKP2/FZD4	12	SRCIN1, RREB1, LAMB2, LAMC3, CORO1C, MYADM, ANTXR1, PDPN, FN1, S100A10, PKP2, FZD4
GO:0072507	divalent inorganic cation homeostasis	33/1438	356/18903	0.137913	0.929909	0.912899	CAV1/HSP90B1/WFS1/SLC30A2/ATP13A1/FZD9/GPR3/ATP2B2/ATP2A1/SLC10A7/CD40/KCTD17/MCOLN1/LIME1/TMC8/PTPRC/HEXB/MT4/TRPC6/ANK2/PRKCE/CXCL9/GRIA1/CDH23/CASQ2/TRPM8/SLC30A6/CEMIP/TMEM64/CALCA/DRD1/CCL23/LHCGR	33	CAV1, HSP90B1, WFS1, SLC30A2, ATP13A1, FZD9, GPR3, ATP2B2, ATP2A1, SLC10A7, CD40, KCTD17, MCOLN1, LIME1, TMC8, PTPRC, HEXB, MT4, TRPC6, ANK2, PRKCE, CXCL9, GRIA1, CDH23, CASQ2, TRPM8, SLC30A6, CEMIP, TMEM64, CALCA, DRD1, CCL23, LHCGR
GO:1990830	cellular response to leukemia inhibitory factor	11/1438	100/18903	0.138024	0.929909	0.912899	GLDC/MYBL2/SRM/FGF4/PADI2/MYNN/PRDM5/B3GNT2/RNF125/EFHC2/FZD4	11	GLDC, MYBL2, SRM, FGF4, PADI2, MYNN, PRDM5, B3GNT2, RNF125, EFHC2, FZD4
GO:0034644	cellular response to UV	10/1438	89/18903	0.13804	0.929909	0.912899	CHEK1/CDC25A/H2AC25/TP53INP1/CDKN1A/CUL4B/TP53/MMP3/MYC/MFAP4	10	CHEK1, CDC25A, TP53INP1, CDKN1A, CUL4B, TP53, MMP3, MYC, MFAP4, H2AC25
GO:0050000	chromosome localization	10/1438	89/18903	0.13804	0.929909	0.912899	BIRC5/DLGAP5/SPAG5/CCNB1/CDCA5/KIF2C/CDT1/CENPF/TERB2/FMN2	10	BIRC5, DLGAP5, SPAG5, CCNB1, CDCA5, KIF2C, CDT1, CENPF, TERB2, FMN2
GO:0010332	response to gamma radiation	7/1438	57/18903	0.140115	0.934209	0.91712	CDKN1A/PTPRC/PRKDC/TSPYL5/TP53/MYC/MAP3K20	7	CDKN1A, PTPRC, PRKDC, TSPYL5, TP53, MYC, MAP3K20
GO:0006888	endoplasmic reticulum to Golgi vesicle-mediated transport	14/1438	134/18903	0.140619	0.934209	0.91712	LMAN1/SEC24A/ANK1/SEC13/PREB/TMED9/COG3/SAR1A/TRAPPC10/SEC23A/SEC24B/YIPF5/MIA2/GAS1	14	LMAN1, SEC24A, ANK1, SEC13, PREB, TMED9, COG3, SAR1A, TRAPPC10, SEC23A, SEC24B, YIPF5, MIA2, GAS1
GO:0001822	kidney development	29/1438	309/18903	0.140694	0.934209	0.91712	SDC1/WFS1/WNT7B/FLCN/MMP17/COL4A4/CENPF/LIN28A/LAMB2/BMP4/HS2ST1/CTNNB1/RRM2B/NUP107/APH1A/PTCH1/RARA/MYC/JAG1/HS3ST3B1/PDGFRA/VEGFA/GLI2/CYP4A22/AMER1/RET/GLI3/STRA6/IRX1	29	SDC1, WFS1, WNT7B, FLCN, MMP17, COL4A4, CENPF, LIN28A, LAMB2, BMP4, HS2ST1, CTNNB1, RRM2B, NUP107, APH1A, PTCH1, RARA, MYC, JAG1, HS3ST3B1, PDGFRA, VEGFA, GLI2, CYP4A22, AMER1, RET, GLI3, STRA6, IRX1
GO:0055074	calcium ion homeostasis	29/1438	309/18903	0.140694	0.934209	0.91712	CAV1/HSP90B1/WFS1/ATP13A1/FZD9/GPR3/ATP2B2/ATP2A1/SLC10A7/CD40/KCTD17/MCOLN1/LIME1/PTPRC/HEXB/TRPC6/ANK2/PRKCE/CXCL9/GRIA1/CDH23/CASQ2/TRPM8/CEMIP/TMEM64/CALCA/DRD1/CCL23/LHCGR	29	CAV1, HSP90B1, WFS1, ATP13A1, FZD9, GPR3, ATP2B2, ATP2A1, SLC10A7, CD40, KCTD17, MCOLN1, LIME1, PTPRC, HEXB, TRPC6, ANK2, PRKCE, CXCL9, GRIA1, CDH23, CASQ2, TRPM8, CEMIP, TMEM64, CALCA, DRD1, CCL23, LHCGR
GO:0061564	axon development	44/1438	490/18903	0.141825	0.934209	0.91712	UCHL1/DRGX/UNC5C/BRSK2/LAMB2/SEMA6B/CRABP2/EFNB1/FEZ2/KIF5B/B3GNT2/PTCH1/SHTN1/NRXN1/PTPRF/DSCAML1/LRRC4C/HOXA2/FEZF2/CAMSAP2/ETV1/CRTAC1/DPYSL5/VAX2/VASP/AUTS2/FN1/SLITRK2/ATP8A2/NTN1/POU4F3/APLP1/VEGFA/GBX2/ENAH/KALRN/GLI2/SEMA6D/CCKAR/RGMA/SCN1B/RET/GLI3/OPHN1	44	UCHL1, DRGX, UNC5C, BRSK2, LAMB2, SEMA6B, CRABP2, EFNB1, FEZ2, KIF5B, B3GNT2, PTCH1, SHTN1, NRXN1, PTPRF, DSCAML1, LRRC4C, HOXA2, FEZF2, CAMSAP2, ETV1, CRTAC1, DPYSL5, VAX2, VASP, AUTS2, FN1, SLITRK2, ATP8A2, NTN1, POU4F3, APLP1, VEGFA, GBX2, ENAH, KALRN, GLI2, SEMA6D, CCKAR, RGMA, SCN1B, RET, GLI3, OPHN1
GO:0044839	cell cycle G2/M phase transition	16/1438	157/18903	0.141862	0.934209	0.91712	CDK1/CCNB2/MELK/FOXM1/CHEK1/BRSK2/CDC25A/CCNB1/CENPF/CDK2/DBF4B/CDKN1A/BACH1/RRM2B/TP53/NBN	16	CDK1, CCNB2, MELK, FOXM1, CHEK1, BRSK2, CDC25A, CCNB1, CENPF, CDK2, DBF4B, CDKN1A, BACH1, RRM2B, TP53, NBN
GO:0048754	branching morphogenesis of an epithelial tube	16/1438	157/18903	0.141862	0.934209	0.91712	CLIC4/BMP4/CTNNB1/PTCH1/GNA13/RSPO2/CSMD1/MYC/HS3ST3B1/VEGFA/GBX2/GLI2/NRARP/GLI3/CTSZ/CSF1	16	CLIC4, BMP4, CTNNB1, PTCH1, GNA13, RSPO2, CSMD1, MYC, HS3ST3B1, VEGFA, GBX2, GLI2, NRARP, GLI3, CTSZ, CSF1
GO:0071482	cellular response to light stimulus	13/1438	123/18903	0.1424	0.934209	0.91712	CHEK1/CDC25A/H2AC25/TP53INP1/CDKN1A/CRY1/CUL4B/TP53/MMP3/MYC/GRK1/TRPM1/MFAP4	13	CHEK1, CDC25A, TP53INP1, CDKN1A, CRY1, CUL4B, TP53, MMP3, MYC, GRK1, TRPM1, MFAP4, H2AC25
GO:0000288	nuclear-transcribed mRNA catabolic process, deadenylation-dependent decay	8/1438	68/18903	0.143457	0.934209	0.91712	IGF2BP1/DCPS/EIF4ENIF1/CNOT7/TNRC6C/ZFP36L2/TUT4/CNOT8	8	IGF2BP1, DCPS, EIF4ENIF1, CNOT7, TNRC6C, ZFP36L2, TUT4, CNOT8
GO:0042987	amyloid precursor protein catabolic process	8/1438	68/18903	0.143457	0.934209	0.91712	IGF1/ADAM19/AGER/PRNP/APH1A/RTN3/LRRTM3/SP1	8	IGF1, ADAM19, AGER, PRNP, APH1A, RTN3, LRRTM3, SP1
GO:0046513	ceramide biosynthetic process	8/1438	68/18903	0.143457	0.934209	0.91712	SIRT3/ASAH2/SPHK1/ST6GALNAC4/SPTLC1/ST8SIA2/ST3GAL3/SPTLC3	8	SIRT3, ASAH2, SPHK1, ST6GALNAC4, SPTLC1, ST8SIA2, ST3GAL3, SPTLC3
GO:0070936	protein K48-linked ubiquitination	8/1438	68/18903	0.143457	0.934209	0.91712	RNF126/RNF8/UBE2R2/HACE1/RFFL/NMI/KBTBD7/RNF152	8	RNF126, RNF8, UBE2R2, HACE1, RFFL, NMI, KBTBD7, RNF152
GO:0036503	ERAD pathway	12/1438	112/18903	0.143875	0.934209	0.91712	CAV1/HSP90B1/DERL3/WFS1/BRSK2/SDF2L1/XBP1/ERLEC1/USP19/ERLIN2/SEL1L/UGGT2	12	CAV1, HSP90B1, DERL3, WFS1, BRSK2, SDF2L1, XBP1, ERLEC1, USP19, ERLIN2, SEL1L, UGGT2
GO:0072073	kidney epithelium development	15/1438	146/18903	0.144294	0.934209	0.91712	SDC1/WNT7B/LAMB2/BMP4/HS2ST1/CTNNB1/PTCH1/RARA/MYC/JAG1/HS3ST3B1/VEGFA/RET/GLI3/IRX1	15	SDC1, WNT7B, LAMB2, BMP4, HS2ST1, CTNNB1, PTCH1, RARA, MYC, JAG1, HS3ST3B1, VEGFA, RET, GLI3, IRX1
GO:0007622	rhythmic behavior	6/1438	47/18903	0.144389	0.934209	0.91712	GPR176/OPRL1/AHCY/ID2/TP53/ADRB1	6	GPR176, OPRL1, AHCY, ID2, TP53, ADRB1
GO:0045601	regulation of endothelial cell differentiation	6/1438	47/18903	0.144389	0.934209	0.91712	BMP4/CTNNB1/BTG1/TNFRSF1A/JAG1/VEGFA	6	BMP4, CTNNB1, BTG1, TNFRSF1A, JAG1, VEGFA
GO:0048286	lung alveolus development	6/1438	47/18903	0.144389	0.934209	0.91712	SFTPD/BMP4/HOPX/PTGES3/STRA6/ERRFI1	6	SFTPD, BMP4, HOPX, PTGES3, STRA6, ERRFI1
GO:0061458	reproductive system development	29/1438	310/18903	0.144551	0.934209	0.91712	SDC1/SOX15/RBP4/ASPM/PRDX4/EAF2/FANCA/BMP4/PLEKHA1/CTNNB1/NUP107/RNF38/LFNG/PTCH1/RARA/TLR3/CSMD1/TSPY2/NEUROG1/PDGFRA/NRIP1/VEGFA/AMHR2/GDF9/GLI3/FZD4/STRA6/LHCGR/HESX1	29	SDC1, SOX15, RBP4, ASPM, PRDX4, EAF2, FANCA, BMP4, PLEKHA1, CTNNB1, NUP107, RNF38, LFNG, PTCH1, RARA, TLR3, CSMD1, TSPY2, NEUROG1, PDGFRA, NRIP1, VEGFA, AMHR2, GDF9, GLI3, FZD4, STRA6, LHCGR, HESX1
GO:0007059	chromosome segregation	35/1438	382/18903	0.144867	0.934209	0.91712	BUB1/BIRC5/CDCA2/ZWINT/BUB1B/OIP5/TRIP13/HJURP/SPC24/DLGAP5/SPAG5/ACTL6B/CCNB1/DDX11/CDCA5/KIF2C/CDT1/CENPF/MKI67/PTTG1/SMARCB1/EHMT2/ESCO1/ARL8B/CTNNB1/ARL8A/DUSP1/TERB2/PLSCR1/BCL7B/RAD21L1/FMN2/STAG2/SMC5/M1AP	35	BUB1, BIRC5, CDCA2, ZWINT, BUB1B, OIP5, TRIP13, HJURP, SPC24, DLGAP5, SPAG5, ACTL6B, CCNB1, DDX11, CDCA5, KIF2C, CDT1, CENPF, MKI67, PTTG1, SMARCB1, EHMT2, ESCO1, ARL8B, CTNNB1, ARL8A, DUSP1, TERB2, PLSCR1, BCL7B, RAD21L1, FMN2, STAG2, SMC5, M1AP
GO:0061337	cardiac conduction	11/1438	101/18903	0.144927	0.934209	0.91712	CAV1/ATP2B2/SLC9A1/ATP2A1/HCN2/ANK2/CASQ2/TBX5/TMEM65/SCN1B/PKP2	11	CAV1, ATP2B2, SLC9A1, ATP2A1, HCN2, ANK2, CASQ2, TBX5, TMEM65, SCN1B, PKP2
GO:1902476	chloride transmembrane transport	11/1438	101/18903	0.144927	0.934209	0.91712	CLIC4/ANO7/GABRR3/GABRE/ANO9/SLC12A6/CLDN17/SLC26A1/GLRB/SLC12A5/GABRD	11	CLIC4, ANO7, GABRR3, GABRE, ANO9, SLC12A6, CLDN17, SLC26A1, GLRB, SLC12A5, GABRD
GO:1990823	response to leukemia inhibitory factor	11/1438	101/18903	0.144927	0.934209	0.91712	GLDC/MYBL2/SRM/FGF4/PADI2/MYNN/PRDM5/B3GNT2/RNF125/EFHC2/FZD4	11	GLDC, MYBL2, SRM, FGF4, PADI2, MYNN, PRDM5, B3GNT2, RNF125, EFHC2, FZD4
GO:0050670	regulation of lymphocyte proliferation	23/1438	239/18903	0.144951	0.934209	0.91712	MZB1/CD38/TNFRSF13B/IL4/IGF1/AGER/CCDC88B/CD40/SFTPD/HLA-A/CDKN1A/EFNB1/BMP4/TLR4/PTPRC/CTNNB1/PRNP/BMI1/BCL6/MNDA/CD300A/AHR/GPNMB	23	MZB1, CD38, TNFRSF13B, IL4, IGF1, AGER, CCDC88B, CD40, SFTPD, HLA-A, CDKN1A, EFNB1, BMP4, TLR4, PTPRC, CTNNB1, PRNP, BMI1, BCL6, MNDA, CD300A, AHR, GPNMB
GO:0002292	T cell differentiation involved in immune response	9/1438	79/18903	0.145023	0.934209	0.91712	IL4/IRF4/NFKBIZ/PTGER4/BCL6/FGL2/IFNL1/TBX21/RARA	9	IL4, IRF4, NFKBIZ, PTGER4, BCL6, FGL2, IFNL1, TBX21, RARA
GO:0036465	synaptic vesicle recycling	9/1438	79/18903	0.145023	0.934209	0.91712	GAK/ARF6/NLGN4X/SYT2/FCHO2/PLAA/SYT8/SYT1/OPHN1	9	GAK, ARF6, NLGN4X, SYT2, FCHO2, PLAA, SYT8, SYT1, OPHN1
GO:0061333	renal tubule morphogenesis	9/1438	79/18903	0.145023	0.934209	0.91712	BMP4/HS2ST1/CTNNB1/PTCH1/MYC/HS3ST3B1/VEGFA/GLI3/IRX1	9	BMP4, HS2ST1, CTNNB1, PTCH1, MYC, HS3ST3B1, VEGFA, GLI3, IRX1
GO:1903556	negative regulation of tumor necrosis factor superfamily cytokine production	9/1438	79/18903	0.145023	0.934209	0.91712	GAS6/IL4/IGF1/LTF/TLR4/RARA/GPNMB/ERRFI1/LBP	9	GAS6, IL4, IGF1, LTF, TLR4, RARA, GPNMB, ERRFI1, LBP
GO:2000514	regulation of CD4-positive, alpha-beta T cell activation	9/1438	79/18903	0.145023	0.934209	0.91712	IL4/AGER/IRF4/NFKBIZ/BCL6/CBFB/CD160/TBX21/RARA	9	IL4, AGER, IRF4, NFKBIZ, BCL6, CBFB, CD160, TBX21, RARA
GO:0006029	proteoglycan metabolic process	10/1438	90/18903	0.145391	0.934209	0.91712	IGF1/CHPF/CHST14/HS2ST1/NDST3/CTNNB1/HPSE/HS3ST3B1/HS6ST2/HS3ST5	10	IGF1, CHPF, CHST14, HS2ST1, NDST3, CTNNB1, HPSE, HS3ST3B1, HS6ST2, HS3ST5
GO:0016101	diterpenoid metabolic process	10/1438	90/18903	0.145391	0.934209	0.91712	RBP4/ALDH8A1/CYP2D6/CRABP2/CRABP1/ALDH1A1/AKR1B15/CYP3A5/RBP3/SDR9C7	10	RBP4, ALDH8A1, CYP2D6, CRABP2, CRABP1, ALDH1A1, AKR1B15, CYP3A5, RBP3, SDR9C7
GO:2000177	regulation of neural precursor cell proliferation	10/1438	90/18903	0.145391	0.934209	0.91712	SHCBP1/ASPM/FZD9/CTNNB1/ID2/TP53/HIF1A/VEGFA/WDR62/GLI3	10	SHCBP1, ASPM, FZD9, CTNNB1, ID2, TP53, HIF1A, VEGFA, WDR62, GLI3
GO:0001573	ganglioside metabolic process	4/1438	27/18903	0.145436	0.934209	0.91712	ST6GALNAC4/HEXB/ST8SIA2/ST3GAL3	4	ST6GALNAC4, HEXB, ST8SIA2, ST3GAL3
GO:0006760	folic acid-containing compound metabolic process	4/1438	27/18903	0.145436	0.934209	0.91712	GGH/TYMS/MTHFD1L/ALDH1L1	4	GGH, TYMS, MTHFD1L, ALDH1L1
GO:0007350	blastoderm segmentation	4/1438	27/18903	0.145436	0.934209	0.91712	PCSK6/TASOR/TDRD10/NEUROG1	4	PCSK6, TDRD10, NEUROG1, TASOR
GO:0010875	positive regulation of cholesterol efflux	4/1438	27/18903	0.145436	0.934209	0.91712	CAV1/CES1/NFKBIA/PTCH1	4	CAV1, CES1, NFKBIA, PTCH1
GO:0018027	peptidyl-lysine dimethylation	4/1438	27/18903	0.145436	0.934209	0.91712	KMT2A/SETBP1/SMARCB1/EHMT2	4	KMT2A, SETBP1, SMARCB1, EHMT2
GO:0036296	response to increased oxygen levels	4/1438	27/18903	0.145436	0.934209	0.91712	CAV1/ATP6V0D1/PDPN/HDAC2	4	CAV1, ATP6V0D1, PDPN, HDAC2
GO:0051571	positive regulation of histone H3-K4 methylation	4/1438	27/18903	0.145436	0.934209	0.91712	KMT2A/KANSL1/CTNNB1/AUTS2	4	KMT2A, KANSL1, CTNNB1, AUTS2
GO:1905820	positive regulation of chromosome separation	4/1438	27/18903	0.145436	0.934209	0.91712	BIRC5/DLGAP5/CDT1/PLSCR1	4	BIRC5, DLGAP5, CDT1, PLSCR1
GO:2000647	negative regulation of stem cell proliferation	4/1438	27/18903	0.145436	0.934209	0.91712	SNAI2/PTCH1/TP53/GLI3	4	SNAI2, PTCH1, TP53, GLI3
GO:0000070	mitotic sister chromatid segregation	20/1438	204/18903	0.145654	0.934209	0.91712	BUB1/BIRC5/ZWINT/BUB1B/TRIP13/SPC24/DLGAP5/SPAG5/ACTL6B/CCNB1/CDCA5/KIF2C/CDT1/CENPF/PTTG1/SMARCB1/ESCO1/DUSP1/BCL7B/SMC5	20	BUB1, BIRC5, ZWINT, BUB1B, TRIP13, SPC24, DLGAP5, SPAG5, ACTL6B, CCNB1, CDCA5, KIF2C, CDT1, CENPF, PTTG1, SMARCB1, ESCO1, DUSP1, BCL7B, SMC5
GO:1901888	regulation of cell junction assembly	20/1438	204/18903	0.145654	0.934209	0.91712	CAV1/SNAI2/SLC9A1/FZD1/ARF6/HOPX/NRXN1/CORO1C/GPC6/CUX2/LRRTM3/SLITRK2/ST8SIA2/NTN1/S100A10/TBX5/VEGFA/GPRASP3/LRRC4B/LIMCH1	20	CAV1, SNAI2, SLC9A1, FZD1, ARF6, HOPX, NRXN1, CORO1C, GPC6, CUX2, LRRTM3, SLITRK2, ST8SIA2, NTN1, S100A10, TBX5, VEGFA, LRRC4B, LIMCH1, GPRASP3
GO:0042476	odontogenesis	14/1438	135/18903	0.146592	0.935591	0.918477	SDC1/AQP3/FGF4/BMP4/CTNNB1/BMPR1A/CEMP1/RSPO2/HDAC2/PDGFRA/ODAM/GLI2/GLI3/CSF1	14	SDC1, AQP3, FGF4, BMP4, CTNNB1, BMPR1A, CEMP1, RSPO2, HDAC2, PDGFRA, ODAM, GLI2, GLI3, CSF1
GO:0001941	postsynaptic membrane organization	5/1438	37/18903	0.146867	0.935591	0.918477	FZD9/NRXN1/NLGN4X/GLRB/LRRC4	5	FZD9, NRXN1, NLGN4X, GLRB, LRRC4
GO:0002335	mature B cell differentiation	5/1438	37/18903	0.146867	0.935591	0.918477	POU2AF1/XBP1/LFNG/BCL6/IRF8	5	POU2AF1, XBP1, LFNG, BCL6, IRF8
GO:0003161	cardiac conduction system development	5/1438	37/18903	0.146867	0.935591	0.918477	BMP4/ID2/BMPR1A/HOPX/TBX5	5	BMP4, ID2, BMPR1A, HOPX, TBX5
GO:0003176	aortic valve development	5/1438	37/18903	0.146867	0.935591	0.918477	SNAI2/EMILIN1/BMP4/TNFRSF1A/JAG1	5	SNAI2, EMILIN1, BMP4, TNFRSF1A, JAG1
GO:1904358	positive regulation of telomere maintenance via telomere lengthening	5/1438	37/18903	0.146867	0.935591	0.918477	NAF1/HNRNPA2B1/NEK7/CTNNB1/PKIB	5	NAF1, HNRNPA2B1, NEK7, CTNNB1, PKIB
GO:0009100	glycoprotein metabolic process	36/1438	395/18903	0.14816	0.942274	0.925037	ITM2C/GMPPB/DERL3/IGF1/TET1/B4GALNT2/B3GNT9/CHPF/ALG14/POFUT2/RPN2/GAL3ST2/CHST14/PCSK6/COG3/NUS1/ST6GALNAC4/HS2ST1/GOLPH3/ARFGEF1/NDST3/CTNNB1/HPSE/GALNT1/B3GNT2/GALNTL6/POGLUT1/HIF1A/ITM2B/ST8SIA2/HS3ST3B1/HS6ST2/HS3ST5/ST3GAL3/UGGT2/DPY19L4	36	ITM2C, GMPPB, DERL3, IGF1, TET1, B4GALNT2, B3GNT9, CHPF, ALG14, POFUT2, RPN2, GAL3ST2, CHST14, PCSK6, COG3, NUS1, ST6GALNAC4, HS2ST1, GOLPH3, ARFGEF1, NDST3, CTNNB1, HPSE, GALNT1, B3GNT2, GALNTL6, POGLUT1, HIF1A, ITM2B, ST8SIA2, HS3ST3B1, HS6ST2, HS3ST5, ST3GAL3, UGGT2, DPY19L4
GO:0010803	regulation of tumor necrosis factor-mediated signaling pathway	7/1438	58/18903	0.149573	0.942274	0.925037	GAS6/SPPL2B/SPHK1/HIPK1/CYLD/TNFRSF1A/RFFL	7	GAS6, SPPL2B, SPHK1, HIPK1, CYLD, TNFRSF1A, RFFL
GO:0048016	inositol phosphate-mediated signaling	7/1438	58/18903	0.149573	0.942274	0.925037	IGF1/ERBB3/SLC9A1/PRNP/RCAN1/LMCD1/EFHB	7	IGF1, ERBB3, SLC9A1, PRNP, RCAN1, LMCD1, EFHB
GO:0048599	oocyte development	7/1438	58/18903	0.149573	0.942274	0.925037	TRIP13/IGF1/EHMT2/CTNNB1/TUT4/TDRD10/RPS6KA2	7	TRIP13, IGF1, EHMT2, CTNNB1, TUT4, TDRD10, RPS6KA2
GO:0061005	cell differentiation involved in kidney development	7/1438	58/18903	0.149573	0.942274	0.925037	LAMB2/BMP4/CTNNB1/PTCH1/JAG1/AMER1/GLI3	7	LAMB2, BMP4, CTNNB1, PTCH1, JAG1, AMER1, GLI3
GO:0030041	actin filament polymerization	17/1438	170/18903	0.149987	0.942274	0.925037	DIAPH3/ARHGAP40/SSH3/CAPZB/ARFGEF1/MSRB2/ARF6/PRKCE/MTPN/ARPC5/MYADM/SSH2/COTL1/VASP/CRACD/CAPZA1/CYRIB	17	DIAPH3, ARHGAP40, SSH3, CAPZB, ARFGEF1, MSRB2, ARF6, PRKCE, MTPN, ARPC5, MYADM, SSH2, COTL1, VASP, CAPZA1, CRACD, CYRIB
GO:0045598	regulation of fat cell differentiation	15/1438	147/18903	0.150095	0.942274	0.925037	LRP3/FLCN/SNAI2/RREB1/XBP1/MMP11/BBS12/ID2/ZBTB7C/ZFP36L2/PTGR3/STK3/JAG1/CCN4/TMEM64	15	LRP3, FLCN, SNAI2, RREB1, XBP1, MMP11, BBS12, ID2, ZBTB7C, ZFP36L2, STK3, JAG1, TMEM64, PTGR3, CCN4
GO:1903038	negative regulation of leukocyte cell-cell adhesion	15/1438	147/18903	0.150095	0.942274	0.925037	IL4/SFTPD/BMP4/PRNP/BCL6/FGL2/IFNL1/CBFB/CD300A/TBX21/GPNMB/SOCS6/NRARP/GLI3/FGL1	15	IL4, SFTPD, BMP4, PRNP, BCL6, FGL2, IFNL1, CBFB, CD300A, TBX21, GPNMB, SOCS6, NRARP, GLI3, FGL1
GO:0010951	negative regulation of endopeptidase activity	24/1438	252/18903	0.150299	0.942274	0.925037	BIRC5/NLRP7/GAS6/LTF/CSTL1/AHSG/PTTG1/CAST/IFI16/PRNP/SERPINB9/COL6A3/RFFL/HMSD/DNAJB6/WFDC13/IL9/WFDC11/VEGFA/SERPIND1/LOC408186/SERPINA2/KNG1/SPINK4	24	BIRC5, NLRP7, GAS6, LTF, CSTL1, AHSG, PTTG1, CAST, IFI16, PRNP, SERPINB9, COL6A3, RFFL, HMSD, DNAJB6, WFDC13, IL9, WFDC11, VEGFA, SERPIND1, SERPINA2, KNG1, SPINK4, LOC408186
GO:1903320	regulation of protein modification by small protein conjugation or removal	24/1438	252/18903	0.150299	0.942274	0.925037	CAV1/BUB1B/HMG20B/WFS1/NHLRC1/SPSB4/PER2/SPHK1/CRY1/OTUD4/CTNNB1/DCUN1D2/NXN/NDFIP2/TSPYL5/BMI1/PRKCE/HIF1A/NMI/MTBP/PLAA/ARRDC3/AMER1/BCL10	24	CAV1, BUB1B, HMG20B, WFS1, NHLRC1, SPSB4, PER2, SPHK1, CRY1, OTUD4, CTNNB1, DCUN1D2, NXN, NDFIP2, TSPYL5, BMI1, PRKCE, HIF1A, NMI, MTBP, PLAA, ARRDC3, AMER1, BCL10
GO:0045860	positive regulation of protein kinase activity	38/1438	420/18903	0.150958	0.942274	0.925037	GAS6/IL4/IGF1/HMGA2/ERBB3/LTF/CCNB1/GPRC5D/SRCIN1/ADRA2C/TPX2/AGER/MOB3B/CD40/DBF4B/CDKN1A/TLR4/PTPRC/GHR/PRNP/BMPR1A/FZD10/MTCP1/CD300A/DBF4/GPRC5C/DIPK2A/TLR3/STK3/FLT1/CCND2/AJUBA/CEMIP/VEGFA/ADAM9/CALCA/FZD4/CSF1	38	GAS6, IL4, IGF1, HMGA2, ERBB3, LTF, CCNB1, GPRC5D, SRCIN1, ADRA2C, TPX2, AGER, MOB3B, CD40, DBF4B, CDKN1A, TLR4, PTPRC, GHR, PRNP, BMPR1A, FZD10, MTCP1, CD300A, DBF4, GPRC5C, DIPK2A, TLR3, STK3, FLT1, CCND2, AJUBA, CEMIP, VEGFA, ADAM9, CALCA, FZD4, CSF1
GO:0001823	mesonephros development	11/1438	102/18903	0.152008	0.942274	0.925037	SDC1/BMP4/HS2ST1/CTNNB1/PTCH1/RARA/MYC/HS3ST3B1/VEGFA/RET/GLI3	11	SDC1, BMP4, HS2ST1, CTNNB1, PTCH1, RARA, MYC, HS3ST3B1, VEGFA, RET, GLI3
GO:0006595	polyamine metabolic process	3/1438	18/18903	0.15282	0.942274	0.925037	SRM/PAOX/SMS	3	SRM, PAOX, SMS
GO:0010522	regulation of calcium ion transport into cytosol	3/1438	18/18903	0.15282	0.942274	0.925037	CAV1/P2RX5/LHCGR	3	CAV1, P2RX5, LHCGR
GO:0010755	regulation of plasminogen activation	3/1438	18/18903	0.15282	0.942274	0.925037	HPN/S100A10/CTSZ	3	HPN, S100A10, CTSZ
GO:0016264	gap junction assembly	3/1438	18/18903	0.15282	0.942274	0.925037	CAV1/HOPX/TBX5	3	CAV1, HOPX, TBX5
GO:0034501	protein localization to kinetochore	3/1438	18/18903	0.15282	0.942274	0.925037	CDK1/CDT1/MTBP	3	CDK1, CDT1, MTBP
GO:0045623	negative regulation of T-helper cell differentiation	3/1438	18/18903	0.15282	0.942274	0.925037	IL4/BCL6/TBX21	3	IL4, BCL6, TBX21
GO:0046653	tetrahydrofolate metabolic process	3/1438	18/18903	0.15282	0.942274	0.925037	TYMS/MTHFD1L/ALDH1L1	3	TYMS, MTHFD1L, ALDH1L1
GO:0046851	negative regulation of bone remodeling	3/1438	18/18903	0.15282	0.942274	0.925037	CD38/GPR137B/CALCA	3	CD38, GPR137B, CALCA
GO:0048339	paraxial mesoderm development	3/1438	18/18903	0.15282	0.942274	0.925037	BMPR1A/POGLUT1/TCF15	3	BMPR1A, POGLUT1, TCF15
GO:0051988	regulation of attachment of spindle microtubules to kinetochore	3/1438	18/18903	0.15282	0.942274	0.925037	BIRC5/SPAG5/CCNB1	3	BIRC5, SPAG5, CCNB1
GO:0070734	histone H3-K27 methylation	3/1438	18/18903	0.15282	0.942274	0.925037	H1-4/CHD5/EHMT2	3	CHD5, EHMT2, H1-4
GO:0072673	lamellipodium morphogenesis	3/1438	18/18903	0.15282	0.942274	0.925037	RREB1/CORO1C/PDPN	3	RREB1, CORO1C, PDPN
GO:0150079	negative regulation of neuroinflammatory response	3/1438	18/18903	0.15282	0.942274	0.925037	IL4/IGF1/PTPRC	3	IL4, IGF1, PTPRC
GO:1901970	positive regulation of mitotic sister chromatid separation	3/1438	18/18903	0.15282	0.942274	0.925037	BIRC5/DLGAP5/CDT1	3	BIRC5, DLGAP5, CDT1
GO:1903083	protein localization to condensed chromosome	3/1438	18/18903	0.15282	0.942274	0.925037	CDK1/CDT1/MTBP	3	CDK1, CDT1, MTBP
GO:2000811	negative regulation of anoikis	3/1438	18/18903	0.15282	0.942274	0.925037	CAV1/SNAI2/PDK4	3	CAV1, SNAI2, PDK4
GO:2000117	negative regulation of cysteine-type endopeptidase activity	10/1438	91/18903	0.152939	0.942274	0.925037	BIRC5/GAS6/LTF/CAST/IFI16/SERPINB9/RFFL/DNAJB6/IL9/VEGFA	10	BIRC5, GAS6, LTF, CAST, IFI16, SERPINB9, RFFL, DNAJB6, IL9, VEGFA
GO:0071902	positive regulation of protein serine/threonine kinase activity	22/1438	229/18903	0.153073	0.942274	0.925037	HMGA2/LTF/CCNB1/AGER/CD40/DBF4B/TLR4/PTPRC/GHR/BMPR1A/FZD10/MTCP1/DBF4/DIPK2A/STK3/FLT1/CCND2/AJUBA/CEMIP/VEGFA/ADAM9/FZD4	22	HMGA2, LTF, CCNB1, AGER, CD40, DBF4B, TLR4, PTPRC, GHR, BMPR1A, FZD10, MTCP1, DBF4, DIPK2A, STK3, FLT1, CCND2, AJUBA, CEMIP, VEGFA, ADAM9, FZD4
GO:0072028	nephron morphogenesis	9/1438	80/18903	0.153109	0.942274	0.925037	BMP4/HS2ST1/CTNNB1/PTCH1/MYC/HS3ST3B1/VEGFA/GLI3/IRX1	9	BMP4, HS2ST1, CTNNB1, PTCH1, MYC, HS3ST3B1, VEGFA, GLI3, IRX1
GO:0006869	lipid transport	39/1438	433/18903	0.153935	0.946264	0.928954	CAV1/DENND5B/SEC24A/RBP4/YJEFN3/APOL5/ANO7/ABCD1/CES1/HDLBP/SLC10A7/SOAT2/ATG2A/NUS1/ANO9/CRABP2/LRP10/APOM/TMEM30A/CRY1/PCTP/NFKBIA/ATP11A/ARL8B/VPS13C/PTCH1/PRELID3B/CRABP1/PLSCR1/PRELID2/SSTR4/ATP8A2/PMP2/MSR1/GDF9/FZD4/STRA6/LBP/LHCGR	39	CAV1, DENND5B, SEC24A, RBP4, YJEFN3, APOL5, ANO7, ABCD1, CES1, HDLBP, SLC10A7, SOAT2, ATG2A, NUS1, ANO9, CRABP2, LRP10, APOM, TMEM30A, CRY1, PCTP, NFKBIA, ATP11A, ARL8B, VPS13C, PTCH1, PRELID3B, CRABP1, PLSCR1, PRELID2, SSTR4, ATP8A2, PMP2, MSR1, GDF9, FZD4, STRA6, LBP, LHCGR
GO:0003197	endocardial cushion development	6/1438	48/18903	0.155103	0.946264	0.928954	ERBB3/SNAI2/BMP4/BMPR1A/JAG1/TBX5	6	ERBB3, SNAI2, BMP4, BMPR1A, JAG1, TBX5
GO:0006953	acute-phase response	6/1438	48/18903	0.155103	0.946264	0.928954	AHSG/REG3G/PLSCR1/SAA2/FN1/LBP	6	AHSG, REG3G, PLSCR1, SAA2, FN1, LBP
GO:0046850	regulation of bone remodeling	6/1438	48/18903	0.155103	0.946264	0.928954	CD38/DEF8/GPR137B/PDK4/TMEM64/CALCA	6	CD38, DEF8, GPR137B, PDK4, TMEM64, CALCA
GO:0048483	autonomic nervous system development	6/1438	48/18903	0.155103	0.946264	0.928954	KIF26A/CTNNB1/ACKR3/FN1/GBX2/RET	6	KIF26A, CTNNB1, ACKR3, FN1, GBX2, RET
GO:0061028	establishment of endothelial barrier	6/1438	48/18903	0.155103	0.946264	0.928954	HPSE/TNFRSF1A/MYADM/RAP2C/RAPGEF3/VEGFA	6	HPSE, TNFRSF1A, MYADM, RAP2C, RAPGEF3, VEGFA
GO:1901976	regulation of cell cycle checkpoint	6/1438	48/18903	0.155103	0.946264	0.928954	BIRC5/CCNB1/CDT1/CRY1/DUSP1/MAP3K20	6	BIRC5, CCNB1, CDT1, CRY1, DUSP1, MAP3K20
GO:1903432	regulation of TORC1 signaling	6/1438	48/18903	0.155103	0.946264	0.928954	FLCN/SEC13/KICS2/RRAGC/GPR137B/RNF152	6	FLCN, SEC13, RRAGC, GPR137B, RNF152, KICS2
GO:0016482	cytosolic transport	17/1438	171/18903	0.155473	0.946548	0.929233	MYO1D/CES1/RIC1/AP4M1/RNF126/VPS53/GAK/PREPL/CLN5/PIKFYVE/ARL8B/KIF5B/VPS13C/VPS26A/ARFIP1/TRAPPC10/SNX16	17	MYO1D, CES1, RIC1, AP4M1, RNF126, VPS53, GAK, PREPL, CLN5, PIKFYVE, ARL8B, KIF5B, VPS13C, VPS26A, ARFIP1, TRAPPC10, SNX16
GO:0015748	organophosphate ester transport	15/1438	148/18903	0.156021	0.946548	0.929233	ANO7/ABCD1/SLC25A4/SLC35B1/SLC17A9/ANO9/TMEM30A/PCTP/ATP11A/PRELID3B/PLSCR1/PRELID2/SLC25A24/ATP8A2/SLC25A31	15	ANO7, ABCD1, SLC25A4, SLC35B1, SLC17A9, ANO9, TMEM30A, PCTP, ATP11A, PRELID3B, PLSCR1, PRELID2, SLC25A24, ATP8A2, SLC25A31
GO:0032147	activation of protein kinase activity	15/1438	148/18903	0.156021	0.946548	0.929233	GAS6/IL4/IGF1/GPRC5D/ADRA2C/TPX2/MOB3B/DBF4B/GHR/PRNP/CD300A/GPRC5C/TLR3/VEGFA/CALCA	15	GAS6, IL4, IGF1, GPRC5D, ADRA2C, TPX2, MOB3B, DBF4B, GHR, PRNP, CD300A, GPRC5C, TLR3, VEGFA, CALCA
GO:1990778	protein localization to cell periphery	31/1438	337/18903	0.156465	0.946548	0.929233	CAV1/GAS6/NHLRC1/ANK1/ZDHHC22/AP4M1/GAK/PREPL/GOLPH3/EFR3A/PRNP/KIF5B/ARF6/TNFRSF1A/ANK2/PTCH1/STAC3/HYCC2/PRKCE/GPC6/MYADM/SEC23A/RAB8B/FCHO2/S100A10/CACNG7/GPR158/ARL13A/PKP2/RAP2A/CPLX1	31	CAV1, GAS6, NHLRC1, ANK1, ZDHHC22, AP4M1, GAK, PREPL, GOLPH3, EFR3A, PRNP, KIF5B, ARF6, TNFRSF1A, ANK2, PTCH1, STAC3, PRKCE, GPC6, MYADM, SEC23A, RAB8B, FCHO2, S100A10, CACNG7, GPR158, ARL13A, PKP2, RAP2A, CPLX1, HYCC2
GO:0030004	cellular monovalent inorganic cation homeostasis	12/1438	114/18903	0.15737	0.946548	0.929233	ATP6V0A4/CLIC4/ATP6V0D1/SLC9A1/TMEM9/CLN5/TM9SF4/TMEM106B/SLC4A7/RAB39A/SCNN1D/SLC12A5	12	ATP6V0A4, CLIC4, ATP6V0D1, SLC9A1, TMEM9, CLN5, TM9SF4, TMEM106B, SLC4A7, RAB39A, SCNN1D, SLC12A5
GO:0071466	cellular response to xenobiotic stimulus	18/1438	183/18903	0.157515	0.946548	0.929233	UCHL1/GAS6/UGT2B15/CYP2D6/EHMT2/NCEH1/PRNP/CYP46A1/TP53/UGT2B11/RNF149/TLR3/MYC/AHR/CYP3A5/PDE4A/GLYAT/RAP2A	18	UCHL1, GAS6, UGT2B15, CYP2D6, EHMT2, NCEH1, PRNP, CYP46A1, TP53, UGT2B11, RNF149, TLR3, MYC, AHR, CYP3A5, PDE4A, GLYAT, RAP2A
GO:0034101	erythrocyte homeostasis	14/1438	137/18903	0.158942	0.946548	0.929233	HIPK2/RPS17/ANKRD54/RHAG/PRMT1/MPIG6B/BMP4/PRKDC/ID2/BCL6/HIF1A/ADGRF5/VEGFA/UBA5	14	HIPK2, RPS17, ANKRD54, RHAG, PRMT1, MPIG6B, BMP4, PRKDC, ID2, BCL6, HIF1A, ADGRF5, VEGFA, UBA5
GO:1903322	positive regulation of protein modification by small protein conjugation or removal	14/1438	137/18903	0.158942	0.946548	0.929233	CAV1/WFS1/NHLRC1/SPSB4/SPHK1/CRY1/DCUN1D2/NDFIP2/TSPYL5/BMI1/NMI/ARRDC3/AMER1/BCL10	14	CAV1, WFS1, NHLRC1, SPSB4, SPHK1, CRY1, DCUN1D2, NDFIP2, TSPYL5, BMI1, NMI, ARRDC3, AMER1, BCL10
GO:0042092	type 2 immune response	5/1438	38/18903	0.159227	0.946548	0.929233	IL4/BCL6/IFNL1/TBX21/RARA	5	IL4, BCL6, IFNL1, TBX21, RARA
GO:0060306	regulation of membrane repolarization	5/1438	38/18903	0.159227	0.946548	0.929233	CAV1/SNTA1/ANK2/CASQ2/SCN1B	5	CAV1, SNTA1, ANK2, CASQ2, SCN1B
GO:0042472	inner ear morphogenesis	11/1438	103/18903	0.159261	0.946548	0.929233	KCNQ4/MYO3A/HPN/SEC24B/NEUROG1/ATP8A2/CDH23/NTN1/POU4F3/GBX2/HESX1	11	KCNQ4, MYO3A, HPN, SEC24B, NEUROG1, ATP8A2, CDH23, NTN1, POU4F3, GBX2, HESX1
GO:0043666	regulation of phosphoprotein phosphatase activity	7/1438	59/18903	0.159322	0.946548	0.929233	HSP90B1/PTPRC/PPP6R2/CD300A/NUAK1/RCAN1/PPP4R4	7	HSP90B1, PTPRC, PPP6R2, CD300A, NUAK1, RCAN1, PPP4R4
GO:0051091	positive regulation of DNA-binding transcription factor activity	25/1438	266/18903	0.159818	0.946548	0.929233	CAV1/OPRD1/LTF/HIPK2/CRTC1/AGER/CD40/SMARCB1/SPHK1/PRKD2/TLR4/CTNNB1/FZD1/MTPN/NDP/TLR3/STK3/NEUROG1/ZIC2/NEUROG2/VEGFA/RTKN2/FZD4/ADGRF1/BCL10	25	CAV1, OPRD1, LTF, HIPK2, CRTC1, AGER, CD40, SMARCB1, SPHK1, PRKD2, TLR4, CTNNB1, FZD1, MTPN, NDP, TLR3, STK3, NEUROG1, ZIC2, NEUROG2, VEGFA, RTKN2, FZD4, ADGRF1, BCL10
GO:0007190	activation of adenylate cyclase activity	4/1438	28/18903	0.160104	0.946548	0.929233	ADRB1/CALCA/DRD1/LHCGR	4	ADRB1, CALCA, DRD1, LHCGR
GO:0010996	response to auditory stimulus	4/1438	28/18903	0.160104	0.946548	0.929233	NRXN1/NEUROG1/ATP8A2/STRA6	4	NRXN1, NEUROG1, ATP8A2, STRA6
GO:0031342	negative regulation of cell killing	4/1438	28/18903	0.160104	0.946548	0.929233	IL4/HLA-A/PTPRC/SERPINB9	4	IL4, HLA-A, PTPRC, SERPINB9
GO:0032703	negative regulation of interleukin-2 production	4/1438	28/18903	0.160104	0.946548	0.929233	SFTPD/PTPRC/PRNP/TBX21	4	SFTPD, PTPRC, PRNP, TBX21
GO:0035116	embryonic hindlimb morphogenesis	4/1438	28/18903	0.160104	0.946548	0.929233	FGF4/BMP4/CTNNB1/RSPO2	4	FGF4, BMP4, CTNNB1, RSPO2
GO:0090382	phagosome maturation	4/1438	28/18903	0.160104	0.946548	0.929233	MCOLN1/PIKFYVE/ARL8B/RAB39A	4	MCOLN1, PIKFYVE, ARL8B, RAB39A
GO:1903959	regulation of anion transmembrane transport	4/1438	28/18903	0.160104	0.946548	0.929233	ANO9/PER2/PRNP/SLC43A2	4	ANO9, PER2, PRNP, SLC43A2
GO:2000819	regulation of nucleotide-excision repair	4/1438	28/18903	0.160104	0.946548	0.929233	ACTL6B/RAD52/SMARCB1/BCL7B	4	ACTL6B, RAD52, SMARCB1, BCL7B
GO:0043410	positive regulation of MAPK cascade	44/1438	496/18903	0.160798	0.946548	0.929233	GAS6/IGF1/MYDGF/WNT7B/HIPK2/BCAR3/FGF4/ADRA2C/AGER/PRMT1/CD40/SPHK1/PRKD2/BMP4/TLR4/PTPRC/MAP2K4/GHR/CTNNB1/SDCBP/PELI2/PJA2/PRKCE/FZD10/ACKR3/TLR3/RELL1/STK3/SSTR4/JCAD/ANKRD6/FLT1/GPNMB/FPR2/AJUBA/PDGFRA/VEGFA/ADAM9/TNFRSF19/SH3RF3/RET/FZD4/CSPG4/CCL23	44	GAS6, IGF1, MYDGF, WNT7B, HIPK2, BCAR3, FGF4, ADRA2C, AGER, PRMT1, CD40, SPHK1, PRKD2, BMP4, TLR4, PTPRC, MAP2K4, GHR, CTNNB1, SDCBP, PELI2, PJA2, PRKCE, FZD10, ACKR3, TLR3, RELL1, STK3, SSTR4, JCAD, ANKRD6, FLT1, GPNMB, FPR2, AJUBA, PDGFRA, VEGFA, ADAM9, TNFRSF19, SH3RF3, RET, FZD4, CSPG4, CCL23
GO:0007259	receptor signaling pathway via JAK-STAT	17/1438	172/18903	0.161066	0.946548	0.929233	CAV1/IL4/IGF1/CD40/PTPRC/GHR/CNOT7/TNFRSF1A/ARL2BP/IFNL1/CD300A/NMI/HDAC2/IL9/SOCS6/RET/IFNA7	17	CAV1, IL4, IGF1, CD40, PTPRC, GHR, CNOT7, TNFRSF1A, ARL2BP, IFNL1, CD300A, NMI, HDAC2, IL9, SOCS6, RET, IFNA7
GO:1990138	neuron projection extension	17/1438	172/18903	0.161066	0.946548	0.929233	TMEM108/LAMB2/CPNE5/SEMA6B/CTNNB1/SHTN1/SYT2/AUTS2/FN1/ST8SIA2/NTN1/POU4F3/PLAA/VEGFA/CACNG7/SEMA6D/SYT1	17	TMEM108, LAMB2, CPNE5, SEMA6B, CTNNB1, SHTN1, SYT2, AUTS2, FN1, ST8SIA2, NTN1, POU4F3, PLAA, VEGFA, CACNG7, SEMA6D, SYT1
GO:0043489	RNA stabilization	8/1438	70/18903	0.161132	0.946548	0.929233	IGF2BP1/NAF1/EIF4ENIF1/HNRNPA0/TENT5D/TENT5A/DAZL/VIP	8	IGF2BP1, NAF1, EIF4ENIF1, HNRNPA0, TENT5D, TENT5A, DAZL, VIP
GO:0002200	somatic diversification of immune receptors	9/1438	81/18903	0.161411	0.946548	0.929233	IL4/NSD2/CD40/RNF8/PTPRC/PRKDC/BCL6/NBN/TBX21	9	IL4, NSD2, CD40, RNF8, PTPRC, PRKDC, BCL6, NBN, TBX21
GO:0032272	negative regulation of protein polymerization	9/1438	81/18903	0.161411	0.946548	0.929233	SSH3/CAPZB/ARFGEF1/MTPN/MYADM/SSH2/CRACD/CAPZA1/CYRIB	9	SSH3, CAPZB, ARFGEF1, MTPN, MYADM, SSH2, CAPZA1, CRACD, CYRIB
GO:0046467	membrane lipid biosynthetic process	15/1438	149/18903	0.162069	0.946548	0.929233	SGPP2/SIRT3/GPAA1/ASAH2/GAL3ST2/PIGQ/SPHK1/PRKD2/ST6GALNAC4/PIGK/SPTLC1/ELOVL6/ST8SIA2/ST3GAL3/SPTLC3	15	SGPP2, SIRT3, GPAA1, ASAH2, GAL3ST2, PIGQ, SPHK1, PRKD2, ST6GALNAC4, PIGK, SPTLC1, ELOVL6, ST8SIA2, ST3GAL3, SPTLC3
GO:1902107	positive regulation of leukocyte differentiation	18/1438	184/18903	0.162956	0.946548	0.929233	GAS6/IL4/ACTL6B/AGER/XBP1/SMARCB1/NFKBIZ/PTPRC/PRKDC/KLF10/ID2/BCL6/CBFB/RARA/TMEM64/GLI2/GLI3/CSF1	18	GAS6, IL4, ACTL6B, AGER, XBP1, SMARCB1, NFKBIZ, PTPRC, PRKDC, KLF10, ID2, BCL6, CBFB, RARA, TMEM64, GLI2, GLI3, CSF1
GO:1903708	positive regulation of hemopoiesis	18/1438	184/18903	0.162956	0.946548	0.929233	GAS6/IL4/ACTL6B/AGER/XBP1/SMARCB1/NFKBIZ/PTPRC/PRKDC/KLF10/ID2/BCL6/CBFB/RARA/TMEM64/GLI2/GLI3/CSF1	18	GAS6, IL4, ACTL6B, AGER, XBP1, SMARCB1, NFKBIZ, PTPRC, PRKDC, KLF10, ID2, BCL6, CBFB, RARA, TMEM64, GLI2, GLI3, CSF1
GO:0006814	sodium ion transport	24/1438	255/18903	0.163937	0.946548	0.929233	MAGED2/SLC38A4/NKAIN1/SLC38A10/SLC9A1/SCN3A/SNTA1/SLC10A7/SLC6A18/SLC4A11/FXYD7/HCN2/SLC6A6/PRKCE/SLC38A2/SLC13A5/SLC4A7/SLC20A1/SLC38A6/NALCN/SCNN1D/SCN1B/SLC17A1/PKP2	24	MAGED2, SLC38A4, NKAIN1, SLC38A10, SLC9A1, SCN3A, SNTA1, SLC10A7, SLC6A18, SLC4A11, FXYD7, HCN2, SLC6A6, PRKCE, SLC38A2, SLC13A5, SLC4A7, SLC20A1, SLC38A6, NALCN, SCNN1D, SCN1B, SLC17A1, PKP2
GO:0033559	unsaturated fatty acid metabolic process	12/1438	115/18903	0.164352	0.946548	0.929233	ABCD1/CYP2D6/SCD5/FADS1/TNFRSF1A/PTGES3/PTGR3/ELOVL6/CYP4F11/PLAA/DAGLA/CYP4A22	12	ABCD1, CYP2D6, SCD5, FADS1, TNFRSF1A, PTGES3, ELOVL6, CYP4F11, PLAA, DAGLA, CYP4A22, PTGR3
GO:0048640	negative regulation of developmental growth	12/1438	115/18903	0.164352	0.946548	0.929233	RBP4/LGMN/SEMA6B/CDKN1A/BMP4/PTCH1/WWC2/STK3/ADRB1/NTN1/TBX5/SEMA6D	12	RBP4, LGMN, SEMA6B, CDKN1A, BMP4, PTCH1, WWC2, STK3, ADRB1, NTN1, TBX5, SEMA6D
GO:0006479	protein methylation	20/1438	208/18903	0.165771	0.946548	0.929233	H1-5/TET1/PAX5/KMT2A/H1-4/NSD2/PRMT1/SETBP1/CHD5/SMARCB1/EHMT2/KANSL1/PRDM5/CTNNB1/NFYC/HCFC2/PRDM16/AUTS2/KDM4C/PCMTD1	20	TET1, PAX5, KMT2A, NSD2, PRMT1, SETBP1, CHD5, SMARCB1, EHMT2, KANSL1, PRDM5, CTNNB1, NFYC, HCFC2, PRDM16, AUTS2, KDM4C, PCMTD1, H1-5, H1-4
GO:0008213	protein alkylation	20/1438	208/18903	0.165771	0.946548	0.929233	H1-5/TET1/PAX5/KMT2A/H1-4/NSD2/PRMT1/SETBP1/CHD5/SMARCB1/EHMT2/KANSL1/PRDM5/CTNNB1/NFYC/HCFC2/PRDM16/AUTS2/KDM4C/PCMTD1	20	TET1, PAX5, KMT2A, NSD2, PRMT1, SETBP1, CHD5, SMARCB1, EHMT2, KANSL1, PRDM5, CTNNB1, NFYC, HCFC2, PRDM16, AUTS2, KDM4C, PCMTD1, H1-5, H1-4
GO:0043457	regulation of cellular respiration	6/1438	49/18903	0.166154	0.946548	0.929233	IL4/FLCN/ABCD1/AK4/HIF1A/PRDM16	6	IL4, FLCN, ABCD1, AK4, HIF1A, PRDM16
GO:0051963	regulation of synapse assembly	11/1438	104/18903	0.166685	0.946548	0.929233	FZD1/ARF6/NRXN1/GPC6/CUX2/LRRTM3/SLITRK2/ST8SIA2/NTN1/GPRASP3/LRRC4B	11	FZD1, ARF6, NRXN1, GPC6, CUX2, LRRTM3, SLITRK2, ST8SIA2, NTN1, LRRC4B, GPRASP3
GO:0072331	signal transduction by p53 class mediator	17/1438	173/18903	0.166765	0.946548	0.929233	FOXM1/CHEK1/SNAI2/HIPK2/E2F7/CHD5/CDKN1A/KAT6A/IFI16/HIPK1/RRM2B/TP53/NBN/RFFL/NUAK1/MYC/SPRED1	17	FOXM1, CHEK1, SNAI2, HIPK2, E2F7, CHD5, CDKN1A, KAT6A, IFI16, HIPK1, RRM2B, TP53, NBN, RFFL, NUAK1, MYC, SPRED1
GO:0007612	learning	15/1438	150/18903	0.168238	0.946548	0.929233	LGMN/KMT2A/OPRL1/ATXN1/NRXN1/HIF1A/NLGN4X/RAPGEF3/CSMD1/NPAS4/SLC12A5/C1QL1/DRD1/STRA6/DBH	15	LGMN, KMT2A, OPRL1, ATXN1, NRXN1, HIF1A, NLGN4X, RAPGEF3, CSMD1, NPAS4, SLC12A5, C1QL1, DRD1, STRA6, DBH
GO:1903844	regulation of cellular response to transforming growth factor beta stimulus	15/1438	150/18903	0.168238	0.946548	0.929233	CAV1/IL4/TET1/FLCN/HIPK2/EMILIN1/SDCBP/RBBP4/ZNF703/TP53/PRDM16/HDAC2/SKOR2/SPRED1/LOX	15	CAV1, IL4, TET1, FLCN, HIPK2, EMILIN1, SDCBP, RBBP4, ZNF703, TP53, PRDM16, HDAC2, SKOR2, SPRED1, LOX
GO:1904427	positive regulation of calcium ion transmembrane transport	10/1438	93/18903	0.168608	0.946548	0.929233	CAV1/P2RX5/SLC9A1/ATP2A1/ANK2/STAC3/CXCL9/CEMIP/DRD1/LHCGR	10	CAV1, P2RX5, SLC9A1, ATP2A1, ANK2, STAC3, CXCL9, CEMIP, DRD1, LHCGR
GO:0001658	branching involved in ureteric bud morphogenesis	7/1438	60/18903	0.16935	0.946548	0.929233	BMP4/CTNNB1/PTCH1/MYC/HS3ST3B1/VEGFA/GLI3	7	BMP4, CTNNB1, PTCH1, MYC, HS3ST3B1, VEGFA, GLI3
GO:0007626	locomotory behavior	19/1438	197/18903	0.1699	0.946548	0.929233	UCHL1/OPRD1/HOXD9/HIPK2/OPRL1/HEXB/ID2/PRKCE/HOXB8/FEZF2/RCAN1/GLRB/CDH23/CCND2/ARRDC3/C1QL1/FZD4/DRD1/DBH	19	UCHL1, OPRD1, HOXD9, HIPK2, OPRL1, HEXB, ID2, PRKCE, HOXB8, FEZF2, RCAN1, GLRB, CDH23, CCND2, ARRDC3, C1QL1, FZD4, DRD1, DBH
GO:0018394	peptidyl-lysine acetylation	19/1438	197/18903	0.1699	0.946548	0.929233	CHEK1/FLCN/SNAI2/ACTL6B/IRF4/KMT2A/YEATS2/CHD5/SMARCB1/KAT6A/KANSL1/ESCO1/MSL3P1/NFYC/MORF4L1/BMI1/HDAC2/AUTS2/SMC5	19	CHEK1, FLCN, SNAI2, ACTL6B, IRF4, KMT2A, YEATS2, CHD5, SMARCB1, KAT6A, KANSL1, ESCO1, MSL3P1, NFYC, MORF4L1, BMI1, HDAC2, AUTS2, SMC5
GO:1902117	positive regulation of organelle assembly	9/1438	82/18903	0.169924	0.946548	0.929233	SDC1/SPAG5/ATG2A/KCTD17/SDCBP/ASAP1/SEPTIN7/SNX30/PDCD6IP	9	SDC1, SPAG5, ATG2A, KCTD17, SDCBP, ASAP1, SNX30, PDCD6IP, SEPTIN7
GO:0002548	monocyte chemotaxis	8/1438	71/18903	0.170332	0.946548	0.929233	LGMN/DEFB104B/DUSP1/PLA2G7/FLT1/FPR2/CALCA/CCL23	8	LGMN, DEFB104B, DUSP1, PLA2G7, FLT1, FPR2, CALCA, CCL23
GO:0072009	nephron epithelium development	12/1438	116/18903	0.171487	0.946548	0.929233	WNT7B/LAMB2/BMP4/HS2ST1/CTNNB1/PTCH1/MYC/JAG1/HS3ST3B1/VEGFA/GLI3/IRX1	12	WNT7B, LAMB2, BMP4, HS2ST1, CTNNB1, PTCH1, MYC, JAG1, HS3ST3B1, VEGFA, GLI3, IRX1
GO:0001845	phagolysosome assembly	3/1438	19/18903	0.171814	0.946548	0.929233	PIKFYVE/ARL8B/RAB39A	3	PIKFYVE, ARL8B, RAB39A
GO:0002281	macrophage activation involved in immune response	3/1438	19/18903	0.171814	0.946548	0.929233	PRKCE/NMI/LBP	3	PRKCE, NMI, LBP
GO:0002483	antigen processing and presentation of endogenous peptide antigen	3/1438	19/18903	0.171814	0.946548	0.929233	ABCB9/AZGP1/HLA-A	3	ABCB9, AZGP1, HLA-A
GO:0021511	spinal cord patterning	3/1438	19/18903	0.171814	0.946548	0.929233	GLI2/RFX4/GLI3	3	GLI2, RFX4, GLI3
GO:0030889	negative regulation of B cell proliferation	3/1438	19/18903	0.171814	0.946548	0.929233	TNFRSF13B/MNDA/CD300A	3	TNFRSF13B, MNDA, CD300A
GO:0043031	negative regulation of macrophage activation	3/1438	19/18903	0.171814	0.946548	0.929233	IL4/PTPRC/ADGRF5	3	IL4, PTPRC, ADGRF5
GO:0045603	positive regulation of endothelial cell differentiation	3/1438	19/18903	0.171814	0.946548	0.929233	BMP4/CTNNB1/BTG1	3	BMP4, CTNNB1, BTG1
GO:0055003	cardiac myofibril assembly	3/1438	19/18903	0.171814	0.946548	0.929233	NEBL/NEB/PDGFRA	3	NEBL, NEB, PDGFRA
GO:0070989	oxidative demethylation	3/1438	19/18903	0.171814	0.946548	0.929233	TET1/CYP2D6/CYP3A5	3	TET1, CYP2D6, CYP3A5
GO:0072074	kidney mesenchyme development	3/1438	19/18903	0.171814	0.946548	0.929233	BMP4/MYC/AMER1	3	BMP4, MYC, AMER1
GO:0090036	regulation of protein kinase C signaling	3/1438	19/18903	0.171814	0.946548	0.929233	CD40/MYADM/VEGFA	3	CD40, MYADM, VEGFA
GO:2000136	regulation of cell proliferation involved in heart morphogenesis	3/1438	19/18903	0.171814	0.946548	0.929233	BMP4/CTNNB1/TBX5	3	BMP4, CTNNB1, TBX5
GO:0002385	mucosal immune response	5/1438	39/18903	0.171992	0.946548	0.929233	IL4/H2BC7/LTF/CD160/PIGR	5	IL4, LTF, CD160, PIGR, H2BC7
GO:0006730	one-carbon metabolic process	5/1438	39/18903	0.171992	0.946548	0.929233	TYMS/MTHFD1L/AHCY/MAT2B/ALDH1L1	5	TYMS, MTHFD1L, AHCY, MAT2B, ALDH1L1
GO:0021532	neural tube patterning	5/1438	39/18903	0.171992	0.946548	0.929233	BMP4/PTCH1/BMI1/GBX2/GLI3	5	BMP4, PTCH1, BMI1, GBX2, GLI3
GO:0035136	forelimb morphogenesis	5/1438	39/18903	0.171992	0.946548	0.929233	HOXD9/CRABP2/CTNNB1/RSPO2/TBX5	5	HOXD9, CRABP2, CTNNB1, RSPO2, TBX5
GO:0042755	eating behavior	5/1438	39/18903	0.171992	0.946548	0.929233	UCHL1/OPRD1/OPRL1/BBS12/ATP8A2	5	UCHL1, OPRD1, OPRL1, BBS12, ATP8A2
GO:0043403	skeletal muscle tissue regeneration	5/1438	39/18903	0.171992	0.946548	0.929233	SOX15/IGF1/HOPX/MTPN/GJD4	5	SOX15, IGF1, HOPX, MTPN, GJD4
GO:0044273	sulfur compound catabolic process	5/1438	39/18903	0.171992	0.946548	0.929233	FITM2/ABCD1/CHAC2/AHCY/NUDT7	5	FITM2, ABCD1, CHAC2, AHCY, NUDT7
GO:0051569	regulation of histone H3-K4 methylation	5/1438	39/18903	0.171992	0.946548	0.929233	KMT2A/EHMT2/KANSL1/CTNNB1/AUTS2	5	KMT2A, EHMT2, KANSL1, CTNNB1, AUTS2
GO:0070286	axonemal dynein complex assembly	5/1438	39/18903	0.171992	0.946548	0.929233	DNAH7/CCDC103/LRRC49/DNAAF6/DNAI1	5	DNAH7, CCDC103, LRRC49, DNAI1, DNAAF6
GO:0030178	negative regulation of Wnt signaling pathway	17/1438	174/18903	0.172568	0.946548	0.929233	CAV1/SNAI2/LZTS2/CTNNB1/NXN/CYLD/FZD1/CCDC88C/SHISA2/STK3/ANKRD6/TMEM64/APC2/AMER1/GLI3/NOTUM/FZD4	17	CAV1, SNAI2, LZTS2, CTNNB1, NXN, CYLD, FZD1, CCDC88C, SHISA2, STK3, ANKRD6, TMEM64, APC2, AMER1, GLI3, NOTUM, FZD4
GO:0031214	biomineral tissue development	17/1438	174/18903	0.172568	0.946548	0.929233	GAS6/IGF1/ATG4B/LTF/FZD9/AHSG/BMP4/KLF10/BMPR1A/CEMP1/RSPO2/HIF1A/SLC20A1/TENT5A/ODAM/NOTUM/LOX	17	GAS6, IGF1, ATG4B, LTF, FZD9, AHSG, BMP4, KLF10, BMPR1A, CEMP1, RSPO2, HIF1A, SLC20A1, TENT5A, ODAM, NOTUM, LOX
GO:0000050	urea cycle	2/1438	10/18903	0.173454	0.946548	0.929233	SLC25A2/OTC	2	SLC25A2, OTC
GO:0001765	membrane raft assembly	2/1438	10/18903	0.173454	0.946548	0.929233	CAV1/S100A10	2	CAV1, S100A10
GO:0002084	protein depalmitoylation	2/1438	10/18903	0.173454	0.946548	0.929233	ABHD17C/ABHD13	2	ABHD17C, ABHD13
GO:0002138	retinoic acid biosynthetic process	2/1438	10/18903	0.173454	0.946548	0.929233	ALDH8A1/CRABP2	2	ALDH8A1, CRABP2
GO:0003266	regulation of secondary heart field cardioblast proliferation	2/1438	10/18903	0.173454	0.946548	0.929233	CTNNB1/TBX5	2	CTNNB1, TBX5
GO:0003330	regulation of extracellular matrix constituent secretion	2/1438	10/18903	0.173454	0.946548	0.929233	RIC1/TNFRSF1A	2	RIC1, TNFRSF1A
GO:0007191	adenylate cyclase-activating dopamine receptor signaling pathway	2/1438	10/18903	0.173454	0.946548	0.929233	GNG2/DRD1	2	GNG2, DRD1
GO:0018242	protein O-linked glycosylation via serine	2/1438	10/18903	0.173454	0.946548	0.929233	GALNT1/POGLUT1	2	GALNT1, POGLUT1
GO:0018401	peptidyl-proline hydroxylation to 4-hydroxy-L-proline	2/1438	10/18903	0.173454	0.946548	0.929233	PRDX4/P4HA1	2	PRDX4, P4HA1
GO:0021562	vestibulocochlear nerve development	2/1438	10/18903	0.173454	0.946548	0.929233	NEUROG1/POU4F3	2	NEUROG1, POU4F3
GO:0036109	alpha-linolenic acid metabolic process	2/1438	10/18903	0.173454	0.946548	0.929233	ABCD1/FADS1	2	ABCD1, FADS1
GO:0038007	netrin-activated signaling pathway	2/1438	10/18903	0.173454	0.946548	0.929233	UNC5C/SHTN1	2	UNC5C, SHTN1
GO:0038171	cannabinoid signaling pathway	2/1438	10/18903	0.173454	0.946548	0.929233	DAGLA/ADGRF1	2	DAGLA, ADGRF1
GO:0043587	tongue morphogenesis	2/1438	10/18903	0.173454	0.946548	0.929233	CTNNB1/HDAC2	2	CTNNB1, HDAC2
GO:0046886	positive regulation of hormone biosynthetic process	2/1438	10/18903	0.173454	0.946548	0.929233	HIF1A/LHCGR	2	HIF1A, LHCGR
GO:0048194	Golgi vesicle budding	2/1438	10/18903	0.173454	0.946548	0.929233	TMED9/GOLPH3	2	TMED9, GOLPH3
GO:0048664	neuron fate determination	2/1438	10/18903	0.173454	0.946548	0.929233	CTNNB1/FEZF2	2	CTNNB1, FEZF2
GO:0048703	embryonic viscerocranium morphogenesis	2/1438	10/18903	0.173454	0.946548	0.929233	MTHFD1L/HOXA2	2	MTHFD1L, HOXA2
GO:0051974	negative regulation of telomerase activity	2/1438	10/18903	0.173454	0.946548	0.929233	PIF1/TP53	2	PIF1, TP53
GO:0060368	regulation of Fc receptor mediated stimulatory signaling pathway	2/1438	10/18903	0.173454	0.946548	0.929233	PTPRC/PLSCR1	2	PTPRC, PLSCR1
GO:0060768	regulation of epithelial cell proliferation involved in prostate gland development	2/1438	10/18903	0.173454	0.946548	0.929233	EAF2/CTNNB1	2	EAF2, CTNNB1
GO:0060920	cardiac pacemaker cell differentiation	2/1438	10/18903	0.173454	0.946548	0.929233	BMPR1A/TBX5	2	BMPR1A, TBX5
GO:0070099	regulation of chemokine-mediated signaling pathway	2/1438	10/18903	0.173454	0.946548	0.929233	PADI2/HIF1A	2	PADI2, HIF1A
GO:0070391	response to lipoteichoic acid	2/1438	10/18903	0.173454	0.946548	0.929233	TLR4/LBP	2	TLR4, LBP
GO:0070862	negative regulation of protein exit from endoplasmic reticulum	2/1438	10/18903	0.173454	0.946548	0.929233	DERL3/ERLEC1	2	DERL3, ERLEC1
GO:0071223	cellular response to lipoteichoic acid	2/1438	10/18903	0.173454	0.946548	0.929233	TLR4/LBP	2	TLR4, LBP
GO:0071476	cellular hypotonic response	2/1438	10/18903	0.173454	0.946548	0.929233	SLC4A11/SLC12A6	2	SLC4A11, SLC12A6
GO:0072203	cell proliferation involved in metanephros development	2/1438	10/18903	0.173454	0.946548	0.929233	PTCH1/MYC	2	PTCH1, MYC
GO:0090037	positive regulation of protein kinase C signaling	2/1438	10/18903	0.173454	0.946548	0.929233	CD40/VEGFA	2	CD40, VEGFA
GO:0097050	type B pancreatic cell apoptotic process	2/1438	10/18903	0.173454	0.946548	0.929233	WFS1/CAST	2	WFS1, CAST
GO:0097104	postsynaptic membrane assembly	2/1438	10/18903	0.173454	0.946548	0.929233	NRXN1/NLGN4X	2	NRXN1, NLGN4X
GO:0098532	histone H3-K27 trimethylation	2/1438	10/18903	0.173454	0.946548	0.929233	H1-4/CHD5	2	CHD5, H1-4
GO:1901725	regulation of histone deacetylase activity	2/1438	10/18903	0.173454	0.946548	0.929233	PRKD2/VEGFA	2	PRKD2, VEGFA
GO:1901838	positive regulation of transcription of nucleolar large rRNA by RNA polymerase I	2/1438	10/18903	0.173454	0.946548	0.929233	DDX11/SMARCB1	2	DDX11, SMARCB1
GO:2000271	positive regulation of fibroblast apoptotic process	2/1438	10/18903	0.173454	0.946548	0.929233	BTG1/STK17B	2	BTG1, STK17B
GO:2000347	positive regulation of hepatocyte proliferation	2/1438	10/18903	0.173454	0.946548	0.929233	XBP1/HPN	2	XBP1, HPN
GO:0043405	regulation of MAP kinase activity	18/1438	186/18903	0.174135	0.946548	0.929233	UCHL1/CAV1/AGER/CD40/LIME1/PAQR3/BMP4/TLR4/PTPRC/GHR/DUSP1/FZD10/CD300A/FLT1/AJUBA/VEGFA/ADAM9/FZD4	18	UCHL1, CAV1, AGER, CD40, LIME1, PAQR3, BMP4, TLR4, PTPRC, GHR, DUSP1, FZD10, CD300A, FLT1, AJUBA, VEGFA, ADAM9, FZD4
GO:1901796	regulation of signal transduction by p53 class mediator	11/1438	105/18903	0.174276	0.946548	0.929233	CHEK1/SNAI2/HIPK2/CHD5/KAT6A/RRM2B/TP53/RFFL/NUAK1/MYC/SPRED1	11	CHEK1, SNAI2, HIPK2, CHD5, KAT6A, RRM2B, TP53, RFFL, NUAK1, MYC, SPRED1
GO:0006622	protein targeting to lysosome	4/1438	29/18903	0.175283	0.946548	0.929233	AP4M1/LAMP2/SNX16/LHCGR	4	AP4M1, LAMP2, SNX16, LHCGR
GO:0015701	bicarbonate transport	4/1438	29/18903	0.175283	0.946548	0.929233	RHAG/SLC4A11/SLC4A7/SLC26A1	4	RHAG, SLC4A11, SLC4A7, SLC26A1
GO:0031571	mitotic G1 DNA damage checkpoint signaling	4/1438	29/18903	0.175283	0.946548	0.929233	CDK2/CDKN1A/PRKDC/TP53	4	CDK2, CDKN1A, PRKDC, TP53
GO:0032607	interferon-alpha production	4/1438	29/18903	0.175283	0.946548	0.929233	TLR4/TBK1/NMI/TLR3	4	TLR4, TBK1, NMI, TLR3
GO:0032647	regulation of interferon-alpha production	4/1438	29/18903	0.175283	0.946548	0.929233	TLR4/TBK1/NMI/TLR3	4	TLR4, TBK1, NMI, TLR3
GO:0043949	regulation of cAMP-mediated signaling	4/1438	29/18903	0.175283	0.946548	0.929233	GPR3/OPRL1/PEX5L/GPR61	4	GPR3, OPRL1, PEX5L, GPR61
GO:0060402	calcium ion transport into cytosol	4/1438	29/18903	0.175283	0.946548	0.929233	CAV1/P2RX5/TRPM1/LHCGR	4	CAV1, P2RX5, TRPM1, LHCGR
GO:0060441	epithelial tube branching involved in lung morphogenesis	4/1438	29/18903	0.175283	0.946548	0.929233	BMP4/CTNNB1/RSPO2/CTSZ	4	BMP4, CTNNB1, RSPO2, CTSZ
GO:0090025	regulation of monocyte chemotaxis	4/1438	29/18903	0.175283	0.946548	0.929233	LGMN/DUSP1/PLA2G7/FPR2	4	LGMN, DUSP1, PLA2G7, FPR2
GO:0090312	positive regulation of protein deacetylation	4/1438	29/18903	0.175283	0.946548	0.929233	PRKD2/TP53/BCL6/VEGFA	4	PRKD2, TP53, BCL6, VEGFA
GO:0097421	liver regeneration	4/1438	29/18903	0.175283	0.946548	0.929233	TYMS/UCP2/PTCH1/GLI3	4	TYMS, UCP2, PTCH1, GLI3
GO:0030218	erythrocyte differentiation	13/1438	128/18903	0.175343	0.946548	0.929233	HIPK2/ANKRD54/RHAG/PRMT1/MPIG6B/BMP4/PRKDC/ID2/BCL6/HIF1A/ADGRF5/VEGFA/UBA5	13	HIPK2, ANKRD54, RHAG, PRMT1, MPIG6B, BMP4, PRKDC, ID2, BCL6, HIF1A, ADGRF5, VEGFA, UBA5
GO:0031396	regulation of protein ubiquitination	20/1438	210/18903	0.176361	0.951133	0.933735	CAV1/BUB1B/WFS1/NHLRC1/SPSB4/PER2/SPHK1/CRY1/DCUN1D2/NXN/NDFIP2/TSPYL5/BMI1/PRKCE/NMI/MTBP/PLAA/ARRDC3/AMER1/BCL10	20	CAV1, BUB1B, WFS1, NHLRC1, SPSB4, PER2, SPHK1, CRY1, DCUN1D2, NXN, NDFIP2, TSPYL5, BMI1, PRKCE, NMI, MTBP, PLAA, ARRDC3, AMER1, BCL10
GO:0038084	vascular endothelial growth factor signaling pathway	6/1438	50/18903	0.177527	0.955964	0.938477	NUS1/PRKD2/JCAD/FLT1/PDGFRA/VEGFA	6	NUS1, PRKD2, JCAD, FLT1, PDGFRA, VEGFA
GO:0010948	negative regulation of cell cycle process	29/1438	318/18903	0.177597	0.955964	0.938477	BUB1/CDK1/BIRC5/ZWINT/BUB1B/TRIP13/SPC24/CHEK1/E2F7/CCNB1/CDT1/CENPF/CDK2/PTTG1/CDC45/CDKN1A/BMP4/CRY1/PRKDC/TP53/DUSP1/MYO16/BCL6/NBN/ZFP36L2/MAP3K20/RPS6KA2/MTBP/GPNMB	29	BUB1, CDK1, BIRC5, ZWINT, BUB1B, TRIP13, SPC24, CHEK1, E2F7, CCNB1, CDT1, CENPF, CDK2, PTTG1, CDC45, CDKN1A, BMP4, CRY1, PRKDC, TP53, DUSP1, MYO16, BCL6, NBN, ZFP36L2, MAP3K20, RPS6KA2, MTBP, GPNMB
GO:0050848	regulation of calcium-mediated signaling	9/1438	83/18903	0.178641	0.958709	0.941172	IGF1/ERBB3/P2RX5/SLC9A1/PRNP/RCAN1/LMCD1/EFHB/LHCGR	9	IGF1, ERBB3, P2RX5, SLC9A1, PRNP, RCAN1, LMCD1, EFHB, LHCGR
GO:1905037	autophagosome organization	12/1438	117/18903	0.178771	0.958709	0.941172	ATG4B/BECN2/AP4M1/ATG2A/EHMT2/TP53INP1/FEZ2/PIKFYVE/SNX30/ZFYVE26/SYNPO2/RAB33B	12	ATG4B, BECN2, AP4M1, ATG2A, EHMT2, TP53INP1, FEZ2, PIKFYVE, SNX30, ZFYVE26, SYNPO2, RAB33B
GO:0048255	mRNA stabilization	7/1438	61/18903	0.179647	0.958709	0.941172	IGF2BP1/EIF4ENIF1/HNRNPA0/TENT5D/TENT5A/DAZL/VIP	7	IGF2BP1, EIF4ENIF1, HNRNPA0, TENT5D, TENT5A, DAZL, VIP
GO:0086065	cell communication involved in cardiac conduction	7/1438	61/18903	0.179647	0.958709	0.941172	CAV1/HCN2/ANK2/CASQ2/TBX5/SCN1B/PKP2	7	CAV1, HCN2, ANK2, CASQ2, TBX5, SCN1B, PKP2
GO:0070265	necrotic cell death	8/1438	72/18903	0.179764	0.958709	0.941172	CAV1/FZD9/SLC25A4/SLC6A6/CYLD/TMEM123/TP53/TLR3	8	CAV1, FZD9, SLC25A4, SLC6A6, CYLD, TMEM123, TP53, TLR3
GO:0000910	cytokinesis	18/1438	187/18903	0.17987	0.958709	0.941172	BIRC5/CEP55/FLCN/E2F7/SEPTIN2/CDC14C/LZTS2/SEPTIN7/PKP4/PRKCE/PDCD6IP/ZFYVE26/FMN2/CECR2/TRIM36/EFHC2/SHCBP1L/SEPTIN8	18	BIRC5, CEP55, FLCN, E2F7, CDC14C, LZTS2, PKP4, PRKCE, PDCD6IP, ZFYVE26, FMN2, CECR2, TRIM36, EFHC2, SHCBP1L, SEPTIN2, SEPTIN7, SEPTIN8
GO:0002221	pattern recognition receptor signaling pathway	18/1438	187/18903	0.17987	0.958709	0.941172	CAV1/LTF/IRF4/CD40/SARM1/TLR4/NFKBIA/REG3G/OTUD4/CYLD/PJA2/RNF125/PRKCE/CD300A/NMI/TLR3/LBP/BCL10	18	CAV1, LTF, IRF4, CD40, SARM1, TLR4, NFKBIA, REG3G, OTUD4, CYLD, PJA2, RNF125, PRKCE, CD300A, NMI, TLR3, LBP, BCL10
GO:0030183	B cell differentiation	15/1438	152/18903	0.18093	0.958709	0.941172	IL4/PAX5/POU2AF1/FZD9/XBP1/PTPRC/PRKDC/ID2/LFNG/TP53/BCL6/ZFP36L2/IRF8/IL9/IFNA7	15	IL4, PAX5, POU2AF1, FZD9, XBP1, PTPRC, PRKDC, ID2, LFNG, TP53, BCL6, ZFP36L2, IRF8, IL9, IFNA7
GO:0071322	cellular response to carbohydrate stimulus	15/1438	152/18903	0.18093	0.958709	0.941172	GAS6/SLC2A5/BRSK2/AGER/LIN28A/XBP1/SMARCB1/UCP2/SLC12A6/MAP2K4/PRKCE/SELENOT/HIF1A/RPS6KA2/ZNF236	15	GAS6, SLC2A5, BRSK2, AGER, LIN28A, XBP1, SMARCB1, UCP2, SLC12A6, MAP2K4, PRKCE, SELENOT, HIF1A, RPS6KA2, ZNF236
GO:1901987	regulation of cell cycle phase transition	40/1438	453/18903	0.181704	0.958709	0.941172	BUB1/CDK1/BIRC5/ZWINT/BUB1B/TRIP13/SPC24/DLGAP5/CHEK1/ACTL6B/E2F7/CDC25A/CCNB1/CDCA5/CDT1/CENPF/CDKN2A/CDK2/DBF4B/CDC45/CDC14C/SMARCB1/CDKN1A/CRY1/CUL4B/PRKDC/ID2/RRM2B/TP53/DUSP1/MYO16/NBN/ZFP36L2/DBF4/BCL7B/MAP3K20/NEUROG1/MTBP/GPNMB/CCND2	40	BUB1, CDK1, BIRC5, ZWINT, BUB1B, TRIP13, SPC24, DLGAP5, CHEK1, ACTL6B, E2F7, CDC25A, CCNB1, CDCA5, CDT1, CENPF, CDKN2A, CDK2, DBF4B, CDC45, CDC14C, SMARCB1, CDKN1A, CRY1, CUL4B, PRKDC, ID2, RRM2B, TP53, DUSP1, MYO16, NBN, ZFP36L2, DBF4, BCL7B, MAP3K20, NEUROG1, MTBP, GPNMB, CCND2
GO:0048593	camera-type eye morphogenesis	13/1438	129/18903	0.182348	0.958709	0.941172	RBP4/HIPK2/BCAR3/BMP4/HIPK1/CTNNB1/COL8A2/HIF1A/JAG1/ATP8A2/VEGFA/GLI3/STRA6	13	RBP4, HIPK2, BCAR3, BMP4, HIPK1, CTNNB1, COL8A2, HIF1A, JAG1, ATP8A2, VEGFA, GLI3, STRA6
GO:0050714	positive regulation of protein secretion	13/1438	129/18903	0.182348	0.958709	0.941172	CD38/SEC24A/RBP4/IGF1/UCN3/TLR4/GOLPH3/ARF6/PRKCE/HIF1A/CD2AP/ADAM9/PFKFB2	13	CD38, SEC24A, RBP4, IGF1, UCN3, TLR4, GOLPH3, ARF6, PRKCE, HIF1A, CD2AP, ADAM9, PFKFB2
GO:0055067	monovalent inorganic cation homeostasis	16/1438	164/18903	0.182914	0.958709	0.941172	ATP6V0A4/CLIC4/RHAG/ATP6V0D1/SLC9A1/TMEM9/SLC12A6/CLN5/TM9SF4/TMEM106B/SLC4A7/RAB39A/SCNN1D/PDK4/SLC12A5/OTC	16	ATP6V0A4, CLIC4, RHAG, ATP6V0D1, SLC9A1, TMEM9, SLC12A6, CLN5, TM9SF4, TMEM106B, SLC4A7, RAB39A, SCNN1D, PDK4, SLC12A5, OTC
GO:0042982	amyloid precursor protein metabolic process	10/1438	95/18903	0.185009	0.958709	0.941172	ITM2C/IGF1/ADAM19/AGER/PRNP/APH1A/RTN3/LRRTM3/ITM2B/SP1	10	ITM2C, IGF1, ADAM19, AGER, PRNP, APH1A, RTN3, LRRTM3, ITM2B, SP1
GO:0001953	negative regulation of cell-matrix adhesion	5/1438	40/18903	0.185136	0.958709	0.941172	CDKN2A/BCL6/CORO1C/JAG1/HOXA7	5	CDKN2A, BCL6, CORO1C, JAG1, HOXA7
GO:1903115	regulation of actin filament-based movement	5/1438	40/18903	0.185136	0.958709	0.941172	CAV1/ATP2A1/ANK2/PDPN/PKP2	5	CAV1, ATP2A1, ANK2, PDPN, PKP2
GO:0034754	cellular hormone metabolic process	14/1438	141/18903	0.185194	0.958709	0.941172	RBP4/UGT2B15/ALDH8A1/CYP2D6/CRABP2/PLEKHA1/CYP46A1/CRABP1/ALDH1A1/UGT2B11/AKR1B15/PDGFRA/CYP3A5/SDR9C7	14	RBP4, UGT2B15, ALDH8A1, CYP2D6, CRABP2, PLEKHA1, CYP46A1, CRABP1, ALDH1A1, UGT2B11, AKR1B15, PDGFRA, CYP3A5, SDR9C7
GO:0006821	chloride transport	12/1438	118/18903	0.186201	0.958709	0.941172	CLIC4/ANO7/GABRR3/GABRE/ANO9/SLC12A6/PRNP/CLDN17/SLC26A1/GLRB/SLC12A5/GABRD	12	CLIC4, ANO7, GABRR3, GABRE, ANO9, SLC12A6, PRNP, CLDN17, SLC26A1, GLRB, SLC12A5, GABRD
GO:0060828	regulation of canonical Wnt signaling pathway	24/1438	260/18903	0.188116	0.958709	0.941172	CAV1/ASPM/SNAI2/FZD9/PRDM15/TMEM9/LZTS2/TBL1XR1/CTNNB1/CYLD/FZD1/CCDC88C/ZNF703/RSPO2/STK3/ANKRD6/TMEM64/APC2/AMER1/NRARP/GLI3/NOTUM/GPC5/FZD4	24	CAV1, ASPM, SNAI2, FZD9, PRDM15, TMEM9, LZTS2, TBL1XR1, CTNNB1, CYLD, FZD1, CCDC88C, ZNF703, RSPO2, STK3, ANKRD6, TMEM64, APC2, AMER1, NRARP, GLI3, NOTUM, GPC5, FZD4
GO:0022602	ovulation cycle process	6/1438	51/18903	0.189203	0.958709	0.941172	PLEKHA1/PDGFRA/NRIP1/GDF9/FZD4/LHCGR	6	PLEKHA1, PDGFRA, NRIP1, GDF9, FZD4, LHCGR
GO:0030850	prostate gland development	6/1438	51/18903	0.189203	0.958709	0.941172	EAF2/BMP4/CTNNB1/PTCH1/RARA/GLI3	6	EAF2, BMP4, CTNNB1, PTCH1, RARA, GLI3
GO:0031062	positive regulation of histone methylation	6/1438	51/18903	0.189203	0.958709	0.941172	H1-5/TET1/KMT2A/KANSL1/CTNNB1/AUTS2	6	TET1, KMT2A, KANSL1, CTNNB1, AUTS2, H1-5
GO:0032873	negative regulation of stress-activated MAPK cascade	6/1438	51/18903	0.189203	0.958709	0.941172	FOXM1/PRMT1/CYLD/DUSP1/MYC/MARVELD3	6	FOXM1, PRMT1, CYLD, DUSP1, MYC, MARVELD3
GO:0044088	regulation of vacuole organization	6/1438	51/18903	0.189203	0.958709	0.941172	ATG2A/EHMT2/FEZ2/PIKFYVE/TMEM106B/SNX30	6	ATG2A, EHMT2, FEZ2, PIKFYVE, TMEM106B, SNX30
GO:0060425	lung morphogenesis	6/1438	51/18903	0.189203	0.958709	0.941172	WNT7B/BMP4/CTNNB1/RSPO2/SEC24B/CTSZ	6	WNT7B, BMP4, CTNNB1, RSPO2, SEC24B, CTSZ
GO:0070303	negative regulation of stress-activated protein kinase signaling cascade	6/1438	51/18903	0.189203	0.958709	0.941172	FOXM1/PRMT1/CYLD/DUSP1/MYC/MARVELD3	6	FOXM1, PRMT1, CYLD, DUSP1, MYC, MARVELD3
GO:0031960	response to corticosteroid	16/1438	165/18903	0.189218	0.958709	0.941172	SDC1/WNT7B/UCN3/TYMS/IGFBP7/GHR/BMI1/ZFP36L2/BCKDHB/NPAS4/SSTR4/AGL/SCNN1D/ADAM9/SSTR2/ERRFI1	16	SDC1, WNT7B, UCN3, TYMS, IGFBP7, GHR, BMI1, ZFP36L2, BCKDHB, NPAS4, SSTR4, AGL, SCNN1D, ADAM9, SSTR2, ERRFI1
GO:0045665	negative regulation of neuron differentiation	8/1438	73/18903	0.189419	0.958709	0.941172	ASPM/DTX1/EIF4ENIF1/DDX6/HOXA2/FEZF2/JAG1/GLI3	8	ASPM, DTX1, EIF4ENIF1, DDX6, HOXA2, FEZF2, JAG1, GLI3
GO:0046637	regulation of alpha-beta T cell differentiation	8/1438	73/18903	0.189419	0.958709	0.941172	IL4/IRF4/NFKBIZ/BCL6/CBFB/TBX21/RARA/GLI3	8	IL4, IRF4, NFKBIZ, BCL6, CBFB, TBX21, RARA, GLI3
GO:0150076	neuroinflammatory response	8/1438	73/18903	0.189419	0.958709	0.941172	IL4/IGF1/AGER/SPHK1/PTPRC/MMP3/TLR3/DAGLA	8	IL4, IGF1, AGER, SPHK1, PTPRC, MMP3, TLR3, DAGLA
GO:0045621	positive regulation of lymphocyte differentiation	13/1438	130/18903	0.189486	0.958709	0.941172	GAS6/IL4/ACTL6B/XBP1/SMARCB1/NFKBIZ/PTPRC/PRKDC/BCL6/CBFB/RARA/GLI2/GLI3	13	GAS6, IL4, ACTL6B, XBP1, SMARCB1, NFKBIZ, PTPRC, PRKDC, BCL6, CBFB, RARA, GLI2, GLI3
GO:0010717	regulation of epithelial to mesenchymal transition	11/1438	107/18903	0.189939	0.958709	0.941172	POFUT2/BMP4/CTNNB1/SDCBP/ZNF703/HPN/PDPN/HDAC2/JAG1/TBX5/SPRED1	11	POFUT2, BMP4, CTNNB1, SDCBP, ZNF703, HPN, PDPN, HDAC2, JAG1, TBX5, SPRED1
GO:0062207	regulation of pattern recognition receptor signaling pathway	11/1438	107/18903	0.189939	0.958709	0.941172	CAV1/LTF/IRF4/SARM1/TLR4/OTUD4/PJA2/RNF125/CD300A/TLR3/LBP	11	CAV1, LTF, IRF4, SARM1, TLR4, OTUD4, PJA2, RNF125, CD300A, TLR3, LBP
GO:0002820	negative regulation of adaptive immune response	7/1438	62/18903	0.190199	0.958709	0.941172	IL4/PTPRC/BCL6/CD160/TBX21/IL1RL1/AHR	7	IL4, PTPRC, BCL6, CD160, TBX21, IL1RL1, AHR
GO:0009994	oocyte differentiation	7/1438	62/18903	0.190199	0.958709	0.941172	TRIP13/IGF1/EHMT2/CTNNB1/TUT4/TDRD10/RPS6KA2	7	TRIP13, IGF1, EHMT2, CTNNB1, TUT4, TDRD10, RPS6KA2
GO:0002360	T cell lineage commitment	4/1438	30/18903	0.190928	0.958709	0.941172	IRF4/PRKDC/TP53/TBX21	4	IRF4, PRKDC, TP53, TBX21
GO:0010464	regulation of mesenchymal cell proliferation	4/1438	30/18903	0.190928	0.958709	0.941172	BMP4/CTNNB1/BMPR1A/MYC	4	BMP4, CTNNB1, BMPR1A, MYC
GO:0043032	positive regulation of macrophage activation	4/1438	30/18903	0.190928	0.958709	0.941172	SPACA3/TLR4/IL1RL1/LBP	4	SPACA3, TLR4, IL1RL1, LBP
GO:0044819	mitotic G1/S transition checkpoint signaling	4/1438	30/18903	0.190928	0.958709	0.941172	CDK2/CDKN1A/PRKDC/TP53	4	CDK2, CDKN1A, PRKDC, TP53
GO:0060142	regulation of syncytium formation by plasma membrane fusion	4/1438	30/18903	0.190928	0.958709	0.941172	IL4/CXCL9/RAPGEF3/ADAM9	4	IL4, CXCL9, RAPGEF3, ADAM9
GO:0071480	cellular response to gamma radiation	4/1438	30/18903	0.190928	0.958709	0.941172	CDKN1A/TSPYL5/TP53/MAP3K20	4	CDKN1A, TSPYL5, TP53, MAP3K20
GO:0072539	T-helper 17 cell differentiation	4/1438	30/18903	0.190928	0.958709	0.941172	IL4/IRF4/NFKBIZ/TBX21	4	IL4, IRF4, NFKBIZ, TBX21
GO:0090140	regulation of mitochondrial fission	4/1438	30/18903	0.190928	0.958709	0.941172	C11orf65/INF2/RALA/CYRIB	4	C11orf65, INF2, RALA, CYRIB
GO:0008340	determination of adult lifespan	3/1438	20/18903	0.19143	0.958709	0.941172	RAD54L/TP53/RAD54B	3	RAD54L, TP53, RAD54B
GO:0015919	peroxisomal membrane transport	3/1438	20/18903	0.19143	0.958709	0.941172	ABCD1/RAB8B/PEX5L	3	ABCD1, RAB8B, PEX5L
GO:0035795	negative regulation of mitochondrial membrane permeability	3/1438	20/18903	0.19143	0.958709	0.941172	FZD9/SLC25A4/SLC25A31	3	FZD9, SLC25A4, SLC25A31
GO:0039692	single stranded viral RNA replication via double stranded DNA intermediate	3/1438	20/18903	0.19143	0.958709	0.941172	HMGA2/SMARCB1/TASOR	3	HMGA2, SMARCB1, TASOR
GO:0045655	regulation of monocyte differentiation	3/1438	20/18903	0.19143	0.958709	0.941172	MYC/HOXA7/CSF1	3	MYC, HOXA7, CSF1
GO:0055093	response to hyperoxia	3/1438	20/18903	0.19143	0.958709	0.941172	CAV1/PDPN/HDAC2	3	CAV1, PDPN, HDAC2
GO:0060004	reflex	3/1438	20/18903	0.19143	0.958709	0.941172	HPN/TMC1/GLRB	3	HPN, TMC1, GLRB
GO:0060231	mesenchymal to epithelial transition	3/1438	20/18903	0.19143	0.958709	0.941172	BMP4/CTNNB1/TCF15	3	BMP4, CTNNB1, TCF15
GO:0060749	mammary gland alveolus development	3/1438	20/18903	0.19143	0.958709	0.941172	ID2/HIF1A/VEGFA	3	ID2, HIF1A, VEGFA
GO:0061323	cell proliferation involved in heart morphogenesis	3/1438	20/18903	0.19143	0.958709	0.941172	BMP4/CTNNB1/TBX5	3	BMP4, CTNNB1, TBX5
GO:0061377	mammary gland lobule development	3/1438	20/18903	0.19143	0.958709	0.941172	ID2/HIF1A/VEGFA	3	ID2, HIF1A, VEGFA
GO:0071379	cellular response to prostaglandin stimulus	3/1438	20/18903	0.19143	0.958709	0.941172	PTGER4/GNG2/PRKCE	3	PTGER4, GNG2, PRKCE
GO:0072079	nephron tubule formation	3/1438	20/18903	0.19143	0.958709	0.941172	HS2ST1/CTNNB1/IRX1	3	HS2ST1, CTNNB1, IRX1
GO:1990182	exosomal secretion	3/1438	20/18903	0.19143	0.958709	0.941172	SDC1/SDCBP/PDCD6IP	3	SDC1, SDCBP, PDCD6IP
GO:0071478	cellular response to radiation	18/1438	189/18903	0.191622	0.958709	0.941172	CHEK1/SNAI2/CDC25A/H2AC25/TP53INP1/CDKN1A/CRY1/CUL4B/IFI16/TSPYL5/TP53/MMP3/MYC/MAP3K20/CCND2/GRK1/TRPM1/MFAP4	18	CHEK1, SNAI2, CDC25A, TP53INP1, CDKN1A, CRY1, CUL4B, IFI16, TSPYL5, TP53, MMP3, MYC, MAP3K20, CCND2, GRK1, TRPM1, MFAP4, H2AC25
GO:0000086	G2/M transition of mitotic cell cycle	14/1438	142/18903	0.192067	0.958709	0.941172	CDK1/MELK/FOXM1/CHEK1/BRSK2/CDC25A/CCNB1/CENPF/CDK2/DBF4B/CDKN1A/BACH1/RRM2B/NBN	14	CDK1, MELK, FOXM1, CHEK1, BRSK2, CDC25A, CCNB1, CENPF, CDK2, DBF4B, CDKN1A, BACH1, RRM2B, NBN
GO:0009566	fertilization	19/1438	201/18903	0.192375	0.958709	0.941172	CDK1/TEX101/CLIC4/HOXD9/TMPRSS12/SPACA3/EHMT2/HEXB/TRPC6/ADAM5/ADAM32/IZUMO1/GLRB/CECR2/SPAM1/ZP2/TRIM36/PAEP/UBAP2L	19	CDK1, TEX101, CLIC4, HOXD9, TMPRSS12, SPACA3, EHMT2, HEXB, TRPC6, ADAM5, ADAM32, IZUMO1, GLRB, CECR2, SPAM1, ZP2, TRIM36, PAEP, UBAP2L
GO:0007033	vacuole organization	20/1438	213/18903	0.192888	0.958709	0.941172	ATG4B/BECN2/AP4M1/ATG2A/HPS4/TMEM9/EHMT2/TP53INP1/FEZ2/CLN5/PIKFYVE/ARL8B/HEXB/TMEM106B/SNX30/NDP/ZFYVE26/RAB39A/SYNPO2/RAB33B	20	ATG4B, BECN2, AP4M1, ATG2A, HPS4, TMEM9, EHMT2, TP53INP1, FEZ2, CLN5, PIKFYVE, ARL8B, HEXB, TMEM106B, SNX30, NDP, ZFYVE26, RAB39A, SYNPO2, RAB33B
GO:0017157	regulation of exocytosis	20/1438	213/18903	0.192888	0.958709	0.941172	SDC1/IL4/SYN1/SCAMP5/SEPTIN2/PREPL/SDCBP/STXBP3/RALA/PDCD6IP/CD300A/SYT2/RAB8B/RIMS3/S100A10/RAB33B/SYT8/SYT1/DRD1/CPLX1	20	SDC1, IL4, SYN1, SCAMP5, PREPL, SDCBP, STXBP3, RALA, PDCD6IP, CD300A, SYT2, RAB8B, RIMS3, S100A10, RAB33B, SYT8, SYT1, DRD1, CPLX1, SEPTIN2
GO:0006470	protein dephosphorylation	24/1438	261/18903	0.193162	0.958709	0.941172	CDCA2/HSP90B1/DUSP26/CDC25A/SSH3/CDC14C/NCEH1/PTPRC/PTPRE/MTMR7/PPP6R2/DUSP6/PTPRR/DUSP1/STYX/CNEP1R1/PTP4A2/CD300A/PTPRF/SSH2/NUAK1/PPP1CB/RCAN1/PPP4R4	24	CDCA2, HSP90B1, DUSP26, CDC25A, SSH3, CDC14C, NCEH1, PTPRC, PTPRE, MTMR7, PPP6R2, DUSP6, PTPRR, DUSP1, STYX, CNEP1R1, PTP4A2, CD300A, PTPRF, SSH2, NUAK1, PPP1CB, RCAN1, PPP4R4
GO:0071900	regulation of protein serine/threonine kinase activity	35/1438	395/18903	0.194542	0.958709	0.941172	UCHL1/CAV1/CCNB2/HMGA2/LTF/CDC25A/CCNB1/AGER/CDKN2A/CD40/DBF4B/LIME1/PAQR3/CDKN1A/BMP4/TLR4/PTPRC/GHR/BMPR1A/DUSP1/FZD10/MTCP1/CD300A/DBF4/DIPK2A/PKIB/CCNJ/STK3/FLT1/CCND2/AJUBA/CEMIP/VEGFA/ADAM9/FZD4	35	UCHL1, CAV1, CCNB2, HMGA2, LTF, CDC25A, CCNB1, AGER, CDKN2A, CD40, DBF4B, LIME1, PAQR3, CDKN1A, BMP4, TLR4, PTPRC, GHR, BMPR1A, DUSP1, FZD10, MTCP1, CD300A, DBF4, DIPK2A, PKIB, CCNJ, STK3, FLT1, CCND2, AJUBA, CEMIP, VEGFA, ADAM9, FZD4
GO:0060070	canonical Wnt signaling pathway	28/1438	310/18903	0.196225	0.958709	0.941172	CAV1/SDC1/ASPM/WNT7B/SNAI2/FZD9/PRDM15/TMEM9/LZTS2/TBL1XR1/CTNNB1/CYLD/FZD1/CCDC88C/ZNF703/FZD10/RSPO2/STK3/ANKRD6/TMEM64/APC2/AMER1/NRARP/GLI3/NOTUM/GPC5/FZD4/HESX1	28	CAV1, SDC1, ASPM, WNT7B, SNAI2, FZD9, PRDM15, TMEM9, LZTS2, TBL1XR1, CTNNB1, CYLD, FZD1, CCDC88C, ZNF703, FZD10, RSPO2, STK3, ANKRD6, TMEM64, APC2, AMER1, NRARP, GLI3, NOTUM, GPC5, FZD4, HESX1
GO:0032006	regulation of TOR signaling	11/1438	108/18903	0.198002	0.958709	0.941172	GAS6/FLCN/LIN28A/SEC13/GOLPH3/HIF1A/KICS2/RFFL/RRAGC/GPR137B/RNF152	11	GAS6, FLCN, LIN28A, SEC13, GOLPH3, HIF1A, RFFL, RRAGC, GPR137B, RNF152, KICS2
GO:0033138	positive regulation of peptidyl-serine phosphorylation	11/1438	108/18903	0.198002	0.958709	0.941172	CAV1/GAS6/OPRD1/BCAR3/PRKD2/MTCP1/TBK1/RAPGEF3/VEGFA/RET/IFNA7	11	CAV1, GAS6, OPRD1, BCAR3, PRKD2, MTCP1, TBK1, RAPGEF3, VEGFA, RET, IFNA7
GO:0001914	regulation of T cell mediated cytotoxicity	5/1438	41/18903	0.19863	0.958709	0.941172	AGER/AZGP1/HLA-A/PTPRC/CYRIB	5	AGER, AZGP1, HLA-A, PTPRC, CYRIB
GO:0017158	regulation of calcium ion-dependent exocytosis	5/1438	41/18903	0.19863	0.958709	0.941172	SCAMP5/STXBP3/SYT2/SYT8/SYT1	5	SCAMP5, STXBP3, SYT2, SYT8, SYT1
GO:2000008	regulation of protein localization to cell surface	5/1438	41/18903	0.19863	0.958709	0.941172	CD247/CTNNB1/ASTN2/TM9SF4/ARF6	5	CD247, CTNNB1, ASTN2, TM9SF4, ARF6
GO:0051651	maintenance of location in cell	21/1438	226/18903	0.198717	0.958709	0.941172	CAV1/HSP90B1/ASPM/SLC30A2/GPAA1/ATP2A1/MCOLN1/LIME1/PTPRC/GOLPH3/HEXB/ARL2BP/VPS13C/ANK2/PRKCE/MORC3/CXCL9/CASQ2/CEMIP/DRD1/LHCGR	21	CAV1, HSP90B1, ASPM, SLC30A2, GPAA1, ATP2A1, MCOLN1, LIME1, PTPRC, GOLPH3, HEXB, ARL2BP, VPS13C, ANK2, PRKCE, MORC3, CXCL9, CASQ2, CEMIP, DRD1, LHCGR
GO:0055076	transition metal ion homeostasis	14/1438	143/18903	0.199058	0.958709	0.941172	SLC30A2/LTF/RHAG/ATP6V0D1/TMC8/PRNP/MT4/FBXL5/SLC40A1/HIF1A/STEAP1/MYC/SLC31A2/SLC30A6	14	SLC30A2, LTF, RHAG, ATP6V0D1, TMC8, PRNP, MT4, FBXL5, SLC40A1, HIF1A, STEAP1, MYC, SLC31A2, SLC30A6
GO:0002381	immunoglobulin production involved in immunoglobulin-mediated immune response	8/1438	74/18903	0.199286	0.958709	0.941172	IL4/NSD2/CD40/RNF8/PTPRC/BCL6/NBN/TBX21	8	IL4, NSD2, CD40, RNF8, PTPRC, BCL6, NBN, TBX21
GO:0030330	DNA damage response, signal transduction by p53 class mediator	8/1438	74/18903	0.199286	0.958709	0.941172	FOXM1/SNAI2/HIPK2/E2F7/CDKN1A/TP53/NBN/SPRED1	8	FOXM1, SNAI2, HIPK2, E2F7, CDKN1A, TP53, NBN, SPRED1
GO:0035924	cellular response to vascular endothelial growth factor stimulus	8/1438	74/18903	0.199286	0.958709	0.941172	NUS1/SPHK1/PRKD2/JCAD/FLT1/PDGFRA/VEGFA/GAS1	8	NUS1, SPHK1, PRKD2, JCAD, FLT1, PDGFRA, VEGFA, GAS1
GO:2000756	regulation of peptidyl-lysine acetylation	8/1438	74/18903	0.199286	0.958709	0.941172	CHEK1/FLCN/SNAI2/KMT2A/SMARCB1/NFYC/HDAC2/AUTS2	8	CHEK1, FLCN, SNAI2, KMT2A, SMARCB1, NFYC, HDAC2, AUTS2
GO:2001236	regulation of extrinsic apoptotic signaling pathway	15/1438	155/18903	0.200819	0.958709	0.941172	CAV1/ITM2C/IL4/IGF1/SNAI2/TMC8/BMP4/PTPRC/CYLD/RFFL/STK3/RET/DBH/ATF3/BCL10	15	CAV1, ITM2C, IL4, IGF1, SNAI2, TMC8, BMP4, PTPRC, CYLD, RFFL, STK3, RET, DBH, ATF3, BCL10
GO:0045453	bone resorption	7/1438	63/18903	0.200994	0.958709	0.941172	CD38/DEF8/CTNNB1/GPR137B/PDK4/TMEM64/CALCA	7	CD38, DEF8, CTNNB1, GPR137B, PDK4, TMEM64, CALCA
GO:0051965	positive regulation of synapse assembly	7/1438	63/18903	0.200994	0.958709	0.941172	NRXN1/CUX2/LRRTM3/SLITRK2/ST8SIA2/GPRASP3/LRRC4B	7	NRXN1, CUX2, LRRTM3, SLITRK2, ST8SIA2, LRRC4B, GPRASP3
GO:0010939	regulation of necrotic cell death	6/1438	52/18903	0.201165	0.958709	0.941172	CAV1/FZD9/SLC25A4/SLC6A6/CYLD/TP53	6	CAV1, FZD9, SLC25A4, SLC6A6, CYLD, TP53
GO:0018210	peptidyl-threonine modification	12/1438	120/18903	0.201481	0.958709	0.941172	CDK1/CHEK1/HIPK2/SPHK1/PRKD2/PRKDC/HIPK1/GALNT1/GALNTL6/TBK1/CEMIP/SPRED1	12	CDK1, CHEK1, HIPK2, SPHK1, PRKD2, PRKDC, HIPK1, GALNT1, GALNTL6, TBK1, CEMIP, SPRED1
GO:0042692	muscle cell differentiation	36/1438	409/18903	0.201713	0.958709	0.941172	UCHL1/CDK1/SDC1/BHLHE41/IL4/IGF1/FLNC/SLC9A1/LAMB2/XBP1/PGM5/BMP4/MAP2K4/ATP11A/CTNNB1/MYOF/ID2/NLN/BMPR1A/ANK2/STAC3/HOPX/MTPN/CXCL9/RCAN1/RARA/FBXO22/NEBL/NEB/TBX5/ANKRD23/PDGFRA/VEGFA/QKI/ERVFRD-1/LOX	36	UCHL1, CDK1, SDC1, BHLHE41, IL4, IGF1, FLNC, SLC9A1, LAMB2, XBP1, PGM5, BMP4, MAP2K4, ATP11A, CTNNB1, MYOF, ID2, NLN, BMPR1A, ANK2, STAC3, HOPX, MTPN, CXCL9, RCAN1, RARA, FBXO22, NEBL, NEB, TBX5, ANKRD23, PDGFRA, VEGFA, QKI, ERVFRD-1, LOX
GO:0002069	columnar/cuboidal epithelial cell maturation	2/1438	11/18903	0.20185	0.958709	0.941172	TYMS/HIF1A	2	TYMS, HIF1A
GO:0006002	fructose 6-phosphate metabolic process	2/1438	11/18903	0.20185	0.958709	0.941172	PFKL/HK3	2	PFKL, HK3
GO:0007494	midgut development	2/1438	11/18903	0.20185	0.958709	0.941172	RET/OTC	2	RET, OTC
GO:0009120	deoxyribonucleoside metabolic process	2/1438	11/18903	0.20185	0.958709	0.941172	TK1/TK2	2	TK1, TK2
GO:0009174	pyrimidine ribonucleoside monophosphate biosynthetic process	2/1438	11/18903	0.20185	0.958709	0.941172	CMPK1/DCK	2	CMPK1, DCK
GO:0016102	diterpenoid biosynthetic process	2/1438	11/18903	0.20185	0.958709	0.941172	ALDH8A1/CRABP2	2	ALDH8A1, CRABP2
GO:0019062	virion attachment to host cell	2/1438	11/18903	0.20185	0.958709	0.941172	GAS6/CLEC4M	2	GAS6, CLEC4M
GO:0021559	trigeminal nerve development	2/1438	11/18903	0.20185	0.958709	0.941172	DRGX/NEUROG1	2	DRGX, NEUROG1
GO:0021903	rostrocaudal neural tube patterning	2/1438	11/18903	0.20185	0.958709	0.941172	BMI1/GBX2	2	BMI1, GBX2
GO:0030210	heparin biosynthetic process	2/1438	11/18903	0.20185	0.958709	0.941172	SLC10A7/NDST3	2	SLC10A7, NDST3
GO:0032329	serine transport	2/1438	11/18903	0.20185	0.958709	0.941172	SLC1A5/SLC38A2	2	SLC1A5, SLC38A2
GO:0032836	glomerular basement membrane development	2/1438	11/18903	0.20185	0.958709	0.941172	COL4A4/LAMB2	2	COL4A4, LAMB2
GO:0033234	negative regulation of protein sumoylation	2/1438	11/18903	0.20185	0.958709	0.941172	HMG20B/CTNNB1	2	HMG20B, CTNNB1
GO:0035090	maintenance of apical/basal cell polarity	2/1438	11/18903	0.20185	0.958709	0.941172	ANK1/PDCD6IP	2	ANK1, PDCD6IP
GO:0035524	proline transmembrane transport	2/1438	11/18903	0.20185	0.958709	0.941172	SLC38A2/SLC36A3	2	SLC38A2, SLC36A3
GO:0038003	G protein-coupled opioid receptor signaling pathway	2/1438	11/18903	0.20185	0.958709	0.941172	OPRD1/OPRL1	2	OPRD1, OPRL1
GO:0042762	regulation of sulfur metabolic process	2/1438	11/18903	0.20185	0.958709	0.941172	SP1/PDK4	2	SP1, PDK4
GO:0044771	meiotic cell cycle phase transition	2/1438	11/18903	0.20185	0.958709	0.941172	CCNB2/CDC25A	2	CCNB2, CDC25A
GO:0045060	negative thymic T cell selection	2/1438	11/18903	0.20185	0.958709	0.941172	PTPRC/GLI3	2	PTPRC, GLI3
GO:0045199	maintenance of epithelial cell apical/basal polarity	2/1438	11/18903	0.20185	0.958709	0.941172	ANK1/PDCD6IP	2	ANK1, PDCD6IP
GO:0045628	regulation of T-helper 2 cell differentiation	2/1438	11/18903	0.20185	0.958709	0.941172	BCL6/RARA	2	BCL6, RARA
GO:0045793	positive regulation of cell size	2/1438	11/18903	0.20185	0.958709	0.941172	TMEM123/RET	2	TMEM123, RET
GO:0051657	maintenance of organelle location	2/1438	11/18903	0.20185	0.958709	0.941172	ASPM/ATP2A1	2	ASPM, ATP2A1
GO:0051987	positive regulation of attachment of spindle microtubules to kinetochore	2/1438	11/18903	0.20185	0.958709	0.941172	BIRC5/CCNB1	2	BIRC5, CCNB1
GO:0060272	embryonic skeletal joint morphogenesis	2/1438	11/18903	0.20185	0.958709	0.941172	BMP4/CTNNB1	2	BMP4, CTNNB1
GO:0060433	bronchus development	2/1438	11/18903	0.20185	0.958709	0.941172	WNT7B/BMP4	2	WNT7B, BMP4
GO:0060579	ventral spinal cord interneuron fate commitment	2/1438	11/18903	0.20185	0.958709	0.941172	GLI2/GLI3	2	GLI2, GLI3
GO:0060581	cell fate commitment involved in pattern specification	2/1438	11/18903	0.20185	0.958709	0.941172	GLI2/GLI3	2	GLI2, GLI3
GO:0060767	epithelial cell proliferation involved in prostate gland development	2/1438	11/18903	0.20185	0.958709	0.941172	EAF2/CTNNB1	2	EAF2, CTNNB1
GO:0061314	Notch signaling involved in heart development	2/1438	11/18903	0.20185	0.958709	0.941172	SNAI2/JAG1	2	SNAI2, JAG1
GO:0071313	cellular response to caffeine	2/1438	11/18903	0.20185	0.958709	0.941172	CHEK1/CASQ2	2	CHEK1, CASQ2
GO:0071679	commissural neuron axon guidance	2/1438	11/18903	0.20185	0.958709	0.941172	PTCH1/VEGFA	2	PTCH1, VEGFA
GO:0090160	Golgi to lysosome transport	2/1438	11/18903	0.20185	0.958709	0.941172	AP4M1/GAK	2	AP4M1, GAK
GO:0097278	complement-dependent cytotoxicity	2/1438	11/18903	0.20185	0.958709	0.941172	IGHG1/IL4	2	IL4
GO:1901844	regulation of cell communication by electrical coupling involved in cardiac conduction	2/1438	11/18903	0.20185	0.958709	0.941172	CAV1/TBX5	2	CAV1, TBX5
GO:1904672	regulation of somatic stem cell population maintenance	2/1438	11/18903	0.20185	0.958709	0.941172	LBH/MYC	2	LBH, MYC
GO:1990535	neuron projection maintenance	2/1438	11/18903	0.20185	0.958709	0.941172	ABCD1/PRNP	2	ABCD1, PRNP
GO:2000049	positive regulation of cell-cell adhesion mediated by cadherin	2/1438	11/18903	0.20185	0.958709	0.941172	ADAM19/DENND6A	2	ADAM19, DENND6A
GO:2000320	negative regulation of T-helper 17 cell differentiation	2/1438	11/18903	0.20185	0.958709	0.941172	IL4/TBX21	2	IL4, TBX21
GO:2000672	negative regulation of motor neuron apoptotic process	2/1438	11/18903	0.20185	0.958709	0.941172	ERBB3/MAP2K4	2	ERBB3, MAP2K4
GO:0010876	lipid localization	42/1438	483/18903	0.201931	0.958709	0.941172	CAV1/DENND5B/FITM2/SEC24A/RBP4/YJEFN3/APOL5/ANO7/ABCD1/CES1/HDLBP/SLC10A7/SOAT2/ATG2A/NUS1/ANO9/CRABP2/LRP10/APOM/TMEM30A/CRY1/PCTP/NFKBIA/ATP11A/ARL8B/HEXB/VPS13C/PTCH1/PRELID3B/CRABP1/PLSCR1/PRELID2/SSTR4/ATP8A2/PMP2/NRIP1/MSR1/GDF9/FZD4/STRA6/LBP/LHCGR	42	CAV1, DENND5B, FITM2, SEC24A, RBP4, YJEFN3, APOL5, ANO7, ABCD1, CES1, HDLBP, SLC10A7, SOAT2, ATG2A, NUS1, ANO9, CRABP2, LRP10, APOM, TMEM30A, CRY1, PCTP, NFKBIA, ATP11A, ARL8B, HEXB, VPS13C, PTCH1, PRELID3B, CRABP1, PLSCR1, PRELID2, SSTR4, ATP8A2, PMP2, NRIP1, MSR1, GDF9, FZD4, STRA6, LBP, LHCGR
GO:0060993	kidney morphogenesis	10/1438	97/18903	0.202099	0.958709	0.941172	WNT7B/BMP4/HS2ST1/CTNNB1/PTCH1/MYC/HS3ST3B1/VEGFA/GLI3/IRX1	10	WNT7B, BMP4, HS2ST1, CTNNB1, PTCH1, MYC, HS3ST3B1, VEGFA, GLI3, IRX1
GO:0010466	negative regulation of peptidase activity	24/1438	263/18903	0.203456	0.958709	0.941172	BIRC5/NLRP7/GAS6/LTF/CSTL1/AHSG/PTTG1/CAST/IFI16/PRNP/SERPINB9/COL6A3/RFFL/HMSD/DNAJB6/WFDC13/IL9/WFDC11/VEGFA/SERPIND1/LOC408186/SERPINA2/KNG1/SPINK4	24	BIRC5, NLRP7, GAS6, LTF, CSTL1, AHSG, PTTG1, CAST, IFI16, PRNP, SERPINB9, COL6A3, RFFL, HMSD, DNAJB6, WFDC13, IL9, WFDC11, VEGFA, SERPIND1, SERPINA2, KNG1, SPINK4, LOC408186
GO:0051604	protein maturation	30/1438	336/18903	0.203896	0.958709	0.941172	NLRP7/WFS1/LGMN/SEC11C/ADAM19/PRDX4/TMPRSS12/PCSK6/SPCS3/CLN5/CAST/IFI16/PRNP/APH1A/PTCH1/HPN/PLA2G7/YIPF5/BMP1/F9/RPS6KA2/FN1/S100A10/SLC30A6/ANGPTL8/MEP1A/RFX4/GLI3/CTSZ/GAS1	30	NLRP7, WFS1, LGMN, SEC11C, ADAM19, PRDX4, TMPRSS12, PCSK6, SPCS3, CLN5, CAST, IFI16, PRNP, APH1A, PTCH1, HPN, PLA2G7, YIPF5, BMP1, F9, RPS6KA2, FN1, S100A10, SLC30A6, ANGPTL8, MEP1A, RFX4, GLI3, CTSZ, GAS1
GO:0048565	digestive tract development	13/1438	132/18903	0.204145	0.958709	0.941172	TYMS/BMP4/CTNNB1/ID2/HIF1A/CCDC103/BBS7/PDGFRA/GLI2/RET/OTC/GLI3/STRA6	13	TYMS, BMP4, CTNNB1, ID2, HIF1A, CCDC103, BBS7, PDGFRA, GLI2, RET, OTC, GLI3, STRA6
GO:0032943	mononuclear cell proliferation	28/1438	312/18903	0.205731	0.958709	0.941172	MZB1/CD38/TNFRSF13B/IL4/IGF1/AGER/CCDC88B/CD40/SFTPD/HLA-A/CDKN1A/EFNB1/BMP4/TLR4/PTPRC/CTNNB1/PRNP/BMI1/TP53/BCL6/MNDA/CD300A/TBK1/AHR/IL9/GPNMB/IFNA7/CSF1	28	MZB1, CD38, TNFRSF13B, IL4, IGF1, AGER, CCDC88B, CD40, SFTPD, HLA-A, CDKN1A, EFNB1, BMP4, TLR4, PTPRC, CTNNB1, PRNP, BMI1, TP53, BCL6, MNDA, CD300A, TBK1, AHR, IL9, GPNMB, IFNA7, CSF1
GO:0033077	T cell differentiation in thymus	9/1438	86/18903	0.205946	0.958709	0.941172	BMP4/PTPRC/PRKDC/CTNNB1/BMI1/TP53/ZFP36L2/GLI2/GLI3	9	BMP4, PTPRC, PRKDC, CTNNB1, BMI1, TP53, ZFP36L2, GLI2, GLI3
GO:0007224	smoothened signaling pathway	14/1438	144/18903	0.206164	0.958709	0.941172	B9D1/HIPK2/SEPTIN2/PDCL/HIPK1/PTCH1/BBS7/CIBAR1/IFT81/GLI2/RFX4/GLI3/TMEM231/GAS1	14	B9D1, HIPK2, PDCL, HIPK1, PTCH1, BBS7, IFT81, GLI2, RFX4, GLI3, TMEM231, GAS1, SEPTIN2, CIBAR1
GO:0001708	cell fate specification	11/1438	109/18903	0.206213	0.958709	0.941172	EHMT2/CTNNB1/RBBP4/BMPR1A/PTCH1/TBX21/HDAC2/TBX5/APC2/GLI2/GLI3	11	EHMT2, CTNNB1, RBBP4, BMPR1A, PTCH1, TBX21, HDAC2, TBX5, APC2, GLI2, GLI3
GO:0033209	tumor necrosis factor-mediated signaling pathway	11/1438	109/18903	0.206213	0.958709	0.941172	TNFRSF17/GAS6/SPPL2B/SPHK1/NFKBIA/HIPK1/CYLD/TNFRSF1A/TP53/RFFL/TNFRSF19	11	TNFRSF17, GAS6, SPPL2B, SPHK1, NFKBIA, HIPK1, CYLD, TNFRSF1A, TP53, RFFL, TNFRSF19
GO:0001916	positive regulation of T cell mediated cytotoxicity	4/1438	31/18903	0.20699	0.958709	0.941172	AZGP1/HLA-A/PTPRC/CYRIB	4	AZGP1, HLA-A, PTPRC, CYRIB
GO:0017145	stem cell division	4/1438	31/18903	0.20699	0.958709	0.941172	PRDM15/LBH/BMI1/ZFP36L2	4	PRDM15, LBH, BMI1, ZFP36L2
GO:0021591	ventricular system development	4/1438	31/18903	0.20699	0.958709	0.941172	PAX5/CENPF/CCDC134/SEMA6D	4	PAX5, CENPF, CCDC134, SEMA6D
GO:0040018	positive regulation of multicellular organism growth	4/1438	31/18903	0.20699	0.958709	0.941172	PPIB/GHR/ATP8A2/CSF1	4	PPIB, GHR, ATP8A2, CSF1
GO:0060603	mammary gland duct morphogenesis	4/1438	31/18903	0.20699	0.958709	0.941172	PTCH1/CSMD1/NTN1/CSF1	4	PTCH1, CSMD1, NTN1, CSF1
GO:0098901	regulation of cardiac muscle cell action potential	4/1438	31/18903	0.20699	0.958709	0.941172	CAV1/HCN2/ANK2/PKP2	4	CAV1, HCN2, ANK2, PKP2
GO:0120192	tight junction assembly	8/1438	75/18903	0.209356	0.958709	0.941172	SNAI2/MPDZ/CLDN9/PDCD6IP/CLDN17/MARVELD3/PATJ/MPP7	8	SNAI2, MPDZ, CLDN9, PDCD6IP, CLDN17, MARVELD3, PATJ, MPP7
GO:2001233	regulation of apoptotic signaling pathway	33/1438	374/18903	0.209635	0.958709	0.941172	CAV1/ITM2C/IL4/WFS1/IGF1/FLCN/SNAI2/FZD9/SLC25A4/XBP1/ASAH2/TMC8/FBH1/PLAGL2/BMP4/PTPRC/CTNNB1/CYLD/RRM2B/BMI1/TP53/HIF1A/RFFL/ACKR3/MYC/STK3/IL9/SLC25A31/RTKN2/RET/DBH/ATF3/BCL10	33	CAV1, ITM2C, IL4, WFS1, IGF1, FLCN, SNAI2, FZD9, SLC25A4, XBP1, ASAH2, TMC8, FBH1, PLAGL2, BMP4, PTPRC, CTNNB1, CYLD, RRM2B, BMI1, TP53, HIF1A, RFFL, ACKR3, MYC, STK3, IL9, SLC25A31, RTKN2, RET, DBH, ATF3, BCL10
GO:0045787	positive regulation of cell cycle	32/1438	362/18903	0.210853	0.958709	0.941172	CDK1/BIRC5/SOX15/IGF1/LGMN/DLGAP5/CHEK1/SPAG5/E2F7/CDC25A/CCNB1/DDX11/CDCA5/CDT1/DBF4B/CDC14C/SPHK1/USP19/CUL4B/RRM2B/LFNG/PKP4/PRKCE/SRPK2/PLSCR1/DBF4/RARA/MAP3K20/NEUROG1/MTBP/SMC5/CCND2	32	CDK1, BIRC5, SOX15, IGF1, LGMN, DLGAP5, CHEK1, SPAG5, E2F7, CDC25A, CCNB1, DDX11, CDCA5, CDT1, DBF4B, CDC14C, SPHK1, USP19, CUL4B, RRM2B, LFNG, PKP4, PRKCE, SRPK2, PLSCR1, DBF4, RARA, MAP3K20, NEUROG1, MTBP, SMC5, CCND2
GO:0060271	cilium assembly	32/1438	362/18903	0.210853	0.958709	0.941172	B9D1/RSPH6A/ATP6V0D1/DYNC2I2/FBF1/SEPTIN2/KCTD17/CDC14C/ATXN10/CYLD/ASAP1/DNAH7/SEPTIN7/RP2/MAK/TRAPPC14/CFAP46/BBS10/SPEF2/CCDC103/BBS7/CIBAR1/CFAP74/LRRC49/DNAAF6/IFT81/CEP126/CEP162/RFX4/ARL13A/DNAI1/TMEM231	32	B9D1, RSPH6A, ATP6V0D1, FBF1, KCTD17, CDC14C, ATXN10, CYLD, ASAP1, DNAH7, RP2, MAK, CFAP46, BBS10, SPEF2, CCDC103, BBS7, CFAP74, LRRC49, IFT81, CEP126, CEP162, RFX4, ARL13A, DNAI1, TMEM231, DYNC2I2, SEPTIN2, SEPTIN7, TRAPPC14, CIBAR1, DNAAF6
GO:0000083	regulation of transcription involved in G1/S transition of mitotic cell cycle	3/1438	21/18903	0.211568	0.958709	0.941172	E2F7/BACH1/ID2	3	E2F7, BACH1, ID2
GO:0003085	negative regulation of systemic arterial blood pressure	3/1438	21/18903	0.211568	0.958709	0.941172	ARHGAP42/ADRB1/CALCA	3	ARHGAP42, ADRB1, CALCA
GO:0006590	thyroid hormone generation	3/1438	21/18903	0.211568	0.958709	0.941172	DUOXA1/HPN/TPO	3	DUOXA1, HPN, TPO
GO:0007042	lysosomal lumen acidification	3/1438	21/18903	0.211568	0.958709	0.941172	TMEM9/CLN5/TMEM106B	3	TMEM9, CLN5, TMEM106B
GO:0007252	I-kappaB phosphorylation	3/1438	21/18903	0.211568	0.958709	0.941172	PRDX4/TLR4/TLR3	3	PRDX4, TLR4, TLR3
GO:0008090	retrograde axonal transport	3/1438	21/18903	0.211568	0.958709	0.941172	TMEM108/CALY/KIF5B	3	TMEM108, CALY, KIF5B
GO:0031338	regulation of vesicle fusion	3/1438	21/18903	0.211568	0.958709	0.941172	SPHK1/SYT1/CPLX1	3	SPHK1, SYT1, CPLX1
GO:0032011	ARF protein signal transduction	3/1438	21/18903	0.211568	0.958709	0.941172	IQSEC3/ARFGEF1/ARFGEF3	3	IQSEC3, ARFGEF1, ARFGEF3
GO:0032012	regulation of ARF protein signal transduction	3/1438	21/18903	0.211568	0.958709	0.941172	IQSEC3/ARFGEF1/ARFGEF3	3	IQSEC3, ARFGEF1, ARFGEF3
GO:0032482	Rab protein signal transduction	3/1438	21/18903	0.211568	0.958709	0.941172	RAB30/RAB39A/RAB33B	3	RAB30, RAB39A, RAB33B
GO:0032986	protein-DNA complex disassembly	3/1438	21/18903	0.211568	0.958709	0.941172	H2AC25/SMARCB1/MYC	3	SMARCB1, MYC, H2AC25
GO:0033962	P-body assembly	3/1438	21/18903	0.211568	0.958709	0.941172	EIF4ENIF1/CNOT7/DDX6	3	EIF4ENIF1, CNOT7, DDX6
GO:0043651	linoleic acid metabolic process	3/1438	21/18903	0.211568	0.958709	0.941172	ABCD1/FADS1/CYP4A22	3	ABCD1, FADS1, CYP4A22
GO:0051315	attachment of mitotic spindle microtubules to kinetochore	3/1438	21/18903	0.211568	0.958709	0.941172	BIRC5/KIF2C/CDT1	3	BIRC5, KIF2C, CDT1
GO:0052695	cellular glucuronidation	3/1438	21/18903	0.211568	0.958709	0.941172	UGT2B15/PRKCE/UGT2B11	3	UGT2B15, PRKCE, UGT2B11
GO:0060546	negative regulation of necroptotic process	3/1438	21/18903	0.211568	0.958709	0.941172	CAV1/FZD9/SLC25A4	3	CAV1, FZD9, SLC25A4
GO:0060973	cell migration involved in heart development	3/1438	21/18903	0.211568	0.958709	0.941172	SNAI2/BMP4/TBX5	3	SNAI2, BMP4, TBX5
GO:0090026	positive regulation of monocyte chemotaxis	3/1438	21/18903	0.211568	0.958709	0.941172	LGMN/PLA2G7/FPR2	3	LGMN, PLA2G7, FPR2
GO:0097503	sialylation	3/1438	21/18903	0.211568	0.958709	0.941172	ST6GALNAC4/ST8SIA2/ST3GAL3	3	ST6GALNAC4, ST8SIA2, ST3GAL3
GO:0097734	extracellular exosome biogenesis	3/1438	21/18903	0.211568	0.958709	0.941172	SDC1/SDCBP/PDCD6IP	3	SDC1, SDCBP, PDCD6IP
GO:1901679	nucleotide transmembrane transport	3/1438	21/18903	0.211568	0.958709	0.941172	SLC25A4/SLC17A9/SLC25A31	3	SLC25A4, SLC17A9, SLC25A31
GO:1903204	negative regulation of oxidative stress-induced neuron death	3/1438	21/18903	0.211568	0.958709	0.941172	CTNNB1/FZD1/HIF1A	3	CTNNB1, FZD1, HIF1A
GO:1903429	regulation of cell maturation	3/1438	21/18903	0.211568	0.958709	0.941172	PAEP/TCP11/RET	3	PAEP, TCP11, RET
GO:2000047	regulation of cell-cell adhesion mediated by cadherin	3/1438	21/18903	0.211568	0.958709	0.941172	ADAM19/DENND6A/VEGFA	3	ADAM19, DENND6A, VEGFA
GO:2000319	regulation of T-helper 17 cell differentiation	3/1438	21/18903	0.211568	0.958709	0.941172	IL4/NFKBIZ/TBX21	3	IL4, NFKBIZ, TBX21
GO:0030168	platelet activation	13/1438	133/18903	0.211659	0.958709	0.941172	ADRA2C/CD40/DGKZ/TLR4/STXBP3/GNA13/DGKB/PLSCR1/BLOC1S4/PDPN/FN1/ADAMTS18/PDGFRA	13	ADRA2C, CD40, DGKZ, TLR4, STXBP3, GNA13, DGKB, PLSCR1, BLOC1S4, PDPN, FN1, ADAMTS18, PDGFRA
GO:0019229	regulation of vasoconstriction	7/1438	64/18903	0.21202	0.958709	0.941172	CD38/CAV1/ARHGAP42/ADRA2C/SNTA1/PER2/DBH	7	CD38, CAV1, ARHGAP42, ADRA2C, SNTA1, PER2, DBH
GO:0051445	regulation of meiotic cell cycle	7/1438	64/18903	0.21202	0.958709	0.941172	TRIP13/ASPM/CDC25A/GPR3/LFNG/DUSP1/RPS6KA2	7	TRIP13, ASPM, CDC25A, GPR3, LFNG, DUSP1, RPS6KA2
GO:0071384	cellular response to corticosteroid stimulus	7/1438	64/18903	0.21202	0.958709	0.941172	BMI1/ZFP36L2/NPAS4/SSTR4/SCNN1D/SSTR2/ERRFI1	7	BMI1, ZFP36L2, NPAS4, SSTR4, SCNN1D, SSTR2, ERRFI1
GO:0071806	protein transmembrane transport	7/1438	64/18903	0.21202	0.958709	0.941172	AP4M1/AZGP1/SEC63/HPSE/GRPEL2/TRAM1L1/PEX5L	7	AP4M1, AZGP1, SEC63, HPSE, GRPEL2, TRAM1L1, PEX5L
GO:0002714	positive regulation of B cell mediated immunity	5/1438	42/18903	0.212448	0.958709	0.941172	IL4/NSD2/CD40/PTPRC/TBX21	5	IL4, NSD2, CD40, PTPRC, TBX21
GO:0002891	positive regulation of immunoglobulin mediated immune response	5/1438	42/18903	0.212448	0.958709	0.941172	IL4/NSD2/CD40/PTPRC/TBX21	5	IL4, NSD2, CD40, PTPRC, TBX21
GO:0006623	protein targeting to vacuole	5/1438	42/18903	0.212448	0.958709	0.941172	AP4M1/VPS13C/LAMP2/SNX16/LHCGR	5	AP4M1, VPS13C, LAMP2, SNX16, LHCGR
GO:0010453	regulation of cell fate commitment	5/1438	42/18903	0.212448	0.958709	0.941172	BMP4/RBBP4/BMPR1A/TBX21/HDAC2	5	BMP4, RBBP4, BMPR1A, TBX21, HDAC2
GO:0010463	mesenchymal cell proliferation	5/1438	42/18903	0.212448	0.958709	0.941172	FGF4/BMP4/CTNNB1/BMPR1A/MYC	5	FGF4, BMP4, CTNNB1, BMPR1A, MYC
GO:0014002	astrocyte development	5/1438	42/18903	0.212448	0.958709	0.941172	AGER/LAMB2/TLR4/LAMC3/DRD1	5	AGER, LAMB2, TLR4, LAMC3, DRD1
GO:0021983	pituitary gland development	5/1438	42/18903	0.212448	0.958709	0.941172	PROP1/BMP4/BMPR1A/GLI2/HESX1	5	PROP1, BMP4, BMPR1A, GLI2, HESX1
GO:0032735	positive regulation of interleukin-12 production	5/1438	42/18903	0.212448	0.958709	0.941172	AGER/CD40/TLR4/IRF8/TLR3	5	AGER, CD40, TLR4, IRF8, TLR3
GO:0071542	dopaminergic neuron differentiation	5/1438	42/18903	0.212448	0.958709	0.941172	CTNNB1/FZD1/RSPO2/HIF1A/VEGFA	5	CTNNB1, FZD1, RSPO2, HIF1A, VEGFA
GO:0086091	regulation of heart rate by cardiac conduction	5/1438	42/18903	0.212448	0.958709	0.941172	CAV1/HCN2/ANK2/SCN1B/PKP2	5	CAV1, HCN2, ANK2, SCN1B, PKP2
GO:0007140	male meiotic nuclear division	6/1438	53/18903	0.213394	0.958709	0.941172	TRIP13/FANCA/MYBL1/SLC25A31/SHCBP1L/M1AP	6	TRIP13, FANCA, MYBL1, SLC25A31, SHCBP1L, M1AP
GO:0009409	response to cold	6/1438	53/18903	0.213394	0.958709	0.941172	SLC9A1/UCP2/NFKBIA/CDH8/ADRB1/TRPM8	6	SLC9A1, UCP2, NFKBIA, CDH8, ADRB1, TRPM8
GO:0045332	phospholipid translocation	6/1438	53/18903	0.213394	0.958709	0.941172	ANO7/ANO9/TMEM30A/ATP11A/PLSCR1/ATP8A2	6	ANO7, ANO9, TMEM30A, ATP11A, PLSCR1, ATP8A2
GO:0097300	programmed necrotic cell death	6/1438	53/18903	0.213394	0.958709	0.941172	CAV1/FZD9/SLC25A4/CYLD/TP53/TLR3	6	CAV1, FZD9, SLC25A4, CYLD, TP53, TLR3
GO:0000045	autophagosome assembly	11/1438	110/18903	0.214567	0.958709	0.941172	ATG4B/BECN2/AP4M1/ATG2A/EHMT2/TP53INP1/FEZ2/PIKFYVE/SNX30/SYNPO2/RAB33B	11	ATG4B, BECN2, AP4M1, ATG2A, EHMT2, TP53INP1, FEZ2, PIKFYVE, SNX30, SYNPO2, RAB33B
GO:1902749	regulation of cell cycle G2/M phase transition	11/1438	110/18903	0.214567	0.958709	0.941172	CDK1/CHEK1/CDC25A/CCNB1/CENPF/CDK2/DBF4B/CDKN1A/RRM2B/TP53/NBN	11	CDK1, CHEK1, CDC25A, CCNB1, CENPF, CDK2, DBF4B, CDKN1A, RRM2B, TP53, NBN
GO:0071277	cellular response to calcium ion	9/1438	87/18903	0.215408	0.958709	0.941172	LGMN/CLIC4/CPNE5/MCOLN1/CPNE8/SYT2/SLC25A24/SYT8/SYT1	9	LGMN, CLIC4, CPNE5, MCOLN1, CPNE8, SYT2, SLC25A24, SYT8, SYT1
GO:0001837	epithelial to mesenchymal transition	16/1438	169/18903	0.215455	0.958709	0.941172	IGF1/HMGA2/SNAI2/POFUT2/BMP4/CTNNB1/SDCBP/TASOR/ZNF703/HPN/HIF1A/PDPN/HDAC2/JAG1/TBX5/SPRED1	16	IGF1, HMGA2, SNAI2, POFUT2, BMP4, CTNNB1, SDCBP, ZNF703, HPN, HIF1A, PDPN, HDAC2, JAG1, TBX5, SPRED1, TASOR
GO:0002262	myeloid cell homeostasis	16/1438	169/18903	0.215455	0.958709	0.941172	HIPK2/RPS17/ANKRD54/RHAG/PRMT1/MPIG6B/BMP4/PRKDC/ID2/BCL6/HIF1A/FANCC/ADGRF5/VEGFA/UBA5/CSF1	16	HIPK2, RPS17, ANKRD54, RHAG, PRMT1, MPIG6B, BMP4, PRKDC, ID2, BCL6, HIF1A, FANCC, ADGRF5, VEGFA, UBA5, CSF1
GO:0110148	biomineralization	17/1438	181/18903	0.215967	0.958709	0.941172	GAS6/IGF1/ATG4B/LTF/FZD9/AHSG/BMP4/KLF10/BMPR1A/CEMP1/RSPO2/HIF1A/SLC20A1/TENT5A/ODAM/NOTUM/LOX	17	GAS6, IGF1, ATG4B, LTF, FZD9, AHSG, BMP4, KLF10, BMPR1A, CEMP1, RSPO2, HIF1A, SLC20A1, TENT5A, ODAM, NOTUM, LOX
GO:1901989	positive regulation of cell cycle phase transition	12/1438	122/18903	0.217296	0.958709	0.941172	CDK1/DLGAP5/CDC25A/CCNB1/CDCA5/CDT1/DBF4B/CUL4B/RRM2B/NEUROG1/MTBP/CCND2	12	CDK1, DLGAP5, CDC25A, CCNB1, CDCA5, CDT1, DBF4B, CUL4B, RRM2B, NEUROG1, MTBP, CCND2
GO:0030048	actin filament-based movement	13/1438	134/18903	0.219292	0.958709	0.941172	CAV1/MYO1D/MYL6B/SLC9A1/SNTA1/ATP2A1/CCDC88C/ANK2/SHTN1/PDPN/SCN1B/PKP2/LIMCH1	13	CAV1, MYO1D, MYL6B, SLC9A1, SNTA1, ATP2A1, CCDC88C, ANK2, SHTN1, PDPN, SCN1B, PKP2, LIMCH1
GO:0009880	embryonic pattern specification	8/1438	76/18903	0.21962	0.958709	0.941172	PCSK6/EFNB1/CTNNB1/TASOR/PTCH1/TDRD10/NEUROG1/NRARP	8	PCSK6, EFNB1, CTNNB1, PTCH1, TDRD10, NEUROG1, NRARP, TASOR
GO:0010389	regulation of G2/M transition of mitotic cell cycle	10/1438	99/18903	0.219829	0.958709	0.941172	CDK1/CHEK1/CDC25A/CCNB1/CENPF/CDK2/DBF4B/CDKN1A/RRM2B/NBN	10	CDK1, CHEK1, CDC25A, CCNB1, CENPF, CDK2, DBF4B, CDKN1A, RRM2B, NBN
GO:0097529	myeloid leukocyte migration	22/1438	242/18903	0.220931	0.958709	0.941172	IL4/LGMN/DEFB104B/PPIB/AGER/EMILIN1/SFTPD/PIKFYVE/CXCL5/PTGER4/DUSP1/CXCL9/PLA2G7/CD300A/FLT1/FPR2/TRIM55/VEGFA/CALCA/LBP/CCL23/CSF1	22	IL4, LGMN, DEFB104B, PPIB, AGER, EMILIN1, SFTPD, PIKFYVE, CXCL5, PTGER4, DUSP1, CXCL9, PLA2G7, CD300A, FLT1, FPR2, TRIM55, VEGFA, CALCA, LBP, CCL23, CSF1
GO:0006473	protein acetylation	21/1438	230/18903	0.221551	0.958709	0.941172	CHEK1/FLCN/SNAI2/ACTL6B/IRF4/KMT2A/YEATS2/CHD5/SMARCB1/SPHK1/KAT6A/KANSL1/ESCO1/MSL3P1/NFYC/MORF4L1/BMI1/RAPGEF3/HDAC2/AUTS2/SMC5	21	CHEK1, FLCN, SNAI2, ACTL6B, IRF4, KMT2A, YEATS2, CHD5, SMARCB1, SPHK1, KAT6A, KANSL1, ESCO1, MSL3P1, NFYC, MORF4L1, BMI1, RAPGEF3, HDAC2, AUTS2, SMC5
GO:0072330	monocarboxylic acid biosynthetic process	20/1438	218/18903	0.222048	0.958709	0.941172	ABCD1/CES1/ALDH8A1/CYP2D6/XBP1/ASAH2/SCD5/PER2/CRABP2/GATD1/FADS1/ERLIN2/CYP46A1/PTGES3/ELOVL6/MALRD1/PDK4/QKI/ACSM5/TECRL	20	ABCD1, CES1, ALDH8A1, CYP2D6, XBP1, ASAH2, SCD5, PER2, CRABP2, GATD1, FADS1, ERLIN2, CYP46A1, PTGES3, ELOVL6, MALRD1, PDK4, QKI, ACSM5, TECRL
GO:0022037	metencephalon development	11/1438	111/18903	0.223059	0.958709	0.941172	AARS1/TP53/MYO16/MTPN/NLGN4X/SEC24B/GBX2/SSTR2/GLI2/FZD4/OPHN1	11	TP53, MYO16, MTPN, NLGN4X, SEC24B, GBX2, SSTR2, GLI2, FZD4, OPHN1, AARS1
GO:0030148	sphingolipid biosynthetic process	11/1438	111/18903	0.223059	0.958709	0.941172	SGPP2/SIRT3/ASAH2/SPHK1/PRKD2/ST6GALNAC4/SPTLC1/ELOVL6/ST8SIA2/ST3GAL3/SPTLC3	11	SGPP2, SIRT3, ASAH2, SPHK1, PRKD2, ST6GALNAC4, SPTLC1, ELOVL6, ST8SIA2, ST3GAL3, SPTLC3
GO:1901222	regulation of NIK/NF-kappaB signaling	11/1438	111/18903	0.223059	0.958709	0.941172	AGER/LIME1/SPHK1/TLR4/NFKBIA/CYLD/LITAF/NMI/TLR3/TRIM40/RTKN2	11	AGER, LIME1, SPHK1, TLR4, NFKBIA, CYLD, LITAF, NMI, TLR3, TRIM40, RTKN2
GO:0035065	regulation of histone acetylation	7/1438	65/18903	0.223262	0.958709	0.941172	CHEK1/FLCN/SNAI2/KMT2A/SMARCB1/NFYC/AUTS2	7	CHEK1, FLCN, SNAI2, KMT2A, SMARCB1, NFYC, AUTS2
GO:0003180	aortic valve morphogenesis	4/1438	32/18903	0.223422	0.958709	0.941172	SNAI2/EMILIN1/BMP4/JAG1	4	SNAI2, EMILIN1, BMP4, JAG1
GO:0007628	adult walking behavior	4/1438	32/18903	0.223422	0.958709	0.941172	UCHL1/HIPK2/GLRB/DRD1	4	UCHL1, HIPK2, GLRB, DRD1
GO:0008156	negative regulation of DNA replication	4/1438	32/18903	0.223422	0.958709	0.941172	CDT1/FBH1/TP53/BCL6	4	CDT1, FBH1, TP53, BCL6
GO:0010644	cell communication by electrical coupling	4/1438	32/18903	0.223422	0.958709	0.941172	CAV1/CASQ2/TBX5/PKP2	4	CAV1, CASQ2, TBX5, PKP2
GO:0010669	epithelial structure maintenance	4/1438	32/18903	0.223422	0.958709	0.941172	RBP4/TLR4/CRACD/MUC2	4	RBP4, TLR4, MUC2, CRACD
GO:0033522	histone H2A ubiquitination	4/1438	32/18903	0.223422	0.958709	0.941172	RNF8/CUL4B/BMI1/RNF2	4	RNF8, CUL4B, BMI1, RNF2
GO:0034390	smooth muscle cell apoptotic process	4/1438	32/18903	0.223422	0.958709	0.941172	IGF1/CDKN2A/MAP2K4/DIPK2A	4	IGF1, CDKN2A, MAP2K4, DIPK2A
GO:0034391	regulation of smooth muscle cell apoptotic process	4/1438	32/18903	0.223422	0.958709	0.941172	IGF1/CDKN2A/MAP2K4/DIPK2A	4	IGF1, CDKN2A, MAP2K4, DIPK2A
GO:0035456	response to interferon-beta	4/1438	32/18903	0.223422	0.958709	0.941172	IFI16/MNDA/PLSCR1/TLR3	4	IFI16, MNDA, PLSCR1, TLR3
GO:0045070	positive regulation of viral genome replication	4/1438	32/18903	0.223422	0.958709	0.941172	FKBP6/PPIH/CNOT7/SRPK2	4	FKBP6, PPIH, CNOT7, SRPK2
GO:0051482	positive regulation of cytosolic calcium ion concentration involved in phospholipase C-activating G protein-coupled signaling pathway	4/1438	32/18903	0.223422	0.958709	0.941172	OPRL1/LPAR4/CALCA/DRD1	4	OPRL1, LPAR4, CALCA, DRD1
GO:0060544	regulation of necroptotic process	4/1438	32/18903	0.223422	0.958709	0.941172	CAV1/FZD9/SLC25A4/CYLD	4	CAV1, FZD9, SLC25A4, CYLD
GO:0061099	negative regulation of protein tyrosine kinase activity	4/1438	32/18903	0.223422	0.958709	0.941172	CAV1/SRCIN1/PTPRC/ERRFI1	4	CAV1, SRCIN1, PTPRC, ERRFI1
GO:0006112	energy reserve metabolic process	9/1438	88/18903	0.225037	0.958709	0.941172	IGF1/NHLRC1/PASK/PER2/PTGES3/PPP1CB/MYC/ADGRF5/AGL	9	IGF1, NHLRC1, PASK, PER2, PTGES3, PPP1CB, MYC, ADGRF5, AGL
GO:1901983	regulation of protein acetylation	9/1438	88/18903	0.225037	0.958709	0.941172	CHEK1/FLCN/SNAI2/KMT2A/SMARCB1/NFYC/RAPGEF3/HDAC2/AUTS2	9	CHEK1, FLCN, SNAI2, KMT2A, SMARCB1, NFYC, RAPGEF3, HDAC2, AUTS2
GO:0022612	gland morphogenesis	12/1438	123/18903	0.225393	0.958709	0.941172	CAV1/SNAI2/XBP1/PROP1/BMP4/PTCH1/HPN/CSMD1/NTN1/GLI3/FGL1/CSF1	12	CAV1, SNAI2, XBP1, PROP1, BMP4, PTCH1, HPN, CSMD1, NTN1, GLI3, FGL1, CSF1
GO:0030282	bone mineralization	12/1438	123/18903	0.225393	0.958709	0.941172	IGF1/LTF/FZD9/AHSG/BMP4/KLF10/BMPR1A/RSPO2/HIF1A/TENT5A/NOTUM/LOX	12	IGF1, LTF, FZD9, AHSG, BMP4, KLF10, BMPR1A, RSPO2, HIF1A, TENT5A, NOTUM, LOX
GO:0007281	germ cell development	28/1438	316/18903	0.225409	0.958709	0.941172	TRIP13/IGF1/ASPM/RSPH6A/LIN28A/EHMT2/BMP4/RNF8/HEXB/CTNNB1/SPATA16/PTCH1/TUT4/SPEF2/TDRD10/RARA/RNF2/ROPN1/RPS6KA2/FMN2/IFT81/FANCC/DAZL/SPEM1/PAEP/QKI/DPY19L2P2/TCP11	28	TRIP13, IGF1, ASPM, RSPH6A, LIN28A, EHMT2, BMP4, RNF8, HEXB, CTNNB1, SPATA16, PTCH1, TUT4, SPEF2, TDRD10, RARA, RNF2, ROPN1, RPS6KA2, FMN2, IFT81, FANCC, DAZL, SPEM1, PAEP, QKI, DPY19L2P2, TCP11
GO:0042149	cellular response to glucose starvation	6/1438	54/18903	0.225871	0.958709	0.941172	BRSK2/XBP1/IFI16/TP53/KICS2/NUAK1	6	BRSK2, XBP1, IFI16, TP53, NUAK1, KICS2
GO:0042572	retinol metabolic process	6/1438	54/18903	0.225871	0.958709	0.941172	RBP4/CYP2D6/ALDH1A1/AKR1B15/CYP3A5/SDR9C7	6	RBP4, CYP2D6, ALDH1A1, AKR1B15, CYP3A5, SDR9C7
GO:0045744	negative regulation of G protein-coupled receptor signaling pathway	6/1438	54/18903	0.225871	0.958709	0.941172	BECN2/OPRL1/CRY1/SSTR4/APLP1/ARRDC3	6	BECN2, OPRL1, CRY1, SSTR4, APLP1, ARRDC3
GO:0050878	regulation of body fluid levels	34/1438	390/18903	0.22616	0.958709	0.941172	CAV1/LMAN1/GAS6/WFS1/GRHL1/AQP3/ADRA2C/XBP1/OPRL1/EMILIN1/CD40/HPS4/DGKZ/MPIG6B/TLR4/HPSE/STXBP3/PRKCE/GNA13/HIF1A/DGKB/PLSCR1/BLOC1S4/F9/PDPN/NEUROG1/FN1/CYP4F11/ADAMTS18/PDGFRA/VEGFA/SERPIND1/KNG1/VIP	34	CAV1, LMAN1, GAS6, WFS1, GRHL1, AQP3, ADRA2C, XBP1, OPRL1, EMILIN1, CD40, HPS4, DGKZ, MPIG6B, TLR4, HPSE, STXBP3, PRKCE, GNA13, HIF1A, DGKB, PLSCR1, BLOC1S4, F9, PDPN, NEUROG1, FN1, CYP4F11, ADAMTS18, PDGFRA, VEGFA, SERPIND1, KNG1, VIP
GO:0002251	organ or tissue specific immune response	5/1438	43/18903	0.226559	0.958709	0.941172	IL4/H2BC7/LTF/CD160/PIGR	5	IL4, LTF, CD160, PIGR, H2BC7
GO:0045494	photoreceptor cell maintenance	5/1438	43/18903	0.226559	0.958709	0.941172	CNGB1/BBS12/MAK/BBS10/CDH23	5	CNGB1, BBS12, MAK, BBS10, CDH23
GO:0060428	lung epithelium development	5/1438	43/18903	0.226559	0.958709	0.941172	WNT7B/BMP4/CTNNB1/STRA6/ERRFI1	5	WNT7B, BMP4, CTNNB1, STRA6, ERRFI1
GO:1900371	regulation of purine nucleotide biosynthetic process	5/1438	43/18903	0.226559	0.958709	0.941172	IL4/FLCN/AK4/PDK4/GUCA1C	5	IL4, FLCN, AK4, PDK4, GUCA1C
GO:0051047	positive regulation of secretion	27/1438	304/18903	0.226699	0.958709	0.941172	CD38/SDC1/IL4/RASL10B/SEC24A/RBP4/IGF1/UCN3/SCAMP5/XBP1/OPRL1/TLR4/GOLPH3/SDCBP/ARF6/PRKCE/PDCD6IP/SELENOT/HIF1A/CD2AP/RAB8B/SSTR4/S100A10/ADAM9/PFKFB2/SYT1/VIP	27	CD38, SDC1, IL4, RASL10B, SEC24A, RBP4, IGF1, UCN3, SCAMP5, XBP1, OPRL1, TLR4, GOLPH3, SDCBP, ARF6, PRKCE, PDCD6IP, SELENOT, HIF1A, CD2AP, RAB8B, SSTR4, S100A10, ADAM9, PFKFB2, SYT1, VIP
GO:2001235	positive regulation of apoptotic signaling pathway	13/1438	135/18903	0.227038	0.958709	0.941172	CAV1/ITM2C/FLCN/FBH1/PLAGL2/PTPRC/CYLD/TP53/MYC/STK3/RET/ATF3/BCL10	13	CAV1, ITM2C, FLCN, FBH1, PLAGL2, PTPRC, CYLD, TP53, MYC, STK3, RET, ATF3, BCL10
GO:0017015	regulation of transforming growth factor beta receptor signaling pathway	14/1438	147/18903	0.228144	0.958709	0.941172	CAV1/TET1/FLCN/HIPK2/EMILIN1/SDCBP/RBBP4/ZNF703/TP53/PRDM16/HDAC2/SKOR2/SPRED1/LOX	14	CAV1, TET1, FLCN, HIPK2, EMILIN1, SDCBP, RBBP4, ZNF703, TP53, PRDM16, HDAC2, SKOR2, SPRED1, LOX
GO:0051592	response to calcium ion	14/1438	147/18903	0.228144	0.958709	0.941172	CAV1/SDC1/LGMN/CLIC4/AQP3/CPNE5/MCOLN1/CPNE8/SYT2/SLC25A24/CASQ2/ADAM9/SYT8/SYT1	14	CAV1, SDC1, LGMN, CLIC4, AQP3, CPNE5, MCOLN1, CPNE8, SYT2, SLC25A24, CASQ2, ADAM9, SYT8, SYT1
GO:0007292	female gamete generation	15/1438	159/18903	0.22882	0.958709	0.941172	CCNB2/TRIP13/IGF1/ASPM/EHMT2/HEXB/CTNNB1/TUT4/TDRD10/MCM9/RPS6KA2/FMN2/NRIP1/GDF9/M1AP	15	CCNB2, TRIP13, IGF1, ASPM, EHMT2, HEXB, CTNNB1, TUT4, TDRD10, MCM9, RPS6KA2, FMN2, NRIP1, GDF9, M1AP
GO:0008064	regulation of actin polymerization or depolymerization	15/1438	159/18903	0.22882	0.958709	0.941172	ARHGAP40/SSH3/CAPZB/ARFGEF1/ARF6/PRKCE/MTPN/ARPC5/MYADM/SSH2/COTL1/VASP/CRACD/CAPZA1/CYRIB	15	ARHGAP40, SSH3, CAPZB, ARFGEF1, ARF6, PRKCE, MTPN, ARPC5, MYADM, SSH2, COTL1, VASP, CAPZA1, CRACD, CYRIB
GO:0048592	eye morphogenesis	15/1438	159/18903	0.22882	0.958709	0.941172	RBP4/HIPK2/BCAR3/MFAP5/BMP4/HIPK1/CTNNB1/COL8A2/HIF1A/VAX2/JAG1/ATP8A2/VEGFA/GLI3/STRA6	15	RBP4, HIPK2, BCAR3, MFAP5, BMP4, HIPK1, CTNNB1, COL8A2, HIF1A, VAX2, JAG1, ATP8A2, VEGFA, GLI3, STRA6
GO:0060041	retina development in camera-type eye	15/1438	159/18903	0.22882	0.958709	0.941172	RBP4/CLIC4/HIPK2/ATP2B2/LAMB2/ZNF513/HIPK1/LAMC3/HIF1A/NDP/VAX2/ATP8A2/PDGFRA/RET/FZD4	15	RBP4, CLIC4, HIPK2, ATP2B2, LAMB2, ZNF513, HIPK1, LAMC3, HIF1A, NDP, VAX2, ATP8A2, PDGFRA, RET, FZD4
GO:0006165	nucleoside diphosphate phosphorylation	10/1438	100/18903	0.228919	0.958709	0.941172	PFKL/IGF1/FLCN/AK1/HK3/CMPK1/AK4/HIF1A/AK9/PFKFB2	10	PFKL, IGF1, FLCN, AK1, HK3, CMPK1, AK4, HIF1A, AK9, PFKFB2
GO:0030316	osteoclast differentiation	10/1438	100/18903	0.228919	0.958709	0.941172	IL4/LTF/TLR4/KLF10/CTNNB1/TLR3/GPR137B/CCN4/TMEM64/CSF1	10	IL4, LTF, TLR4, KLF10, CTNNB1, TLR3, GPR137B, TMEM64, CSF1, CCN4
GO:0097696	receptor signaling pathway via STAT	17/1438	183/18903	0.229199	0.958709	0.941172	CAV1/IL4/IGF1/CD40/PTPRC/GHR/CNOT7/TNFRSF1A/ARL2BP/IFNL1/CD300A/NMI/HDAC2/IL9/SOCS6/RET/IFNA7	17	CAV1, IL4, IGF1, CD40, PTPRC, GHR, CNOT7, TNFRSF1A, ARL2BP, IFNL1, CD300A, NMI, HDAC2, IL9, SOCS6, RET, IFNA7
GO:0008088	axo-dendritic transport	8/1438	77/18903	0.230066	0.958709	0.941172	UCHL1/TMEM108/CALY/ARL8B/KIF5B/ARL8A/HIF1A/BLOC1S4	8	UCHL1, TMEM108, CALY, ARL8B, KIF5B, ARL8A, HIF1A, BLOC1S4
GO:0032720	negative regulation of tumor necrosis factor production	8/1438	77/18903	0.230066	0.958709	0.941172	GAS6/IL4/IGF1/TLR4/RARA/GPNMB/ERRFI1/LBP	8	GAS6, IL4, IGF1, TLR4, RARA, GPNMB, ERRFI1, LBP
GO:0090559	regulation of membrane permeability	8/1438	77/18903	0.230066	0.958709	0.941172	FZD9/SLC25A4/SLC9A1/NAIF1/TP53/PDCD6IP/TMIGD1/SLC25A31	8	FZD9, SLC25A4, SLC9A1, NAIF1, TP53, PDCD6IP, SLC25A31
GO:1903036	positive regulation of response to wounding	8/1438	77/18903	0.230066	0.958709	0.941172	RREB1/XBP1/EMILIN1/ARFGEF1/REG3G/HPSE/PRKCE/CCN4	8	RREB1, XBP1, EMILIN1, ARFGEF1, REG3G, HPSE, PRKCE, CCN4
GO:0002328	pro-B cell differentiation	2/1438	12/18903	0.230712	0.958709	0.941172	FLCN/PRKDC	2	FLCN, PRKDC
GO:0002424	T cell mediated immune response to tumor cell	2/1438	12/18903	0.230712	0.958709	0.941172	HLA-A/AHR	2	HLA-A, AHR
GO:0003163	sinoatrial node development	2/1438	12/18903	0.230712	0.958709	0.941172	BMP4/TBX5	2	BMP4, TBX5
GO:0003263	cardioblast proliferation	2/1438	12/18903	0.230712	0.958709	0.941172	CTNNB1/TBX5	2	CTNNB1, TBX5
GO:0003264	regulation of cardioblast proliferation	2/1438	12/18903	0.230712	0.958709	0.941172	CTNNB1/TBX5	2	CTNNB1, TBX5
GO:0003337	mesenchymal to epithelial transition involved in metanephros morphogenesis	2/1438	12/18903	0.230712	0.958709	0.941172	BMP4/CTNNB1	2	BMP4, CTNNB1
GO:0006983	ER overload response	2/1438	12/18903	0.230712	0.958709	0.941172	WFS1/TP53	2	WFS1, TP53
GO:0019336	phenol-containing compound catabolic process	2/1438	12/18903	0.230712	0.958709	0.941172	MOXD1/DBH	2	MOXD1, DBH
GO:0019627	urea metabolic process	2/1438	12/18903	0.230712	0.958709	0.941172	SLC25A2/OTC	2	SLC25A2, OTC
GO:0032490	detection of molecule of bacterial origin	2/1438	12/18903	0.230712	0.958709	0.941172	TLR4/LBP	2	TLR4, LBP
GO:0032966	negative regulation of collagen biosynthetic process	2/1438	12/18903	0.230712	0.958709	0.941172	EMILIN1/ERRFI1	2	EMILIN1, ERRFI1
GO:0033083	regulation of immature T cell proliferation	2/1438	12/18903	0.230712	0.958709	0.941172	BMP4/BMI1	2	BMP4, BMI1
GO:0033084	regulation of immature T cell proliferation in thymus	2/1438	12/18903	0.230712	0.958709	0.941172	BMP4/BMI1	2	BMP4, BMI1
GO:0033327	Leydig cell differentiation	2/1438	12/18903	0.230712	0.958709	0.941172	PLEKHA1/PDGFRA	2	PLEKHA1, PDGFRA
GO:0034145	positive regulation of toll-like receptor 4 signaling pathway	2/1438	12/18903	0.230712	0.958709	0.941172	LTF/LBP	2	LTF, LBP
GO:0036295	cellular response to increased oxygen levels	2/1438	12/18903	0.230712	0.958709	0.941172	CAV1/ATP6V0D1	2	CAV1, ATP6V0D1
GO:0042711	maternal behavior	2/1438	12/18903	0.230712	0.958709	0.941172	DRD1/DBH	2	DRD1, DBH
GO:0043383	negative T cell selection	2/1438	12/18903	0.230712	0.958709	0.941172	PTPRC/GLI3	2	PTPRC, GLI3
GO:0045602	negative regulation of endothelial cell differentiation	2/1438	12/18903	0.230712	0.958709	0.941172	JAG1/VEGFA	2	JAG1, VEGFA
GO:0048853	forebrain morphogenesis	2/1438	12/18903	0.230712	0.958709	0.941172	PROP1/HESX1	2	PROP1, HESX1
GO:0051095	regulation of helicase activity	2/1438	12/18903	0.230712	0.958709	0.941172	MCM2/TP53	2	MCM2, TP53
GO:0051549	positive regulation of keratinocyte migration	2/1438	12/18903	0.230712	0.958709	0.941172	ARF6/ADAM9	2	ARF6, ADAM9
GO:0060788	ectodermal placode formation	2/1438	12/18903	0.230712	0.958709	0.941172	CTNNB1/HDAC2	2	CTNNB1, HDAC2
GO:0061309	cardiac neural crest cell development involved in outflow tract morphogenesis	2/1438	12/18903	0.230712	0.958709	0.941172	BMP4/JAG1	2	BMP4, JAG1
GO:0070417	cellular response to cold	2/1438	12/18903	0.230712	0.958709	0.941172	SLC9A1/NFKBIA	2	SLC9A1, NFKBIA
GO:0070857	regulation of bile acid biosynthetic process	2/1438	12/18903	0.230712	0.958709	0.941172	CES1/MALRD1	2	CES1, MALRD1
GO:0071257	cellular response to electrical stimulus	2/1438	12/18903	0.230712	0.958709	0.941172	SLC9A1/ADSS2	2	SLC9A1, ADSS2
GO:0071635	negative regulation of transforming growth factor beta production	2/1438	12/18903	0.230712	0.958709	0.941172	CD2AP/FN1	2	CD2AP, FN1
GO:0071697	ectodermal placode morphogenesis	2/1438	12/18903	0.230712	0.958709	0.941172	CTNNB1/HDAC2	2	CTNNB1, HDAC2
GO:0071712	ER-associated misfolded protein catabolic process	2/1438	12/18903	0.230712	0.958709	0.941172	SDF2L1/UGGT2	2	SDF2L1, UGGT2
GO:0071941	nitrogen cycle metabolic process	2/1438	12/18903	0.230712	0.958709	0.941172	SLC25A2/OTC	2	SLC25A2, OTC
GO:0086015	SA node cell action potential	2/1438	12/18903	0.230712	0.958709	0.941172	HCN2/ANK2	2	HCN2, ANK2
GO:0086018	SA node cell to atrial cardiac muscle cell signaling	2/1438	12/18903	0.230712	0.958709	0.941172	HCN2/ANK2	2	HCN2, ANK2
GO:0090178	regulation of establishment of planar polarity involved in neural tube closure	2/1438	12/18903	0.230712	0.958709	0.941172	FZD1/SEC24B	2	FZD1, SEC24B
GO:0090435	protein localization to nuclear envelope	2/1438	12/18903	0.230712	0.958709	0.941172	TOR1AIP1/LMNB1	2	TOR1AIP1, LMNB1
GO:0098911	regulation of ventricular cardiac muscle cell action potential	2/1438	12/18903	0.230712	0.958709	0.941172	CAV1/PKP2	2	CAV1, PKP2
GO:0150065	regulation of deacetylase activity	2/1438	12/18903	0.230712	0.958709	0.941172	PRKD2/VEGFA	2	PRKD2, VEGFA
GO:1900112	regulation of histone H3-K9 trimethylation	2/1438	12/18903	0.230712	0.958709	0.941172	SMARCB1/KDM4C	2	SMARCB1, KDM4C
GO:1900227	positive regulation of NLRP3 inflammasome complex assembly	2/1438	12/18903	0.230712	0.958709	0.941172	NEK7/TLR4	2	NEK7, TLR4
GO:1900272	negative regulation of long-term synaptic potentiation	2/1438	12/18903	0.230712	0.958709	0.941172	AGER/PRNP	2	AGER, PRNP
GO:1901142	insulin metabolic process	2/1438	12/18903	0.230712	0.958709	0.941172	YIPF5/SLC30A6	2	YIPF5, SLC30A6
GO:1902667	regulation of axon guidance	2/1438	12/18903	0.230712	0.958709	0.941172	FEZF2/VEGFA	2	FEZF2, VEGFA
GO:1902855	regulation of non-motile cilium assembly	2/1438	12/18903	0.230712	0.958709	0.941172	SEPTIN7/MAK	2	MAK, SEPTIN7
GO:1903867	extraembryonic membrane development	2/1438	12/18903	0.230712	0.958709	0.941172	E2F7/DNAJB6	2	E2F7, DNAJB6
GO:1904953	Wnt signaling pathway involved in midbrain dopaminergic neuron differentiation	2/1438	12/18903	0.230712	0.958709	0.941172	CTNNB1/FZD1	2	CTNNB1, FZD1
GO:1905245	regulation of aspartic-type peptidase activity	2/1438	12/18903	0.230712	0.958709	0.941172	NLRP7/AGER	2	NLRP7, AGER
GO:1905666	regulation of protein localization to endosome	2/1438	12/18903	0.230712	0.958709	0.941172	ANKRD13A/ABHD17C	2	ANKRD13A, ABHD17C
GO:2000009	negative regulation of protein localization to cell surface	2/1438	12/18903	0.230712	0.958709	0.941172	ASTN2/ARF6	2	ASTN2, ARF6
GO:2000035	regulation of stem cell division	2/1438	12/18903	0.230712	0.958709	0.941172	PRDM15/LBH	2	PRDM15, LBH
GO:2000303	regulation of ceramide biosynthetic process	2/1438	12/18903	0.230712	0.958709	0.941172	SIRT3/SPHK1	2	SIRT3, SPHK1
GO:2000317	negative regulation of T-helper 17 type immune response	2/1438	12/18903	0.230712	0.958709	0.941172	IL4/TBX21	2	IL4, TBX21
GO:0007342	fusion of sperm to egg plasma membrane involved in single fertilization	3/1438	22/18903	0.232135	0.958709	0.941172	SPACA3/IZUMO1/SPAM1	3	SPACA3, IZUMO1, SPAM1
GO:0007398	ectoderm development	3/1438	22/18903	0.232135	0.958709	0.941172	CTNNB1/BMPR1A/VAX2	3	CTNNB1, BMPR1A, VAX2
GO:0009129	pyrimidine nucleoside monophosphate metabolic process	3/1438	22/18903	0.232135	0.958709	0.941172	TYMS/CMPK1/DCK	3	TYMS, CMPK1, DCK
GO:0009713	catechol-containing compound biosynthetic process	3/1438	22/18903	0.232135	0.958709	0.941172	HDC/MOXD1/DBH	3	HDC, MOXD1, DBH
GO:0032780	negative regulation of ATP-dependent activity	3/1438	22/18903	0.232135	0.958709	0.941172	LTF/MCM2/TP53	3	LTF, MCM2, TP53
GO:0034104	negative regulation of tissue remodeling	3/1438	22/18903	0.232135	0.958709	0.941172	CD38/GPR137B/CALCA	3	CD38, GPR137B, CALCA
GO:0035020	regulation of Rac protein signal transduction	3/1438	22/18903	0.232135	0.958709	0.941172	ARF6/AUTS2/KBTBD7	3	ARF6, AUTS2, KBTBD7
GO:0035089	establishment of apical/basal cell polarity	3/1438	22/18903	0.232135	0.958709	0.941172	TCF15/PATJ/OPHN1	3	TCF15, PATJ, OPHN1
GO:0042423	catecholamine biosynthetic process	3/1438	22/18903	0.232135	0.958709	0.941172	HDC/MOXD1/DBH	3	HDC, MOXD1, DBH
GO:0043574	peroxisomal transport	3/1438	22/18903	0.232135	0.958709	0.941172	ABCD1/RAB8B/PEX5L	3	ABCD1, RAB8B, PEX5L
GO:0050908	detection of light stimulus involved in visual perception	3/1438	22/18903	0.232135	0.958709	0.941172	CNGB1/ATP8A2/RGS9BP	3	CNGB1, ATP8A2, RGS9BP
GO:0050962	detection of light stimulus involved in sensory perception	3/1438	22/18903	0.232135	0.958709	0.941172	CNGB1/ATP8A2/RGS9BP	3	CNGB1, ATP8A2, RGS9BP
GO:0060065	uterus development	3/1438	22/18903	0.232135	0.958709	0.941172	RBP4/STRA6/LHCGR	3	RBP4, STRA6, LHCGR
GO:0061042	vascular wound healing	3/1438	22/18903	0.232135	0.958709	0.941172	XBP1/HPSE/VEGFA	3	XBP1, HPSE, VEGFA
GO:0061318	renal filtration cell differentiation	3/1438	22/18903	0.232135	0.958709	0.941172	LAMB2/BMP4/JAG1	3	LAMB2, BMP4, JAG1
GO:0062099	negative regulation of programmed necrotic cell death	3/1438	22/18903	0.232135	0.958709	0.941172	CAV1/FZD9/SLC25A4	3	CAV1, FZD9, SLC25A4
GO:0072112	podocyte differentiation	3/1438	22/18903	0.232135	0.958709	0.941172	LAMB2/BMP4/JAG1	3	LAMB2, BMP4, JAG1
GO:0072574	hepatocyte proliferation	3/1438	22/18903	0.232135	0.958709	0.941172	XBP1/HPN/FGL1	3	XBP1, HPN, FGL1
GO:0072575	epithelial cell proliferation involved in liver morphogenesis	3/1438	22/18903	0.232135	0.958709	0.941172	XBP1/HPN/FGL1	3	XBP1, HPN, FGL1
GO:0086012	membrane depolarization during cardiac muscle cell action potential	3/1438	22/18903	0.232135	0.958709	0.941172	HCN2/ANK2/SCN1B	3	HCN2, ANK2, SCN1B
GO:0098743	cell aggregation	3/1438	22/18903	0.232135	0.958709	0.941172	LTF/FGF4/BMP1	3	LTF, FGF4, BMP1
GO:0099558	maintenance of synapse structure	3/1438	22/18903	0.232135	0.958709	0.941172	ARF6/C1QL1/OPHN1	3	ARF6, C1QL1, OPHN1
GO:0070085	glycosylation	22/1438	244/18903	0.232454	0.959319	0.94177	GMPPB/DERL3/TET1/B4GALNT2/B3GNT9/ALG14/POFUT2/RPN2/COG4/COG3/NUS1/ST6GALNAC4/CLN5/ARFGEF1/GALNT1/B3GNT2/GALNTL6/POGLUT1/ST8SIA2/ST3GAL3/UGGT2/DPY19L4	22	GMPPB, DERL3, TET1, B4GALNT2, B3GNT9, ALG14, POFUT2, RPN2, COG4, COG3, NUS1, ST6GALNAC4, CLN5, ARFGEF1, GALNT1, B3GNT2, GALNTL6, POGLUT1, ST8SIA2, ST3GAL3, UGGT2, DPY19L4
GO:0002366	leukocyte activation involved in immune response	26/1438	293/18903	0.233244	0.960622	0.94305	IL4/POU2AF1/IRF4/XBP1/NSD2/CD40/TLR4/NFKBIZ/RNF8/PTPRC/PTGER4/LFNG/STXBP3/TP53/PRKCE/BCL6/FGL2/IFNL1/NBN/CD300A/TBX21/IRF8/RARA/NMI/IFNA7/LBP	26	IL4, POU2AF1, IRF4, XBP1, NSD2, CD40, TLR4, NFKBIZ, RNF8, PTPRC, PTGER4, LFNG, STXBP3, TP53, PRKCE, BCL6, FGL2, IFNL1, NBN, CD300A, TBX21, IRF8, RARA, NMI, IFNA7, LBP
GO:0042471	ear morphogenesis	12/1438	124/18903	0.23361	0.960622	0.94305	KCNQ4/MYO3A/HPN/HOXA2/SEC24B/NEUROG1/ATP8A2/CDH23/NTN1/POU4F3/GBX2/HESX1	12	KCNQ4, MYO3A, HPN, HOXA2, SEC24B, NEUROG1, ATP8A2, CDH23, NTN1, POU4F3, GBX2, HESX1
GO:0055007	cardiac muscle cell differentiation	12/1438	124/18903	0.23361	0.960622	0.94305	CDK1/IGF1/SLC9A1/BMP4/MAP2K4/BMPR1A/RARA/NEBL/NEB/TBX5/PDGFRA/VEGFA	12	CDK1, IGF1, SLC9A1, BMP4, MAP2K4, BMPR1A, RARA, NEBL, NEB, TBX5, PDGFRA, VEGFA
GO:0017156	calcium-ion regulated exocytosis	7/1438	66/18903	0.234707	0.960622	0.94305	SCAMP5/ARL8B/STXBP3/SYT2/RIMS3/SYT8/SYT1	7	SCAMP5, ARL8B, STXBP3, SYT2, RIMS3, SYT8, SYT1
GO:0050854	regulation of antigen receptor-mediated signaling pathway	7/1438	66/18903	0.234707	0.960622	0.94305	DGKZ/PRKD2/PTPRC/PRNP/CD300A/CD160/BCL10	7	DGKZ, PRKD2, PTPRC, PRNP, CD300A, CD160, BCL10
GO:0060389	pathway-restricted SMAD protein phosphorylation	7/1438	66/18903	0.234707	0.960622	0.94305	BMP8B/EMILIN1/BMP4/SDCBP/BMPR1A/AMHR2/GDF9	7	BMP8B, EMILIN1, BMP4, SDCBP, BMPR1A, AMHR2, GDF9
GO:0071300	cellular response to retinoic acid	7/1438	66/18903	0.234707	0.960622	0.94305	WNT7B/FZD10/HOXA2/RARA/HDAC2/RET/FZD4	7	WNT7B, FZD10, HOXA2, RARA, HDAC2, RET, FZD4
GO:0070663	regulation of leukocyte proliferation	24/1438	269/18903	0.235882	0.960622	0.94305	MZB1/CD38/TNFRSF13B/IL4/IGF1/AGER/CCDC88B/CD40/SFTPD/HLA-A/CDKN1A/EFNB1/BMP4/TLR4/PTPRC/CTNNB1/PRNP/BMI1/BCL6/MNDA/CD300A/AHR/GPNMB/CSF1	24	MZB1, CD38, TNFRSF13B, IL4, IGF1, AGER, CCDC88B, CD40, SFTPD, HLA-A, CDKN1A, EFNB1, BMP4, TLR4, PTPRC, CTNNB1, PRNP, BMI1, BCL6, MNDA, CD300A, AHR, GPNMB, CSF1
GO:0007416	synapse assembly	17/1438	184/18903	0.235942	0.960622	0.94305	SDCBP/FZD1/ARF6/NRXN1/GPC6/NLGN4X/CUX2/NPAS4/LRRTM3/SLITRK2/ST8SIA2/NTN1/LRRC4/GPRASP3/LRRC4B/DRD1/ADGRF1	17	SDCBP, FZD1, ARF6, NRXN1, GPC6, NLGN4X, CUX2, NPAS4, LRRTM3, SLITRK2, ST8SIA2, NTN1, LRRC4, LRRC4B, DRD1, ADGRF1, GPRASP3
GO:0016241	regulation of macroautophagy	15/1438	160/18903	0.236066	0.960622	0.94305	UCHL1/IL4/SLC25A4/ATP6V0D1/ATP6V1C2/ATG2A/EHMT2/FEZ2/VPS13C/VPS26A/TP53/SNX30/SPTLC1/HIF1A/TBK1	15	UCHL1, IL4, SLC25A4, ATP6V0D1, ATP6V1C2, ATG2A, EHMT2, FEZ2, VPS13C, VPS26A, TP53, SNX30, SPTLC1, HIF1A, TBK1
GO:0006721	terpenoid metabolic process	10/1438	101/18903	0.238149	0.960622	0.94305	RBP4/ALDH8A1/CYP2D6/CRABP2/CRABP1/ALDH1A1/AKR1B15/CYP3A5/RBP3/SDR9C7	10	RBP4, ALDH8A1, CYP2D6, CRABP2, CRABP1, ALDH1A1, AKR1B15, CYP3A5, RBP3, SDR9C7
GO:0021549	cerebellum development	10/1438	101/18903	0.238149	0.960622	0.94305	AARS1/TP53/MYO16/MTPN/NLGN4X/GBX2/SSTR2/GLI2/FZD4/OPHN1	10	TP53, MYO16, MTPN, NLGN4X, GBX2, SSTR2, GLI2, FZD4, OPHN1, AARS1
GO:0002686	negative regulation of leukocyte migration	6/1438	55/18903	0.238577	0.960622	0.94305	PADI2/EMILIN1/PTGER4/DUSP1/CD300A/HOXA7	6	PADI2, EMILIN1, PTGER4, DUSP1, CD300A, HOXA7
GO:0002931	response to ischemia	6/1438	55/18903	0.238577	0.960622	0.94305	UCHL1/CAV1/PER2/TP53/RCAN1/CSF1	6	UCHL1, CAV1, PER2, TP53, RCAN1, CSF1
GO:0010761	fibroblast migration	6/1438	55/18903	0.238577	0.960622	0.94305	PDLIM1/PRKCE/GNA13/CORO1C/RFFL/TMEM201	6	PDLIM1, PRKCE, GNA13, CORO1C, RFFL, TMEM201
GO:0035088	establishment or maintenance of apical/basal cell polarity	6/1438	55/18903	0.238577	0.960622	0.94305	CLIC4/ANK1/PDCD6IP/TCF15/PATJ/OPHN1	6	CLIC4, ANK1, PDCD6IP, TCF15, PATJ, OPHN1
GO:0043525	positive regulation of neuron apoptotic process	6/1438	55/18903	0.238577	0.960622	0.94305	MYBL2/MAP2K4/CTNNB1/PRNP/TP53/SRPK2	6	MYBL2, MAP2K4, CTNNB1, PRNP, TP53, SRPK2
GO:0061245	establishment or maintenance of bipolar cell polarity	6/1438	55/18903	0.238577	0.960622	0.94305	CLIC4/ANK1/PDCD6IP/TCF15/PATJ/OPHN1	6	CLIC4, ANK1, PDCD6IP, TCF15, PATJ, OPHN1
GO:0071385	cellular response to glucocorticoid stimulus	6/1438	55/18903	0.238577	0.960622	0.94305	BMI1/ZFP36L2/NPAS4/SSTR4/SSTR2/ERRFI1	6	BMI1, ZFP36L2, NPAS4, SSTR4, SSTR2, ERRFI1
GO:1902991	regulation of amyloid precursor protein catabolic process	6/1438	55/18903	0.238577	0.960622	0.94305	IGF1/AGER/PRNP/RTN3/LRRTM3/SP1	6	IGF1, AGER, PRNP, RTN3, LRRTM3, SP1
GO:2000772	regulation of cellular senescence	6/1438	55/18903	0.238577	0.960622	0.94305	HMGA2/BMPR1A/TP53/MORC3/BCL6/NUAK1	6	HMGA2, BMPR1A, TP53, MORC3, BCL6, NUAK1
GO:0008406	gonad development	21/1438	233/18903	0.239422	0.960622	0.94305	SDC1/SOX15/ASPM/PRDX4/FANCA/PLEKHA1/NUP107/RNF38/LFNG/RARA/TLR3/CSMD1/TSPY2/PDGFRA/NRIP1/VEGFA/AMHR2/GDF9/FZD4/LHCGR/HESX1	21	SDC1, SOX15, ASPM, PRDX4, FANCA, PLEKHA1, NUP107, RNF38, LFNG, RARA, TLR3, CSMD1, TSPY2, PDGFRA, NRIP1, VEGFA, AMHR2, GDF9, FZD4, LHCGR, HESX1
GO:0060560	developmental growth involved in morphogenesis	21/1438	233/18903	0.239422	0.960622	0.94305	TMEM108/WNT7B/LAMB2/CPNE5/SEMA6B/CRABP2/BMP4/CTNNB1/SHTN1/SYT2/AUTS2/FN1/ST8SIA2/NTN1/POU4F3/PLAA/VEGFA/CACNG7/SEMA6D/SYT1/CSF1	21	TMEM108, WNT7B, LAMB2, CPNE5, SEMA6B, CRABP2, BMP4, CTNNB1, SHTN1, SYT2, AUTS2, FN1, ST8SIA2, NTN1, POU4F3, PLAA, VEGFA, CACNG7, SEMA6D, SYT1, CSF1
GO:0045165	cell fate commitment	25/1438	282/18903	0.240062	0.960622	0.94305	WNT7B/IRF4/EHMT2/BMP4/PRKDC/CTNNB1/ID2/RBBP4/BMPR1A/PTCH1/TP53/DSCAML1/TBX21/HOXA2/FEZF2/RARA/PDPN/NEUROG1/HDAC2/JAG1/TBX5/APC2/GLI2/GLI3/GAS1	25	WNT7B, IRF4, EHMT2, BMP4, PRKDC, CTNNB1, ID2, RBBP4, BMPR1A, PTCH1, TP53, DSCAML1, TBX21, HOXA2, FEZF2, RARA, PDPN, NEUROG1, HDAC2, JAG1, TBX5, APC2, GLI2, GLI3, GAS1
GO:0030947	regulation of vascular endothelial growth factor receptor signaling pathway	4/1438	33/18903	0.240176	0.960622	0.94305	EMILIN1/PRKD2/HIF1A/FZD4	4	EMILIN1, PRKD2, HIF1A, FZD4
GO:0045577	regulation of B cell differentiation	4/1438	33/18903	0.240176	0.960622	0.94305	XBP1/ID2/BCL6/ZFP36L2	4	XBP1, ID2, BCL6, ZFP36L2
GO:0050858	negative regulation of antigen receptor-mediated signaling pathway	4/1438	33/18903	0.240176	0.960622	0.94305	DGKZ/PRNP/CD300A/CD160	4	DGKZ, PRNP, CD300A, CD160
GO:0061842	microtubule organizing center localization	4/1438	33/18903	0.240176	0.960622	0.94305	ASPM/DLGAP5/KIF5B/ARPC5	4	ASPM, DLGAP5, KIF5B, ARPC5
GO:0090183	regulation of kidney development	4/1438	33/18903	0.240176	0.960622	0.94305	BMP4/MYC/VEGFA/RET	4	BMP4, MYC, VEGFA, RET
GO:0090659	walking behavior	4/1438	33/18903	0.240176	0.960622	0.94305	UCHL1/HIPK2/GLRB/DRD1	4	UCHL1, HIPK2, GLRB, DRD1
GO:0072665	protein localization to vacuole	8/1438	78/18903	0.240684	0.960622	0.94305	AP4M1/VPS13C/KICS2/GPR137B/LAMP2/SNX16/CACNG7/LHCGR	8	AP4M1, VPS13C, GPR137B, LAMP2, SNX16, CACNG7, LHCGR, KICS2
GO:0006509	membrane protein ectodomain proteolysis	5/1438	44/18903	0.240936	0.960622	0.94305	ADAM19/SPPL2B/APH1A/ADAM9/RGMA	5	ADAM19, SPPL2B, APH1A, ADAM9, RGMA
GO:0009126	purine nucleoside monophosphate metabolic process	5/1438	44/18903	0.240936	0.960622	0.94305	AK1/AK4/DCK/ADSS2/AK9	5	AK1, AK4, DCK, AK9, ADSS2
GO:0009394	2'-deoxyribonucleotide metabolic process	5/1438	44/18903	0.240936	0.960622	0.94305	TYMS/NTHL1/RRM2B/DCK/AK9	5	TYMS, NTHL1, RRM2B, DCK, AK9
GO:0030808	regulation of nucleotide biosynthetic process	5/1438	44/18903	0.240936	0.960622	0.94305	IL4/FLCN/AK4/PDK4/GUCA1C	5	IL4, FLCN, AK4, PDK4, GUCA1C
GO:0031063	regulation of histone deacetylation	5/1438	44/18903	0.240936	0.960622	0.94305	YEATS2/PRKD2/TP53/BCL6/VEGFA	5	YEATS2, PRKD2, TP53, BCL6, VEGFA
GO:0032689	negative regulation of interferon-gamma production	5/1438	44/18903	0.240936	0.960622	0.94305	GAS6/TLR4/PRNP/RARA/IL1RL1	5	GAS6, TLR4, PRNP, RARA, IL1RL1
GO:0042771	intrinsic apoptotic signaling pathway in response to DNA damage by p53 class mediator	5/1438	44/18903	0.240936	0.960622	0.94305	HIPK2/CDKN1A/IFI16/HIPK1/TP53	5	HIPK2, CDKN1A, IFI16, HIPK1, TP53
GO:0060119	inner ear receptor cell development	5/1438	44/18903	0.240936	0.960622	0.94305	SLC4A7/TMC1/SEC24B/CDH23/CECR2	5	SLC4A7, TMC1, SEC24B, CDH23, CECR2
GO:0032970	regulation of actin filament-based process	35/1438	406/18903	0.242678	0.960622	0.94305	CAV1/ARHGAP40/MYO3A/SLC9A1/SSH3/ATP2A1/CAPZB/ARAP1/ARFGEF1/ARF6/PTGER4/ANK2/PRKCE/FZD10/ARFIP1/MTPN/ARPC5/MYADM/SSH2/RAPGEF3/COTL1/CD2AP/VASP/CRACD/CAPZA1/PDPN/CYRIB/NEB/S100A10/ANKRD23/PDGFRA/ODAM/SYNPO2/PKP2/LIMCH1	35	CAV1, ARHGAP40, MYO3A, SLC9A1, SSH3, ATP2A1, CAPZB, ARAP1, ARFGEF1, ARF6, PTGER4, ANK2, PRKCE, FZD10, ARFIP1, MTPN, ARPC5, MYADM, SSH2, RAPGEF3, COTL1, CD2AP, VASP, CAPZA1, PDPN, NEB, S100A10, ANKRD23, PDGFRA, ODAM, SYNPO2, PKP2, LIMCH1, CRACD, CYRIB
GO:0061982	meiosis I cell cycle process	13/1438	137/18903	0.242858	0.960622	0.94305	CCNB2/TRIP13/RAD54L/C11orf80/CDC25A/PTTG1/EHMT2/MYBL1/TERB2/FMN2/SLC25A31/RAD54B/M1AP	13	CCNB2, TRIP13, RAD54L, C11orf80, CDC25A, PTTG1, EHMT2, MYBL1, TERB2, FMN2, SLC25A31, RAD54B, M1AP
GO:0032946	positive regulation of mononuclear cell proliferation	14/1438	149/18903	0.243313	0.960622	0.94305	CD38/IL4/IGF1/AGER/CCDC88B/CD40/HLA-A/CDKN1A/EFNB1/TLR4/PTPRC/BMI1/BCL6/CSF1	14	CD38, IL4, IGF1, AGER, CCDC88B, CD40, HLA-A, CDKN1A, EFNB1, TLR4, PTPRC, BMI1, BCL6, CSF1
GO:0061351	neural precursor cell proliferation	14/1438	149/18903	0.243313	0.960622	0.94305	SHCBP1/ASPM/MELK/IGF2BP1/FZD9/CTNNB1/ID2/TP53/HIF1A/VEGFA/DAGLA/GBX2/WDR62/GLI3	14	SHCBP1, ASPM, MELK, IGF2BP1, FZD9, CTNNB1, ID2, TP53, HIF1A, VEGFA, DAGLA, GBX2, WDR62, GLI3
GO:0001649	osteoblast differentiation	22/1438	246/18903	0.244235	0.960622	0.94305	IGF1/WNT7B/RRBP1/LRP3/LTF/SNAI2/BMP4/CTNNB1/FZD1/BMPR1A/PTCH1/CBFB/RSPO2/ALYREF/HOXA2/JAG1/TENT5A/CCN4/TMEM64/GLI2/GLI3/LOX	22	IGF1, WNT7B, RRBP1, LRP3, LTF, SNAI2, BMP4, CTNNB1, FZD1, BMPR1A, PTCH1, CBFB, RSPO2, ALYREF, HOXA2, JAG1, TENT5A, TMEM64, GLI2, GLI3, LOX, CCN4
GO:0045995	regulation of embryonic development	9/1438	90/18903	0.244761	0.960622	0.94305	CDK1/YEATS2/CTNNB1/SEPTIN7/POGLUT1/LAMA4/JAG1/AMOT/HESX1	9	CDK1, YEATS2, CTNNB1, POGLUT1, LAMA4, JAG1, AMOT, HESX1, SEPTIN7
GO:0007163	establishment or maintenance of cell polarity	21/1438	234/18903	0.245513	0.960622	0.94305	WNT7B/CLIC4/SPAG5/BRSK2/ANK1/KIF2C/SLC9A1/FBF1/PDLIM1/GOLPH3/ARFGEF1/ARF6/SHTN1/ARPC5/PDCD6IP/TCF15/CYRIB/PATJ/MPP7/AMOT/OPHN1	21	WNT7B, CLIC4, SPAG5, BRSK2, ANK1, KIF2C, SLC9A1, FBF1, PDLIM1, GOLPH3, ARFGEF1, ARF6, SHTN1, ARPC5, PDCD6IP, TCF15, PATJ, MPP7, AMOT, OPHN1, CYRIB
GO:0007187	G protein-coupled receptor signaling pathway, coupled to cyclic nucleotide second messenger	7/1438	67/18903	0.246339	0.960622	0.94305	OPRD1/GALR3/OR5T3/SSTR4/SSTR2/DRD1/LHCGR	7	OPRD1, GALR3, OR5T3, SSTR4, SSTR2, DRD1, LHCGR
GO:0008630	intrinsic apoptotic signaling pathway in response to DNA damage	10/1438	102/18903	0.247512	0.960622	0.94305	SNAI2/HIPK2/FBH1/CDKN1A/PRKDC/IFI16/HIPK1/TNFRSF1A/TP53/ACKR3	10	SNAI2, HIPK2, FBH1, CDKN1A, PRKDC, IFI16, HIPK1, TNFRSF1A, TP53, ACKR3
GO:0046939	nucleotide phosphorylation	10/1438	102/18903	0.247512	0.960622	0.94305	PFKL/IGF1/FLCN/AK1/HK3/CMPK1/AK4/HIF1A/AK9/PFKFB2	10	PFKL, IGF1, FLCN, AK1, HK3, CMPK1, AK4, HIF1A, AK9, PFKFB2
GO:0009410	response to xenobiotic stimulus	37/1438	432/18903	0.247807	0.960622	0.94305	CD38/UCHL1/CDK1/GAS6/RAD54L/UGT2B15/TYMS/BCAR3/CENPF/CYP2D6/RPN2/EHMT2/NCEH1/CTNNB1/FZD1/PRNP/DUSP6/PTCH1/CYP46A1/TP53/UGT2B11/RNF149/TLR3/MYC/HDAC2/AHR/SLC12A5/CYP3A5/PDE4A/RET/OTC/GLYAT/RAD54B/RAP2A/DRD1/LHCGR/LOX	37	CD38, UCHL1, CDK1, GAS6, RAD54L, UGT2B15, TYMS, BCAR3, CENPF, CYP2D6, RPN2, EHMT2, NCEH1, CTNNB1, FZD1, PRNP, DUSP6, PTCH1, CYP46A1, TP53, UGT2B11, RNF149, TLR3, MYC, HDAC2, AHR, SLC12A5, CYP3A5, PDE4A, RET, OTC, GLYAT, RAD54B, RAP2A, DRD1, LHCGR, LOX
GO:0009185	ribonucleoside diphosphate metabolic process	11/1438	114/18903	0.249305	0.960622	0.94305	PFKL/IGF1/FLCN/AK1/HK3/CMPK1/RRM2B/AK4/HIF1A/AK9/PFKFB2	11	PFKL, IGF1, FLCN, AK1, HK3, CMPK1, RRM2B, AK4, HIF1A, AK9, PFKFB2
GO:0015698	inorganic anion transport	17/1438	186/18903	0.249671	0.960622	0.94305	CLIC4/ANO7/SLC25A10/GABRR3/SLC4A11/GABRE/ANO9/SLC12A6/PRNP/CLDN17/SLC4A7/SLC20A1/SLC26A1/GLRB/SLC12A5/GABRD/SLC17A1	17	CLIC4, ANO7, SLC25A10, GABRR3, SLC4A11, GABRE, ANO9, SLC12A6, PRNP, CLDN17, SLC4A7, SLC20A1, SLC26A1, GLRB, SLC12A5, GABRD, SLC17A1
GO:0018393	internal peptidyl-lysine acetylation	17/1438	186/18903	0.249671	0.960622	0.94305	CHEK1/FLCN/SNAI2/ACTL6B/IRF4/KMT2A/YEATS2/CHD5/SMARCB1/KAT6A/KANSL1/MSL3P1/NFYC/MORF4L1/BMI1/AUTS2/SMC5	17	CHEK1, FLCN, SNAI2, ACTL6B, IRF4, KMT2A, YEATS2, CHD5, SMARCB1, KAT6A, KANSL1, MSL3P1, NFYC, MORF4L1, BMI1, AUTS2, SMC5
GO:0071331	cellular response to hexose stimulus	13/1438	138/18903	0.250923	0.960622	0.94305	GAS6/SLC2A5/BRSK2/AGER/LIN28A/XBP1/SMARCB1/UCP2/SLC12A6/PRKCE/SELENOT/HIF1A/ZNF236	13	GAS6, SLC2A5, BRSK2, AGER, LIN28A, XBP1, SMARCB1, UCP2, SLC12A6, PRKCE, SELENOT, HIF1A, ZNF236
GO:0010821	regulation of mitochondrion organization	14/1438	150/18903	0.251041	0.960622	0.94305	IGF1/FLCN/FZD9/SLC25A4/ADCK1/C11orf65/INF2/GOLPH3/VPS13C/TP53/RALA/HIF1A/CYRIB/SLC25A31	14	IGF1, FLCN, FZD9, SLC25A4, ADCK1, C11orf65, INF2, GOLPH3, VPS13C, TP53, RALA, HIF1A, SLC25A31, CYRIB
GO:0098813	nuclear chromosome segregation	28/1438	321/18903	0.251177	0.960622	0.94305	BUB1/BIRC5/ZWINT/BUB1B/TRIP13/SPC24/DLGAP5/SPAG5/ACTL6B/CCNB1/DDX11/CDCA5/KIF2C/CDT1/CENPF/PTTG1/SMARCB1/EHMT2/ESCO1/CTNNB1/DUSP1/TERB2/BCL7B/RAD21L1/FMN2/STAG2/SMC5/M1AP	28	BUB1, BIRC5, ZWINT, BUB1B, TRIP13, SPC24, DLGAP5, SPAG5, ACTL6B, CCNB1, DDX11, CDCA5, KIF2C, CDT1, CENPF, PTTG1, SMARCB1, EHMT2, ESCO1, CTNNB1, DUSP1, TERB2, BCL7B, RAD21L1, FMN2, STAG2, SMC5, M1AP
GO:0002707	negative regulation of lymphocyte mediated immunity	6/1438	56/18903	0.251491	0.960622	0.94305	HLA-A/PTPRC/SERPINB9/BCL6/TBX21/AHR	6	HLA-A, PTPRC, SERPINB9, BCL6, TBX21, AHR
GO:0034205	amyloid-beta formation	6/1438	56/18903	0.251491	0.960622	0.94305	IGF1/PRNP/APH1A/RTN3/LRRTM3/SP1	6	IGF1, PRNP, APH1A, RTN3, LRRTM3, SP1
GO:0045761	regulation of adenylate cyclase activity	6/1438	56/18903	0.251491	0.960622	0.94305	GALR3/ADRB1/CALCA/DRD1/LHCGR/GPR87	6	GALR3, ADRB1, CALCA, DRD1, LHCGR, GPR87
GO:0045806	negative regulation of endocytosis	6/1438	56/18903	0.251491	0.960622	0.94305	CAV1/SCAMP5/SDCBP/ARF6/ANKRD13A/CD300A	6	CAV1, SCAMP5, SDCBP, ARF6, ANKRD13A, CD300A
GO:0072348	sulfur compound transport	6/1438	56/18903	0.251491	0.960622	0.94305	ABCD1/SLC25A10/MFSD12/SLC6A6/SLC19A2/SLC26A1	6	ABCD1, SLC25A10, MFSD12, SLC6A6, SLC19A2, SLC26A1
GO:1901988	negative regulation of cell cycle phase transition	24/1438	272/18903	0.252902	0.960622	0.94305	BUB1/CDK1/BIRC5/ZWINT/BUB1B/TRIP13/SPC24/CHEK1/E2F7/CCNB1/CDT1/CENPF/CDK2/CDC45/CDKN1A/CRY1/PRKDC/TP53/DUSP1/MYO16/NBN/ZFP36L2/MAP3K20/GPNMB	24	BUB1, CDK1, BIRC5, ZWINT, BUB1B, TRIP13, SPC24, CHEK1, E2F7, CCNB1, CDT1, CENPF, CDK2, CDC45, CDKN1A, CRY1, PRKDC, TP53, DUSP1, MYO16, NBN, ZFP36L2, MAP3K20, GPNMB
GO:0002053	positive regulation of mesenchymal cell proliferation	3/1438	23/18903	0.25304	0.960622	0.94305	CTNNB1/BMPR1A/MYC	3	CTNNB1, BMPR1A, MYC
GO:0003283	atrial septum development	3/1438	23/18903	0.25304	0.960622	0.94305	NSD2/ANK2/TBX5	3	NSD2, ANK2, TBX5
GO:0014821	phasic smooth muscle contraction	3/1438	23/18903	0.25304	0.960622	0.94305	NEUROG1/SSTR2/DRD1	3	NEUROG1, SSTR2, DRD1
GO:0021904	dorsal/ventral neural tube patterning	3/1438	23/18903	0.25304	0.960622	0.94305	BMP4/PTCH1/GLI3	3	BMP4, PTCH1, GLI3
GO:0031061	negative regulation of histone methylation	3/1438	23/18903	0.25304	0.960622	0.94305	PAX5/SMARCB1/KDM4C	3	PAX5, SMARCB1, KDM4C
GO:0032727	positive regulation of interferon-alpha production	3/1438	23/18903	0.25304	0.960622	0.94305	TLR4/TBK1/TLR3	3	TLR4, TBK1, TLR3
GO:0034695	response to prostaglandin E	3/1438	23/18903	0.25304	0.960622	0.94305	PTGER4/GNG2/PRKCE	3	PTGER4, GNG2, PRKCE
GO:0035024	negative regulation of Rho protein signal transduction	3/1438	23/18903	0.25304	0.960622	0.94305	ARHGAP42/FLCN/BCL6	3	ARHGAP42, FLCN, BCL6
GO:0035518	histone H2A monoubiquitination	3/1438	23/18903	0.25304	0.960622	0.94305	CUL4B/BMI1/RNF2	3	CUL4B, BMI1, RNF2
GO:0035561	regulation of chromatin binding	3/1438	23/18903	0.25304	0.960622	0.94305	DDX11/CDT1/FBH1	3	DDX11, CDT1, FBH1
GO:0046794	transport of virus	3/1438	23/18903	0.25304	0.960622	0.94305	CAV1/CLEC4M/PIKFYVE	3	CAV1, CLEC4M, PIKFYVE
GO:0051383	kinetochore organization	3/1438	23/18903	0.25304	0.960622	0.94305	DLGAP5/CDT1/CENPF	3	DLGAP5, CDT1, CENPF
GO:0071218	cellular response to misfolded protein	3/1438	23/18903	0.25304	0.960622	0.94305	SDF2L1/RNF126/UGGT2	3	SDF2L1, RNF126, UGGT2
GO:0072311	glomerular epithelial cell differentiation	3/1438	23/18903	0.25304	0.960622	0.94305	LAMB2/BMP4/JAG1	3	LAMB2, BMP4, JAG1
GO:0072576	liver morphogenesis	3/1438	23/18903	0.25304	0.960622	0.94305	XBP1/HPN/FGL1	3	XBP1, HPN, FGL1
GO:0072677	eosinophil migration	3/1438	23/18903	0.25304	0.960622	0.94305	IL4/PTGER4/CD300A	3	IL4, PTGER4, CD300A
GO:0080182	histone H3-K4 trimethylation	3/1438	23/18903	0.25304	0.960622	0.94305	KMT2A/H1-4/NFYC	3	KMT2A, NFYC, H1-4
GO:0097164	ammonium ion metabolic process	3/1438	23/18903	0.25304	0.960622	0.94305	HDC/SLC44A1/SLC29A4	3	HDC, SLC44A1, SLC29A4
GO:0140112	extracellular vesicle biogenesis	3/1438	23/18903	0.25304	0.960622	0.94305	SDC1/SDCBP/PDCD6IP	3	SDC1, SDCBP, PDCD6IP
GO:0150146	cell junction disassembly	3/1438	23/18903	0.25304	0.960622	0.94305	SNAI2/ARF6/C1QC	3	SNAI2, ARF6, C1QC
GO:1900120	regulation of receptor binding	3/1438	23/18903	0.25304	0.960622	0.94305	PTPRF/RGMA/LOX	3	PTPRF, RGMA, LOX
GO:1904263	positive regulation of TORC1 signaling	3/1438	23/18903	0.25304	0.960622	0.94305	FLCN/SEC13/GPR137B	3	FLCN, SEC13, GPR137B
GO:1905709	negative regulation of membrane permeability	3/1438	23/18903	0.25304	0.960622	0.94305	FZD9/SLC25A4/SLC25A31	3	FZD9, SLC25A4, SLC25A31
GO:2001169	regulation of ATP biosynthetic process	3/1438	23/18903	0.25304	0.960622	0.94305	IL4/FLCN/AK4	3	IL4, FLCN, AK4
GO:0060021	roof of mouth development	9/1438	91/18903	0.254839	0.960622	0.94305	SNAI2/COL11A2/PLEKHA1/FZD1/BMPR1A/BBS7/BNC2/PDGFRA/GLI3	9	SNAI2, COL11A2, PLEKHA1, FZD1, BMPR1A, BBS7, BNC2, PDGFRA, GLI3
GO:0070828	heterochromatin organization	9/1438	91/18903	0.254839	0.960622	0.94305	HMGA2/TET1/CDK2/TASOR/SPTY2D1/PRDM16/LMNB1/HDAC2/FAM172BP	9	HMGA2, TET1, CDK2, SPTY2D1, PRDM16, LMNB1, HDAC2, FAM172BP, TASOR
GO:1901216	positive regulation of neuron death	9/1438	91/18903	0.254839	0.960622	0.94305	MYBL2/SARM1/TLR4/MAP2K4/CTNNB1/PRNP/TP53/SRPK2/ST8SIA2	9	MYBL2, SARM1, TLR4, MAP2K4, CTNNB1, PRNP, TP53, SRPK2, ST8SIA2
GO:0002263	cell activation involved in immune response	26/1438	297/18903	0.254944	0.960622	0.94305	IL4/POU2AF1/IRF4/XBP1/NSD2/CD40/TLR4/NFKBIZ/RNF8/PTPRC/PTGER4/LFNG/STXBP3/TP53/PRKCE/BCL6/FGL2/IFNL1/NBN/CD300A/TBX21/IRF8/RARA/NMI/IFNA7/LBP	26	IL4, POU2AF1, IRF4, XBP1, NSD2, CD40, TLR4, NFKBIZ, RNF8, PTPRC, PTGER4, LFNG, STXBP3, TP53, PRKCE, BCL6, FGL2, IFNL1, NBN, CD300A, TBX21, IRF8, RARA, NMI, IFNA7, LBP
GO:0003254	regulation of membrane depolarization	5/1438	45/18903	0.255548	0.960622	0.94305	ABCD1/FZD9/HCN2/TBX5/SCN1B	5	ABCD1, FZD9, HCN2, TBX5, SCN1B
GO:0009262	deoxyribonucleotide metabolic process	5/1438	45/18903	0.255548	0.960622	0.94305	TYMS/NTHL1/RRM2B/DCK/AK9	5	TYMS, NTHL1, RRM2B, DCK, AK9
GO:0010712	regulation of collagen metabolic process	5/1438	45/18903	0.255548	0.960622	0.94305	EMILIN1/BMP4/HDAC2/MFAP4/ERRFI1	5	EMILIN1, BMP4, HDAC2, MFAP4, ERRFI1
GO:0019098	reproductive behavior	5/1438	45/18903	0.255548	0.960622	0.94305	HEXB/HDAC2/DRD1/VIP/DBH	5	HEXB, HDAC2, DRD1, VIP, DBH
GO:0019692	deoxyribose phosphate metabolic process	5/1438	45/18903	0.255548	0.960622	0.94305	TYMS/NTHL1/RRM2B/DCK/AK9	5	TYMS, NTHL1, RRM2B, DCK, AK9
GO:0030501	positive regulation of bone mineralization	5/1438	45/18903	0.255548	0.960622	0.94305	LTF/FZD9/BMP4/BMPR1A/TENT5A	5	LTF, FZD9, BMP4, BMPR1A, TENT5A
GO:0032781	positive regulation of ATP-dependent activity	5/1438	45/18903	0.255548	0.960622	0.94305	AHSA2P/UHRF1/ATP2A1/TOR1AIP1/PLSCR1	5	AHSA2P, UHRF1, ATP2A1, TOR1AIP1, PLSCR1
GO:0060964	regulation of miRNA-mediated gene silencing	5/1438	45/18903	0.255548	0.960622	0.94305	NEAT1/LIN28A/BMP4/TP53/AJUBA	5	NEAT1, LIN28A, BMP4, TP53, AJUBA
GO:2000785	regulation of autophagosome assembly	5/1438	45/18903	0.255548	0.960622	0.94305	ATG2A/EHMT2/FEZ2/PIKFYVE/SNX30	5	ATG2A, EHMT2, FEZ2, PIKFYVE, SNX30
GO:0043487	regulation of RNA stability	17/1438	187/18903	0.256651	0.960622	0.94305	IGF2BP1/NAF1/ZC3H12D/DCPS/EIF4ENIF1/HNRNPM/CNOT7/TNRC6C/HNRNPA0/ZFP36L2/TUT4/CNOT8/TENT5D/TENT5A/DAZL/CACNG7/VIP	17	IGF2BP1, NAF1, ZC3H12D, DCPS, EIF4ENIF1, HNRNPM, CNOT7, TNRC6C, HNRNPA0, ZFP36L2, TUT4, CNOT8, TENT5D, TENT5A, DAZL, CACNG7, VIP
GO:0045766	positive regulation of angiogenesis	17/1438	187/18903	0.256651	0.960622	0.94305	HMGA2/MYDGF/HIPK2/XBP1/EMILIN1/CD40/SPHK1/PRKD2/HIPK1/BTG1/HIF1A/RAPGEF3/TLR3/JCAD/SP1/FLT1/VEGFA	17	HMGA2, MYDGF, HIPK2, XBP1, EMILIN1, CD40, SPHK1, PRKD2, HIPK1, BTG1, HIF1A, RAPGEF3, TLR3, JCAD, SP1, FLT1, VEGFA
GO:1904018	positive regulation of vasculature development	17/1438	187/18903	0.256651	0.960622	0.94305	HMGA2/MYDGF/HIPK2/XBP1/EMILIN1/CD40/SPHK1/PRKD2/HIPK1/BTG1/HIF1A/RAPGEF3/TLR3/JCAD/SP1/FLT1/VEGFA	17	HMGA2, MYDGF, HIPK2, XBP1, EMILIN1, CD40, SPHK1, PRKD2, HIPK1, BTG1, HIF1A, RAPGEF3, TLR3, JCAD, SP1, FLT1, VEGFA
GO:0048477	oogenesis	10/1438	103/18903	0.257001	0.960622	0.94305	TRIP13/IGF1/ASPM/EHMT2/HEXB/CTNNB1/TUT4/TDRD10/RPS6KA2/FMN2	10	TRIP13, IGF1, ASPM, EHMT2, HEXB, CTNNB1, TUT4, TDRD10, RPS6KA2, FMN2
GO:0006891	intra-Golgi vesicle-mediated transport	4/1438	34/18903	0.257204	0.960622	0.94305	COG4/COG3/TRAPPC10/RAB33B	4	COG4, COG3, TRAPPC10, RAB33B
GO:0007095	mitotic G2 DNA damage checkpoint signaling	4/1438	34/18903	0.257204	0.960622	0.94305	CDK1/CHEK1/CDKN1A/NBN	4	CDK1, CHEK1, CDKN1A, NBN
GO:0032212	positive regulation of telomere maintenance via telomerase	4/1438	34/18903	0.257204	0.960622	0.94305	NAF1/NEK7/CTNNB1/PKIB	4	NAF1, NEK7, CTNNB1, PKIB
GO:0035335	peptidyl-tyrosine dephosphorylation	4/1438	34/18903	0.257204	0.960622	0.94305	DUSP6/PTPRR/DUSP1/PTPRF	4	DUSP6, PTPRR, DUSP1, PTPRF
GO:0042558	pteridine-containing compound metabolic process	4/1438	34/18903	0.257204	0.960622	0.94305	GGH/TYMS/MTHFD1L/ALDH1L1	4	GGH, TYMS, MTHFD1L, ALDH1L1
GO:0042573	retinoic acid metabolic process	4/1438	34/18903	0.257204	0.960622	0.94305	ALDH8A1/CRABP2/CRABP1/CYP3A5	4	ALDH8A1, CRABP2, CRABP1, CYP3A5
GO:0045648	positive regulation of erythrocyte differentiation	4/1438	34/18903	0.257204	0.960622	0.94305	ANKRD54/PRMT1/PRKDC/HIF1A	4	ANKRD54, PRMT1, PRKDC, HIF1A
GO:0086004	regulation of cardiac muscle cell contraction	4/1438	34/18903	0.257204	0.960622	0.94305	CAV1/ATP2A1/ANK2/PKP2	4	CAV1, ATP2A1, ANK2, PKP2
GO:0043488	regulation of mRNA stability	16/1438	175/18903	0.257589	0.960622	0.94305	IGF2BP1/ZC3H12D/DCPS/EIF4ENIF1/HNRNPM/CNOT7/TNRC6C/HNRNPA0/ZFP36L2/TUT4/CNOT8/TENT5D/TENT5A/DAZL/CACNG7/VIP	16	IGF2BP1, ZC3H12D, DCPS, EIF4ENIF1, HNRNPM, CNOT7, TNRC6C, HNRNPA0, ZFP36L2, TUT4, CNOT8, TENT5D, TENT5A, DAZL, CACNG7, VIP
GO:0071453	cellular response to oxygen levels	16/1438	175/18903	0.257589	0.960622	0.94305	CAV1/OPRD1/UCN3/HIPK2/AQP3/ATP6V0D1/SLC9A1/USP19/AK4/TP53/PRKCE/HIF1A/MYC/FMN2/AJUBA/VEGFA	16	CAV1, OPRD1, UCN3, HIPK2, AQP3, ATP6V0D1, SLC9A1, USP19, AK4, TP53, PRKCE, HIF1A, MYC, FMN2, AJUBA, VEGFA
GO:0002704	negative regulation of leukocyte mediated immunity	7/1438	68/18903	0.258145	0.960622	0.94305	HLA-A/PTPRC/SERPINB9/BCL6/CD300A/TBX21/AHR	7	HLA-A, PTPRC, SERPINB9, BCL6, CD300A, TBX21, AHR
GO:0042093	T-helper cell differentiation	7/1438	68/18903	0.258145	0.960622	0.94305	IL4/IRF4/NFKBIZ/PTGER4/BCL6/TBX21/RARA	7	IL4, IRF4, NFKBIZ, PTGER4, BCL6, TBX21, RARA
GO:0048663	neuron fate commitment	7/1438	68/18903	0.258145	0.960622	0.94305	EHMT2/BMP4/CTNNB1/ID2/FEZF2/GLI2/GLI3	7	EHMT2, BMP4, CTNNB1, ID2, FEZF2, GLI2, GLI3
GO:0071456	cellular response to hypoxia	14/1438	151/18903	0.25886	0.960622	0.94305	OPRD1/UCN3/HIPK2/AQP3/SLC9A1/USP19/AK4/TP53/PRKCE/HIF1A/MYC/FMN2/AJUBA/VEGFA	14	OPRD1, UCN3, HIPK2, AQP3, SLC9A1, USP19, AK4, TP53, PRKCE, HIF1A, MYC, FMN2, AJUBA, VEGFA
GO:0050679	positive regulation of epithelial cell proliferation	20/1438	224/18903	0.259453	0.960622	0.94305	IGF1/MYDGF/NEAT1/RREB1/XBP1/PRKD2/BMP4/REG3G/CTNNB1/BMPR1A/ZNF703/HPN/HIF1A/MYC/JCAD/SP1/VEGFA/ODAM/NRARP/VIP	20	IGF1, MYDGF, NEAT1, RREB1, XBP1, PRKD2, BMP4, REG3G, CTNNB1, BMPR1A, ZNF703, HPN, HIF1A, MYC, JCAD, SP1, VEGFA, ODAM, NRARP, VIP
GO:0005513	detection of calcium ion	2/1438	13/18903	0.259804	0.960622	0.94305	CASQ2/SYT1	2	CASQ2, SYT1
GO:0007144	female meiosis I	2/1438	13/18903	0.259804	0.960622	0.94305	CCNB2/TRIP13	2	CCNB2, TRIP13
GO:0010713	negative regulation of collagen metabolic process	2/1438	13/18903	0.259804	0.960622	0.94305	EMILIN1/ERRFI1	2	EMILIN1, ERRFI1
GO:0021514	ventral spinal cord interneuron differentiation	2/1438	13/18903	0.259804	0.960622	0.94305	GLI2/GLI3	2	GLI2, GLI3
GO:0021681	cerebellar granular layer development	2/1438	13/18903	0.259804	0.960622	0.94305	MTPN/OPHN1	2	MTPN, OPHN1
GO:0030497	fatty acid elongation	2/1438	13/18903	0.259804	0.960622	0.94305	ABCD1/ELOVL6	2	ABCD1, ELOVL6
GO:0032536	regulation of cell projection size	2/1438	13/18903	0.259804	0.960622	0.94305	CDHR5/WNT7B	2	CDHR5, WNT7B
GO:0033079	immature T cell proliferation	2/1438	13/18903	0.259804	0.960622	0.94305	BMP4/BMI1	2	BMP4, BMI1
GO:0033080	immature T cell proliferation in thymus	2/1438	13/18903	0.259804	0.960622	0.94305	BMP4/BMI1	2	BMP4, BMI1
GO:0033605	positive regulation of catecholamine secretion	2/1438	13/18903	0.259804	0.960622	0.94305	SYT1/VIP	2	SYT1, VIP
GO:0033690	positive regulation of osteoblast proliferation	2/1438	13/18903	0.259804	0.960622	0.94305	LTF/HPSE	2	LTF, HPSE
GO:0035331	negative regulation of hippo signaling	2/1438	13/18903	0.259804	0.960622	0.94305	WWC2/AJUBA	2	WWC2, AJUBA
GO:0035745	T-helper 2 cell cytokine production	2/1438	13/18903	0.259804	0.960622	0.94305	IL4/TBX21	2	IL4, TBX21
GO:0036006	cellular response to macrophage colony-stimulating factor stimulus	2/1438	13/18903	0.259804	0.960622	0.94305	TLR4/CSF1	2	TLR4, CSF1
GO:0042363	fat-soluble vitamin catabolic process	2/1438	13/18903	0.259804	0.960622	0.94305	CRABP1/CYP4F11	2	CRABP1, CYP4F11
GO:0042415	norepinephrine metabolic process	2/1438	13/18903	0.259804	0.960622	0.94305	MOXD1/DBH	2	MOXD1, DBH
GO:0042541	hemoglobin biosynthetic process	2/1438	13/18903	0.259804	0.960622	0.94305	PRMT1/HIF1A	2	PRMT1, HIF1A
GO:0042761	very long-chain fatty acid biosynthetic process	2/1438	13/18903	0.259804	0.960622	0.94305	ELOVL6/TECRL	2	ELOVL6, TECRL
GO:0042921	glucocorticoid receptor signaling pathway	2/1438	13/18903	0.259804	0.960622	0.94305	CRY1/PTGES3	2	CRY1, PTGES3
GO:0045605	negative regulation of epidermal cell differentiation	2/1438	13/18903	0.259804	0.960622	0.94305	REG3G/HOXA7	2	REG3G, HOXA7
GO:0045683	negative regulation of epidermis development	2/1438	13/18903	0.259804	0.960622	0.94305	REG3G/HOXA7	2	REG3G, HOXA7
GO:0045815	epigenetic maintenance of chromatin in transcription-competent conformation	2/1438	13/18903	0.259804	0.960622	0.94305	CHEK1/PADI2	2	CHEK1, PADI2
GO:0060707	trophoblast giant cell differentiation	2/1438	13/18903	0.259804	0.960622	0.94305	SOX15/E2F7	2	SOX15, E2F7
GO:0060746	parental behavior	2/1438	13/18903	0.259804	0.960622	0.94305	DRD1/DBH	2	DRD1, DBH
GO:0060831	smoothened signaling pathway involved in dorsal/ventral neural tube patterning	2/1438	13/18903	0.259804	0.960622	0.94305	PTCH1/GLI3	2	PTCH1, GLI3
GO:0061000	negative regulation of dendritic spine development	2/1438	13/18903	0.259804	0.960622	0.94305	ASAP1/HDAC2	2	ASAP1, HDAC2
GO:0061029	eyelid development in camera-type eye	2/1438	13/18903	0.259804	0.960622	0.94305	HDAC2/STRA6	2	HDAC2, STRA6
GO:0070914	UV-damage excision repair	2/1438	13/18903	0.259804	0.960622	0.94305	H2AC25/CUL4B	2	CUL4B, H2AC25
GO:0070932	histone H3 deacetylation	2/1438	13/18903	0.259804	0.960622	0.94305	PER2/HDAC2	2	PER2, HDAC2
GO:0071389	cellular response to mineralocorticoid stimulus	2/1438	13/18903	0.259804	0.960622	0.94305	NPAS4/SCNN1D	2	NPAS4, SCNN1D
GO:0071696	ectodermal placode development	2/1438	13/18903	0.259804	0.960622	0.94305	CTNNB1/HDAC2	2	CTNNB1, HDAC2
GO:0090153	regulation of sphingolipid biosynthetic process	2/1438	13/18903	0.259804	0.960622	0.94305	SIRT3/SPHK1	2	SIRT3, SPHK1
GO:0090177	establishment of planar polarity involved in neural tube closure	2/1438	13/18903	0.259804	0.960622	0.94305	FZD1/SEC24B	2	FZD1, SEC24B
GO:0090235	regulation of metaphase plate congression	2/1438	13/18903	0.259804	0.960622	0.94305	BIRC5/SPAG5	2	BIRC5, SPAG5
GO:0097475	motor neuron migration	2/1438	13/18903	0.259804	0.960622	0.94305	NTN1/VEGFA	2	NTN1, VEGFA
GO:1900121	negative regulation of receptor binding	2/1438	13/18903	0.259804	0.960622	0.94305	PTPRF/RGMA	2	PTPRF, RGMA
GO:1903599	positive regulation of autophagy of mitochondrion	2/1438	13/18903	0.259804	0.960622	0.94305	SLC25A4/HIF1A	2	SLC25A4, HIF1A
GO:1905038	regulation of membrane lipid metabolic process	2/1438	13/18903	0.259804	0.960622	0.94305	SIRT3/SPHK1	2	SIRT3, SPHK1
GO:2000551	regulation of T-helper 2 cell cytokine production	2/1438	13/18903	0.259804	0.960622	0.94305	IL4/TBX21	2	IL4, TBX21
GO:0001655	urogenital system development	31/1438	360/18903	0.260554	0.960622	0.94305	SDC1/RBP4/WFS1/WNT7B/FLCN/MMP17/COL4A4/CENPF/EAF2/LIN28A/LAMB2/BMP4/HS2ST1/CTNNB1/RRM2B/NUP107/APH1A/PTCH1/RARA/MYC/JAG1/HS3ST3B1/PDGFRA/VEGFA/GLI2/CYP4A22/AMER1/RET/GLI3/STRA6/IRX1	31	SDC1, RBP4, WFS1, WNT7B, FLCN, MMP17, COL4A4, CENPF, EAF2, LIN28A, LAMB2, BMP4, HS2ST1, CTNNB1, RRM2B, NUP107, APH1A, PTCH1, RARA, MYC, JAG1, HS3ST3B1, PDGFRA, VEGFA, GLI2, CYP4A22, AMER1, RET, GLI3, STRA6, IRX1
GO:0043254	regulation of protein-containing complex assembly	35/1438	410/18903	0.261414	0.960622	0.94305	HJURP/OPRD1/ARHGAP40/CDT1/SSH3/PREB/CAPZB/CALY/TMC8/NEK7/TLR4/ARFGEF1/SAR1A/ARF6/ASAP1/PTGER4/TP53/PRKCE/MTPN/ARPC5/MYADM/BBS10/CAND1/SSH2/MMP3/COTL1/CAMSAP2/VASP/CRACD/CAPZA1/CYRIB/AJUBA/VEGFA/MPP7/SEPTIN8	35	HJURP, OPRD1, ARHGAP40, CDT1, SSH3, PREB, CAPZB, CALY, TMC8, NEK7, TLR4, ARFGEF1, SAR1A, ARF6, ASAP1, PTGER4, TP53, PRKCE, MTPN, ARPC5, MYADM, BBS10, CAND1, SSH2, MMP3, COTL1, CAMSAP2, VASP, CAPZA1, AJUBA, VEGFA, MPP7, CRACD, CYRIB, SEPTIN8
GO:0008154	actin polymerization or depolymerization	18/1438	200/18903	0.262383	0.960622	0.94305	DIAPH3/ARHGAP40/SSH3/CAPZB/ARFGEF1/MSRB2/ARF6/PRKCE/MTPN/ARPC5/MYADM/SSH2/COTL1/VASP/CRACD/CAPZA1/CYRIB/ENAH	18	DIAPH3, ARHGAP40, SSH3, CAPZB, ARFGEF1, MSRB2, ARF6, PRKCE, MTPN, ARPC5, MYADM, SSH2, COTL1, VASP, CAPZA1, ENAH, CRACD, CYRIB
GO:0043393	regulation of protein binding	18/1438	200/18903	0.262383	0.960622	0.94305	CAV1/HIPK2/DDX11/TMC8/CDKN1A/BMP4/BTBD1/LFNG/STYX/HOPX/CFHR2/PTPRF/STK3/EFHB/RGMA/CTSZ/CCL23/LOX	18	CAV1, HIPK2, DDX11, TMC8, CDKN1A, BMP4, BTBD1, LFNG, STYX, HOPX, CFHR2, PTPRF, STK3, EFHB, RGMA, CTSZ, CCL23, LOX
GO:0003151	outflow tract morphogenesis	8/1438	80/18903	0.262391	0.960622	0.94305	BMP4/CTNNB1/FZD1/BMPR1A/HIF1A/SEC24B/JAG1/VEGFA	8	BMP4, CTNNB1, FZD1, BMPR1A, HIF1A, SEC24B, JAG1, VEGFA
GO:0008344	adult locomotory behavior	8/1438	80/18903	0.262391	0.960622	0.94305	UCHL1/OPRD1/HOXD9/HIPK2/HOXB8/GLRB/CCND2/DRD1	8	UCHL1, OPRD1, HOXD9, HIPK2, HOXB8, GLRB, CCND2, DRD1
GO:1903201	regulation of oxidative stress-induced cell death	8/1438	80/18903	0.262391	0.960622	0.94305	PYCR1/TLR4/STK26/CTNNB1/FZD1/LANCL1/HIF1A/MMP3	8	PYCR1, TLR4, STK26, CTNNB1, FZD1, LANCL1, HIF1A, MMP3
GO:0006475	internal protein amino acid acetylation	17/1438	188/18903	0.263705	0.960622	0.94305	CHEK1/FLCN/SNAI2/ACTL6B/IRF4/KMT2A/YEATS2/CHD5/SMARCB1/KAT6A/KANSL1/MSL3P1/NFYC/MORF4L1/BMI1/AUTS2/SMC5	17	CHEK1, FLCN, SNAI2, ACTL6B, IRF4, KMT2A, YEATS2, CHD5, SMARCB1, KAT6A, KANSL1, MSL3P1, NFYC, MORF4L1, BMI1, AUTS2, SMC5
GO:0061138	morphogenesis of a branching epithelium	17/1438	188/18903	0.263705	0.960622	0.94305	CLIC4/SNAI2/BMP4/CTNNB1/PTCH1/GNA13/RSPO2/CSMD1/MYC/HS3ST3B1/VEGFA/GBX2/GLI2/NRARP/GLI3/CTSZ/CSF1	17	CLIC4, SNAI2, BMP4, CTNNB1, PTCH1, GNA13, RSPO2, CSMD1, MYC, HS3ST3B1, VEGFA, GBX2, GLI2, NRARP, GLI3, CTSZ, CSF1
GO:0002274	myeloid leukocyte activation	21/1438	237/18903	0.264159	0.960622	0.94305	IL4/AGER/IRF4/SPACA3/SPHK1/TLR4/PTPRC/PJA2/STXBP3/PRKCE/CD300A/PLSCR1/NMI/TLR3/FN1/IL1RL1/ADGRF5/GPR137B/ADAM9/LBP/CSF1	21	IL4, AGER, IRF4, SPACA3, SPHK1, TLR4, PTPRC, PJA2, STXBP3, PRKCE, CD300A, PLSCR1, NMI, TLR3, FN1, IL1RL1, ADGRF5, GPR137B, ADAM9, LBP, CSF1
GO:0061448	connective tissue development	24/1438	274/18903	0.264522	0.960622	0.94305	BMP8B/HMGA2/WNT7B/SNAI2/TYMS/FGF4/COL11A2/XBP1/BMP4/TBL1XR1/GHR/CTNNB1/BMPR1A/RSPO2/HIF1A/RARA/BMP1/CCN4/ARRDC3/HOXA3/AMER1/GLI3/CSF1/LOX	24	BMP8B, HMGA2, WNT7B, SNAI2, TYMS, FGF4, COL11A2, XBP1, BMP4, TBL1XR1, GHR, CTNNB1, BMPR1A, RSPO2, HIF1A, RARA, BMP1, ARRDC3, HOXA3, AMER1, GLI3, CSF1, LOX, CCN4
GO:0002823	negative regulation of adaptive immune response based on somatic recombination of immune receptors built from immunoglobulin superfamily domains	6/1438	57/18903	0.264594	0.960622	0.94305	IL4/PTPRC/BCL6/TBX21/IL1RL1/AHR	6	IL4, PTPRC, BCL6, TBX21, IL1RL1, AHR
GO:0008347	glial cell migration	6/1438	57/18903	0.264594	0.960622	0.94305	HEXB/CTNNB1/NTN1/GLI3/CSPG4/CSF1	6	HEXB, CTNNB1, NTN1, GLI3, CSPG4, CSF1
GO:0035196	miRNA processing	6/1438	57/18903	0.264594	0.960622	0.94305	LIN28A/HNRNPA2B1/BMP4/TP53/TUT4/ZC3H7B	6	LIN28A, HNRNPA2B1, BMP4, TP53, TUT4, ZC3H7B
GO:0070231	T cell apoptotic process	6/1438	57/18903	0.264594	0.960622	0.94305	PRKD2/BMP4/TP53/HIF1A/GLI3/BCL10	6	PRKD2, BMP4, TP53, HIF1A, GLI3, BCL10
GO:0030111	regulation of Wnt signaling pathway	29/1438	336/18903	0.264973	0.960622	0.94305	CAV1/ASPM/SNAI2/FZD9/PRDM15/ATP6V1C2/TMEM9/LZTS2/TBL1XR1/CMAHP/CTNNB1/NXN/CYLD/FZD1/CCDC88C/ZNF703/RSPO2/SHISA2/STK3/ANKRD6/CCN4/TMEM64/APC2/AMER1/NRARP/GLI3/NOTUM/GPC5/FZD4	29	CAV1, ASPM, SNAI2, FZD9, PRDM15, ATP6V1C2, TMEM9, LZTS2, TBL1XR1, CMAHP, CTNNB1, NXN, CYLD, FZD1, CCDC88C, ZNF703, RSPO2, SHISA2, STK3, ANKRD6, TMEM64, APC2, AMER1, NRARP, GLI3, NOTUM, GPC5, FZD4, CCN4
GO:0046031	ADP metabolic process	9/1438	92/18903	0.265049	0.960622	0.94305	PFKL/IGF1/FLCN/AK1/HK3/AK4/HIF1A/AK9/PFKFB2	9	PFKL, IGF1, FLCN, AK1, HK3, AK4, HIF1A, AK9, PFKFB2
GO:0072091	regulation of stem cell proliferation	9/1438	92/18903	0.265049	0.960622	0.94305	HMGA2/SNAI2/FGF4/PTPRC/CTNNB1/PTCH1/TP53/HOXA3/GLI3	9	HMGA2, SNAI2, FGF4, PTPRC, CTNNB1, PTCH1, TP53, HOXA3, GLI3
GO:0090277	positive regulation of peptide hormone secretion	9/1438	92/18903	0.265049	0.960622	0.94305	CD38/RASL10B/RBP4/UCN3/PRKCE/SELENOT/HIF1A/RAB8B/PFKFB2	9	CD38, RASL10B, RBP4, UCN3, PRKCE, SELENOT, HIF1A, RAB8B, PFKFB2
GO:0006486	protein glycosylation	20/1438	225/18903	0.265917	0.960622	0.94305	GMPPB/DERL3/TET1/B4GALNT2/B3GNT9/ALG14/POFUT2/RPN2/COG3/NUS1/ST6GALNAC4/ARFGEF1/GALNT1/B3GNT2/GALNTL6/POGLUT1/ST8SIA2/ST3GAL3/UGGT2/DPY19L4	20	GMPPB, DERL3, TET1, B4GALNT2, B3GNT9, ALG14, POFUT2, RPN2, COG3, NUS1, ST6GALNAC4, ARFGEF1, GALNT1, B3GNT2, GALNTL6, POGLUT1, ST8SIA2, ST3GAL3, UGGT2, DPY19L4
GO:0043413	macromolecule glycosylation	20/1438	225/18903	0.265917	0.960622	0.94305	GMPPB/DERL3/TET1/B4GALNT2/B3GNT9/ALG14/POFUT2/RPN2/COG3/NUS1/ST6GALNAC4/ARFGEF1/GALNT1/B3GNT2/GALNTL6/POGLUT1/ST8SIA2/ST3GAL3/UGGT2/DPY19L4	20	GMPPB, DERL3, TET1, B4GALNT2, B3GNT9, ALG14, POFUT2, RPN2, COG3, NUS1, ST6GALNAC4, ARFGEF1, GALNT1, B3GNT2, GALNTL6, POGLUT1, ST8SIA2, ST3GAL3, UGGT2, DPY19L4
GO:0030856	regulation of epithelial cell differentiation	15/1438	164/18903	0.265934	0.960622	0.94305	CAV1/GRHL1/AQP3/BMP4/REG3G/CTNNB1/BTG1/TNFRSF1A/PTCH1/JAG1/VEGFA/SPRED1/ERRFI1/HOXA7/ETV4	15	CAV1, GRHL1, AQP3, BMP4, REG3G, CTNNB1, BTG1, TNFRSF1A, PTCH1, JAG1, VEGFA, SPRED1, ERRFI1, HOXA7, ETV4
GO:0071326	cellular response to monosaccharide stimulus	13/1438	140/18903	0.267339	0.960622	0.94305	GAS6/SLC2A5/BRSK2/AGER/LIN28A/XBP1/SMARCB1/UCP2/SLC12A6/PRKCE/SELENOT/HIF1A/ZNF236	13	GAS6, SLC2A5, BRSK2, AGER, LIN28A, XBP1, SMARCB1, UCP2, SLC12A6, PRKCE, SELENOT, HIF1A, ZNF236
GO:0002064	epithelial cell development	19/1438	213/18903	0.267625	0.960622	0.94305	BFSP2/SDC1/WNT7B/CLIC4/TYMS/LAMB2/HAPLN2/BMP4/CCM2/HPSE/TNFRSF1A/CCDC88C/MYADM/HIF1A/RAP2C/RAPGEF3/RARA/JAG1/VEGFA	19	BFSP2, SDC1, WNT7B, CLIC4, TYMS, LAMB2, HAPLN2, BMP4, CCM2, HPSE, TNFRSF1A, CCDC88C, MYADM, HIF1A, RAP2C, RAPGEF3, RARA, JAG1, VEGFA
GO:0071695	anatomical structure maturation	22/1438	250/18903	0.268519	0.960622	0.94305	BFSP2/TRIP13/IGF1/LTF/TYMS/ACTL6B/CNGB1/CLN5/CTNNB1/CBFB/TUT4/HIF1A/TDRD10/ROPN1/RPS6KA2/VEGFA/LHX6/PAEP/ANGPTL8/TCP11/RET/C1QL1	22	BFSP2, TRIP13, IGF1, LTF, TYMS, ACTL6B, CNGB1, CLN5, CTNNB1, CBFB, TUT4, HIF1A, TDRD10, ROPN1, RPS6KA2, VEGFA, LHX6, PAEP, ANGPTL8, TCP11, RET, C1QL1
GO:0051216	cartilage development	18/1438	201/18903	0.269269	0.960622	0.94305	BMP8B/HMGA2/WNT7B/SNAI2/TYMS/FGF4/COL11A2/BMP4/GHR/CTNNB1/BMPR1A/RSPO2/HIF1A/RARA/BMP1/CCN4/HOXA3/GLI3	18	BMP8B, HMGA2, WNT7B, SNAI2, TYMS, FGF4, COL11A2, BMP4, GHR, CTNNB1, BMPR1A, RSPO2, HIF1A, RARA, BMP1, HOXA3, GLI3, CCN4
GO:0034394	protein localization to cell surface	7/1438	69/18903	0.27011	0.960622	0.94305	CD247/CTNNB1/ASTN2/TM9SF4/ARF6/ANK2/PIGK	7	CD247, CTNNB1, ASTN2, TM9SF4, ARF6, ANK2, PIGK
GO:0055002	striated muscle cell development	7/1438	69/18903	0.27011	0.960622	0.94305	SDC1/FLNC/PGM5/NEBL/NEB/ANKRD23/PDGFRA	7	SDC1, FLNC, PGM5, NEBL, NEB, ANKRD23, PDGFRA
GO:0007019	microtubule depolymerization	5/1438	46/18903	0.270368	0.960622	0.94305	TPX2/KIF2C/CAMSAP2/KIF19/APC2	5	TPX2, KIF2C, CAMSAP2, KIF19, APC2
GO:0010830	regulation of myotube differentiation	5/1438	46/18903	0.270368	0.960622	0.94305	BHLHE41/XBP1/ATP11A/NLN/FBXO22	5	BHLHE41, XBP1, ATP11A, NLN, FBXO22
GO:0042398	cellular modified amino acid biosynthetic process	5/1438	46/18903	0.270368	0.960622	0.94305	MTHFD1L/GGT6/CHAC2/PLSCR1/CKMT1A	5	MTHFD1L, GGT6, CHAC2, PLSCR1, CKMT1A
GO:0097178	ruffle assembly	5/1438	46/18903	0.270368	0.960622	0.94305	CAV1/DEF8/ARF6/CORO1C/CSPG4	5	CAV1, DEF8, ARF6, CORO1C, CSPG4
GO:1900271	regulation of long-term synaptic potentiation	5/1438	46/18903	0.270368	0.960622	0.94305	LGMN/CRTC1/AGER/PRNP/CYP46A1	5	LGMN, CRTC1, AGER, PRNP, CYP46A1
GO:0045137	development of primary sexual characteristics	21/1438	238/18903	0.270493	0.960622	0.94305	SDC1/SOX15/ASPM/PRDX4/FANCA/PLEKHA1/NUP107/RNF38/LFNG/RARA/TLR3/CSMD1/TSPY2/PDGFRA/NRIP1/VEGFA/AMHR2/GDF9/FZD4/LHCGR/HESX1	21	SDC1, SOX15, ASPM, PRDX4, FANCA, PLEKHA1, NUP107, RNF38, LFNG, RARA, TLR3, CSMD1, TSPY2, PDGFRA, NRIP1, VEGFA, AMHR2, GDF9, FZD4, LHCGR, HESX1
GO:0043123	positive regulation of I-kappaB kinase/NF-kappaB signaling	17/1438	189/18903	0.270829	0.960622	0.94305	LTF/CD40/PLEKHG5/TLR4/IFIT5/CTNNB1/LITAF/PELI2/NDFIP2/TNFRSF1A/PRKCE/TBK1/SLC20A1/TLR3/AJUBA/TNFRSF19/BCL10	17	LTF, CD40, PLEKHG5, TLR4, IFIT5, CTNNB1, LITAF, PELI2, NDFIP2, TNFRSF1A, PRKCE, TBK1, SLC20A1, TLR3, AJUBA, TNFRSF19, BCL10
GO:0001764	neuron migration	16/1438	177/18903	0.272285	0.960622	0.94305	GAS6/DRGX/ASPM/UNC5C/CTNNB1/ASTN2/SHTN1/FEZF2/AUTS2/NTN1/PLAA/VEGFA/LHX6/WDR62/CCKAR/DRD1	16	GAS6, DRGX, ASPM, UNC5C, CTNNB1, ASTN2, SHTN1, FEZF2, AUTS2, NTN1, PLAA, VEGFA, LHX6, WDR62, CCKAR, DRD1
GO:0061025	membrane fusion	16/1438	177/18903	0.272285	0.960622	0.94305	GAS6/SPACA3/SPHK1/PIKFYVE/ARL8B/MYOF/IZUMO1/HACE1/RAB8B/YIPF5/RAB39A/GCA/SPAM1/SEPTIN8/SYT1/CPLX1	16	GAS6, SPACA3, SPHK1, PIKFYVE, ARL8B, MYOF, IZUMO1, HACE1, RAB8B, YIPF5, RAB39A, GCA, SPAM1, SYT1, CPLX1, SEPTIN8
GO:0046777	protein autophosphorylation	20/1438	226/18903	0.272442	0.960622	0.94305	CAV1/MELK/MYO3A/PASK/PRKD2/PTPRC/STK26/PIKFYVE/STK17B/MAP3K21/MAK/NBN/RAP2C/FLT1/GPNMB/PDGFRA/VEGFA/GRK1/RAP2A/ERRFI1	20	CAV1, MELK, MYO3A, PASK, PRKD2, PTPRC, STK26, PIKFYVE, STK17B, MAP3K21, MAK, NBN, RAP2C, FLT1, GPNMB, PDGFRA, VEGFA, GRK1, RAP2A, ERRFI1
GO:1901214	regulation of neuron death	28/1438	325/18903	0.272647	0.960622	0.94305	MYBL2/WFS1/ERBB3/LGMN/HIPK2/AARS1/FZD9/SARM1/TLR4/PM20D1/MAP2K4/GHR/CTNNB1/FZD1/PRNP/LANCL1/PCDHGC3/TP53/SRPK2/HIF1A/TBK1/ST8SIA2/GPNMB/TOX3/GPRASP3/CTSZ/TRIM2/CSF1	28	MYBL2, WFS1, ERBB3, LGMN, HIPK2, FZD9, SARM1, TLR4, PM20D1, MAP2K4, GHR, CTNNB1, FZD1, PRNP, LANCL1, PCDHGC3, TP53, SRPK2, HIF1A, TBK1, ST8SIA2, GPNMB, TOX3, CTSZ, TRIM2, CSF1, AARS1, GPRASP3
GO:0044773	mitotic DNA damage checkpoint signaling	8/1438	81/18903	0.273457	0.960622	0.94305	CDK1/CHEK1/CDK2/CDKN1A/PRKDC/TP53/NBN/MAP3K20	8	CDK1, CHEK1, CDK2, CDKN1A, PRKDC, TP53, NBN, MAP3K20
GO:0061844	antimicrobial humoral immune response mediated by antimicrobial peptide	8/1438	81/18903	0.273457	0.960622	0.94305	H2BC7/LTF/PGC/REG3G/CXCL5/CXCL9/CXCL14/SPAG11B	8	LTF, PGC, REG3G, CXCL5, CXCL9, CXCL14, SPAG11B, H2BC7
GO:0120193	tight junction organization	8/1438	81/18903	0.273457	0.960622	0.94305	SNAI2/MPDZ/CLDN9/PDCD6IP/CLDN17/MARVELD3/PATJ/MPP7	8	SNAI2, MPDZ, CLDN9, PDCD6IP, CLDN17, MARVELD3, PATJ, MPP7
GO:0002320	lymphoid progenitor cell differentiation	3/1438	24/18903	0.274195	0.960622	0.94305	FLCN/BMP4/PRKDC	3	FLCN, BMP4, PRKDC
GO:0002755	MyD88-dependent toll-like receptor signaling pathway	3/1438	24/18903	0.274195	0.960622	0.94305	TLR4/REG3G/CD300A	3	TLR4, REG3G, CD300A
GO:0007097	nuclear migration	3/1438	24/18903	0.274195	0.960622	0.94305	TMEM201/LMNB1/NTN1	3	TMEM201, LMNB1, NTN1
GO:0014850	response to muscle activity	3/1438	24/18903	0.274195	0.960622	0.94305	PERM1/SLC38A2/HIF1A	3	PERM1, SLC38A2, HIF1A
GO:0016048	detection of temperature stimulus	3/1438	24/18903	0.274195	0.960622	0.94305	DRGX/TRPM8/CALCA	3	DRGX, TRPM8, CALCA
GO:0030539	male genitalia development	3/1438	24/18903	0.274195	0.960622	0.94305	CTNNB1/PDGFRA/LHCGR	3	CTNNB1, PDGFRA, LHCGR
GO:0032528	microvillus organization	3/1438	24/18903	0.274195	0.960622	0.94305	CDHR5/STK26/RAP2A	3	CDHR5, STK26, RAP2A
GO:0034587	piRNA metabolic process	3/1438	24/18903	0.274195	0.960622	0.94305	FKBP6/MYBL1/TDRD10	3	FKBP6, MYBL1, TDRD10
GO:0035458	cellular response to interferon-beta	3/1438	24/18903	0.274195	0.960622	0.94305	IFI16/MNDA/TLR3	3	IFI16, MNDA, TLR3
GO:0060307	regulation of ventricular cardiac muscle cell membrane repolarization	3/1438	24/18903	0.274195	0.960622	0.94305	SNTA1/ANK2/SCN1B	3	SNTA1, ANK2, SCN1B
GO:0061162	establishment of monopolar cell polarity	3/1438	24/18903	0.274195	0.960622	0.94305	TCF15/PATJ/OPHN1	3	TCF15, PATJ, OPHN1
GO:0072202	cell differentiation involved in metanephros development	3/1438	24/18903	0.274195	0.960622	0.94305	LAMB2/BMP4/CTNNB1	3	LAMB2, BMP4, CTNNB1
GO:0090103	cochlea morphogenesis	3/1438	24/18903	0.274195	0.960622	0.94305	MYO3A/HPN/NEUROG1	3	MYO3A, HPN, NEUROG1
GO:1903792	negative regulation of anion transport	3/1438	24/18903	0.274195	0.960622	0.94305	GABRE/ANO9/SLC43A2	3	GABRE, ANO9, SLC43A2
GO:0010390	histone monoubiquitination	4/1438	35/18903	0.274462	0.960622	0.94305	UHRF1/CUL4B/BMI1/RNF2	4	UHRF1, CUL4B, BMI1, RNF2
GO:0031128	developmental induction	4/1438	35/18903	0.274462	0.960622	0.94305	HIPK2/BMP4/HIPK1/CTNNB1	4	HIPK2, BMP4, HIPK1, CTNNB1
GO:0045762	positive regulation of adenylate cyclase activity	4/1438	35/18903	0.274462	0.960622	0.94305	ADRB1/CALCA/DRD1/LHCGR	4	ADRB1, CALCA, DRD1, LHCGR
GO:0060218	hematopoietic stem cell differentiation	4/1438	35/18903	0.274462	0.960622	0.94305	CHD2/PRKDC/TP53/TCF15	4	CHD2, PRKDC, TP53, TCF15
GO:0060914	heart formation	4/1438	35/18903	0.274462	0.960622	0.94305	BMP4/CTNNB1/BMPR1A/TBX5	4	BMP4, CTNNB1, BMPR1A, TBX5
GO:2000515	negative regulation of CD4-positive, alpha-beta T cell activation	4/1438	35/18903	0.274462	0.960622	0.94305	IL4/BCL6/CBFB/TBX21	4	IL4, BCL6, CBFB, TBX21
GO:0035082	axoneme assembly	9/1438	93/18903	0.275382	0.960622	0.94305	RSPH6A/DNAH7/CFAP46/SPEF2/CCDC103/CFAP74/LRRC49/DNAAF6/DNAI1	9	RSPH6A, DNAH7, CFAP46, SPEF2, CCDC103, CFAP74, LRRC49, DNAI1, DNAAF6
GO:0042147	retrograde transport, endosome to Golgi	9/1438	93/18903	0.275382	0.960622	0.94305	RIC1/RNF126/VPS53/PREPL/CLN5/PIKFYVE/VPS26A/ARFIP1/TRAPPC10	9	RIC1, RNF126, VPS53, PREPL, CLN5, PIKFYVE, VPS26A, ARFIP1, TRAPPC10
GO:0045666	positive regulation of neuron differentiation	9/1438	93/18903	0.275382	0.960622	0.94305	HMG20B/DUOXA1/ADRA2C/LIN28A/BMP4/BCL6/FEZF2/RARA/NEUROG1	9	HMG20B, DUOXA1, ADRA2C, LIN28A, BMP4, BCL6, FEZF2, RARA, NEUROG1
GO:0090287	regulation of cellular response to growth factor stimulus	29/1438	338/18903	0.275643	0.960622	0.94305	CAV1/IL4/TET1/TMEM108/FLCN/HIPK2/FGF4/EMILIN1/PCSK6/KCP/PRKD2/BMP4/CTNNB1/SDCBP/FZD1/RBBP4/ZNF703/TP53/HIF1A/SHISA2/PRDM16/HDAC2/JCAD/SKOR2/FGFBP3/RGMA/FZD4/SPRED1/LOX	29	CAV1, IL4, TET1, TMEM108, FLCN, HIPK2, FGF4, EMILIN1, PCSK6, KCP, PRKD2, BMP4, CTNNB1, SDCBP, FZD1, RBBP4, ZNF703, TP53, HIF1A, SHISA2, PRDM16, HDAC2, JCAD, SKOR2, FGFBP3, RGMA, FZD4, SPRED1, LOX
GO:0001889	liver development	13/1438	141/18903	0.275682	0.960622	0.94305	TYMS/E2F7/XBP1/SMARCB1/UCP2/SEC63/ARF6/PTCH1/HPN/RARA/OTC/GLI3/FGL1	13	TYMS, E2F7, XBP1, SMARCB1, UCP2, SEC63, ARF6, PTCH1, HPN, RARA, OTC, GLI3, FGL1
GO:0014902	myotube differentiation	12/1438	129/18903	0.276321	0.960622	0.94305	BHLHE41/IL4/IGF1/XBP1/ATP11A/MYOF/NLN/STAC3/CXCL9/RCAN1/FBXO22/ERVFRD-1	12	BHLHE41, IL4, IGF1, XBP1, ATP11A, MYOF, NLN, STAC3, CXCL9, RCAN1, FBXO22, ERVFRD-1
GO:0051928	positive regulation of calcium ion transport	12/1438	129/18903	0.276321	0.960622	0.94305	CAV1/WFS1/P2RX5/SLC9A1/ATP2A1/TRPC6/ANK2/STAC3/CXCL9/CEMIP/DRD1/LHCGR	12	CAV1, WFS1, P2RX5, SLC9A1, ATP2A1, TRPC6, ANK2, STAC3, CXCL9, CEMIP, DRD1, LHCGR
GO:0007200	phospholipase C-activating G protein-coupled receptor signaling pathway	10/1438	105/18903	0.276329	0.960622	0.94305	OPRD1/TRHR/OPRL1/FPR2/LPAR4/CCKAR/CALCA/DRD1/VIP/LHCGR	10	OPRD1, TRHR, OPRL1, FPR2, LPAR4, CCKAR, CALCA, DRD1, VIP, LHCGR
GO:0043406	positive regulation of MAP kinase activity	11/1438	117/18903	0.276579	0.960622	0.94305	AGER/CD40/TLR4/PTPRC/GHR/FZD10/FLT1/AJUBA/VEGFA/ADAM9/FZD4	11	AGER, CD40, TLR4, PTPRC, GHR, FZD10, FLT1, AJUBA, VEGFA, ADAM9, FZD4
GO:0045582	positive regulation of T cell differentiation	11/1438	117/18903	0.276579	0.960622	0.94305	IL4/ACTL6B/XBP1/SMARCB1/NFKBIZ/PTPRC/BCL6/CBFB/RARA/GLI2/GLI3	11	IL4, ACTL6B, XBP1, SMARCB1, NFKBIZ, PTPRC, BCL6, CBFB, RARA, GLI2, GLI3
GO:0031529	ruffle organization	6/1438	58/18903	0.277866	0.960622	0.94305	CAV1/DEF8/PLEKHA1/ARF6/CORO1C/CSPG4	6	CAV1, DEF8, PLEKHA1, ARF6, CORO1C, CSPG4
GO:0033619	membrane protein proteolysis	6/1438	58/18903	0.277866	0.960622	0.94305	ADAM19/SPPL2B/APH1A/ADAM9/RGMA/RET	6	ADAM19, SPPL2B, APH1A, ADAM9, RGMA, RET
GO:0034204	lipid translocation	6/1438	58/18903	0.277866	0.960622	0.94305	ANO7/ANO9/TMEM30A/ATP11A/PLSCR1/ATP8A2	6	ANO7, ANO9, TMEM30A, ATP11A, PLSCR1, ATP8A2
GO:0038202	TORC1 signaling	6/1438	58/18903	0.277866	0.960622	0.94305	FLCN/SEC13/KICS2/RRAGC/GPR137B/RNF152	6	FLCN, SEC13, RRAGC, GPR137B, RNF152, KICS2
GO:0048010	vascular endothelial growth factor receptor signaling pathway	6/1438	58/18903	0.277866	0.960622	0.94305	EMILIN1/PRKD2/HIF1A/FLT1/VEGFA/FZD4	6	EMILIN1, PRKD2, HIF1A, FLT1, VEGFA, FZD4
GO:0046394	carboxylic acid biosynthetic process	28/1438	326/18903	0.278123	0.960622	0.94305	PHGDH/PYCR1/ABCD1/MTHFD1L/CES1/ALDH8A1/GGT6/CYP2D6/XBP1/ASAH2/SCD5/PER2/CRABP2/GATD1/FADS1/ERLIN2/CYP46A1/PTGES3/ALDH1A1/ELOVL6/MALRD1/CYP4F11/PDK4/QKI/CYP4A22/OTC/ACSM5/TECRL	28	PHGDH, PYCR1, ABCD1, MTHFD1L, CES1, ALDH8A1, GGT6, CYP2D6, XBP1, ASAH2, SCD5, PER2, CRABP2, GATD1, FADS1, ERLIN2, CYP46A1, PTGES3, ALDH1A1, ELOVL6, MALRD1, CYP4F11, PDK4, QKI, CYP4A22, OTC, ACSM5, TECRL
GO:0007009	plasma membrane organization	15/1438	166/18903	0.281352	0.960622	0.94305	CAV1/FER1L4/ANO7/ABCD1/SPACA3/ANO9/PTPRC/ARL8B/MYOF/ASAP1/ANK2/IZUMO1/PLSCR1/S100A10/SPAM1	15	CAV1, FER1L4, ANO7, ABCD1, SPACA3, ANO9, PTPRC, ARL8B, MYOF, ASAP1, ANK2, IZUMO1, PLSCR1, S100A10, SPAM1
GO:0099173	postsynapse organization	15/1438	166/18903	0.281352	0.960622	0.94305	TMEM108/LGMN/FZD9/SRCIN1/PRNP/ARF6/NRXN1/NLGN4X/CUX2/GLRB/LRRC4/ABHD17C/GPRASP3/LRRC4B/OPHN1	15	TMEM108, LGMN, FZD9, SRCIN1, PRNP, ARF6, NRXN1, NLGN4X, CUX2, GLRB, LRRC4, ABHD17C, LRRC4B, OPHN1, GPRASP3
GO:0002294	CD4-positive, alpha-beta T cell differentiation involved in immune response	7/1438	70/18903	0.282219	0.960622	0.94305	IL4/IRF4/NFKBIZ/PTGER4/BCL6/TBX21/RARA	7	IL4, IRF4, NFKBIZ, PTGER4, BCL6, TBX21, RARA
GO:1902373	negative regulation of mRNA catabolic process	7/1438	70/18903	0.282219	0.960622	0.94305	IGF2BP1/EIF4ENIF1/HNRNPA0/TENT5D/TENT5A/DAZL/VIP	7	IGF2BP1, EIF4ENIF1, HNRNPA0, TENT5D, TENT5A, DAZL, VIP
GO:0022407	regulation of cell-cell adhesion	41/1438	490/18903	0.283459	0.960622	0.94305	CAV1/IL4/IGF1/B4GALNT2/ADAM19/ACTL6B/AGER/XBP1/CCDC88B/SFTPD/SMARCB1/HLA-A/EFNB1/BMP4/NFKBIZ/PTPRC/PRNP/DENND6A/ZNF703/BMI1/BCL6/FGL2/IFNL1/CBFB/MYADM/CD300A/CD160/TBX21/RARA/PDPN/CYRIB/JAG1/GPNMB/ADAMTS18/VEGFA/GLI2/SOCS6/NRARP/GLI3/FGL1/BCL10	41	CAV1, IL4, IGF1, B4GALNT2, ADAM19, ACTL6B, AGER, XBP1, CCDC88B, SFTPD, SMARCB1, HLA-A, EFNB1, BMP4, NFKBIZ, PTPRC, PRNP, DENND6A, ZNF703, BMI1, BCL6, FGL2, IFNL1, CBFB, MYADM, CD300A, CD160, TBX21, RARA, PDPN, JAG1, GPNMB, ADAMTS18, VEGFA, GLI2, SOCS6, NRARP, GLI3, FGL1, BCL10, CYRIB
GO:1903037	regulation of leukocyte cell-cell adhesion	32/1438	377/18903	0.2837	0.960622	0.94305	CAV1/IL4/IGF1/ACTL6B/AGER/XBP1/CCDC88B/SFTPD/SMARCB1/HLA-A/EFNB1/BMP4/NFKBIZ/PTPRC/PRNP/BMI1/BCL6/FGL2/IFNL1/CBFB/CD300A/CD160/TBX21/RARA/CYRIB/GPNMB/GLI2/SOCS6/NRARP/GLI3/FGL1/BCL10	32	CAV1, IL4, IGF1, ACTL6B, AGER, XBP1, CCDC88B, SFTPD, SMARCB1, HLA-A, EFNB1, BMP4, NFKBIZ, PTPRC, PRNP, BMI1, BCL6, FGL2, IFNL1, CBFB, CD300A, CD160, TBX21, RARA, GPNMB, GLI2, SOCS6, NRARP, GLI3, FGL1, BCL10, CYRIB
GO:0051279	regulation of release of sequestered calcium ion into cytosol	8/1438	82/18903	0.28465	0.960622	0.94305	LIME1/ANK2/PRKCE/CXCL9/CASQ2/CEMIP/DRD1/LHCGR	8	LIME1, ANK2, PRKCE, CXCL9, CASQ2, CEMIP, DRD1, LHCGR
GO:0051303	establishment of chromosome localization	8/1438	82/18903	0.28465	0.960622	0.94305	BIRC5/SPAG5/CCNB1/CDCA5/KIF2C/CDT1/CENPF/TERB2	8	BIRC5, SPAG5, CCNB1, CDCA5, KIF2C, CDT1, CENPF, TERB2
GO:0060395	SMAD protein signal transduction	8/1438	82/18903	0.28465	0.960622	0.94305	BMP8B/HIPK2/SUB1/NCEH1/BMP4/BMPR1A/SMAD9/GDF9	8	BMP8B, HIPK2, SUB1, NCEH1, BMP4, BMPR1A, SMAD9, GDF9
GO:0072527	pyrimidine-containing compound metabolic process	8/1438	82/18903	0.28465	0.960622	0.94305	TK1/TET1/TYMS/NTHL1/CMPK1/TK2/DCK/SLC19A2	8	TK1, TET1, TYMS, NTHL1, CMPK1, TK2, DCK, SLC19A2
GO:1902369	negative regulation of RNA catabolic process	8/1438	82/18903	0.28465	0.960622	0.94305	IGF2BP1/NAF1/EIF4ENIF1/HNRNPA0/TENT5D/TENT5A/DAZL/VIP	8	IGF2BP1, NAF1, EIF4ENIF1, HNRNPA0, TENT5D, TENT5A, DAZL, VIP
GO:0001774	microglial cell activation	5/1438	47/18903	0.285365	0.960622	0.94305	IL4/AGER/SPHK1/PTPRC/TLR3	5	IL4, AGER, SPHK1, PTPRC, TLR3
GO:0006984	ER-nucleus signaling pathway	5/1438	47/18903	0.285365	0.960622	0.94305	WFS1/XBP1/ERLIN2/TP53/ATF6B	5	WFS1, XBP1, ERLIN2, TP53, ATF6B
GO:0035794	positive regulation of mitochondrial membrane permeability	5/1438	47/18903	0.285365	0.960622	0.94305	FZD9/SLC25A4/SLC9A1/TP53/SLC25A31	5	FZD9, SLC25A4, SLC9A1, TP53, SLC25A31
GO:0097028	dendritic cell differentiation	5/1438	47/18903	0.285365	0.960622	0.94305	GAS6/IL4/AGER/IRF4/IRF8	5	GAS6, IL4, AGER, IRF4, IRF8
GO:1900368	regulation of post-transcriptional gene silencing by RNA	5/1438	47/18903	0.285365	0.960622	0.94305	NEAT1/LIN28A/BMP4/TP53/AJUBA	5	NEAT1, LIN28A, BMP4, TP53, AJUBA
GO:2001222	regulation of neuron migration	5/1438	47/18903	0.285365	0.960622	0.94305	UNC5C/SHTN1/PLAA/WDR62/DRD1	5	UNC5C, SHTN1, PLAA, WDR62, DRD1
GO:0002793	positive regulation of peptide secretion	9/1438	94/18903	0.285828	0.960622	0.94305	CD38/RASL10B/RBP4/UCN3/PRKCE/SELENOT/HIF1A/RAB8B/PFKFB2	9	CD38, RASL10B, RBP4, UCN3, PRKCE, SELENOT, HIF1A, RAB8B, PFKFB2
GO:0035304	regulation of protein dephosphorylation	9/1438	94/18903	0.285828	0.960622	0.94305	CDCA2/HSP90B1/PTPRC/PPP6R2/CNEP1R1/CD300A/NUAK1/RCAN1/PPP4R4	9	CDCA2, HSP90B1, PTPRC, PPP6R2, CNEP1R1, CD300A, NUAK1, RCAN1, PPP4R4
GO:0002286	T cell activation involved in immune response	11/1438	118/18903	0.28587	0.960622	0.94305	IL4/IRF4/NFKBIZ/PTGER4/TP53/BCL6/FGL2/IFNL1/TBX21/RARA/IFNA7	11	IL4, IRF4, NFKBIZ, PTGER4, TP53, BCL6, FGL2, IFNL1, TBX21, RARA, IFNA7
GO:0070371	ERK1 and ERK2 cascade	29/1438	340/18903	0.286476	0.960622	0.94305	CDK1/GAS6/IGF1/DUSP26/FLCN/FGF4/AGER/EMILIN1/PRKD2/BMP4/TLR4/PTPRC/DUSP6/PTGER4/PTPRR/STYX/ZFP36L2/ACKR3/MYC/SSTR4/FN1/GPNMB/FPR2/PDGFRA/SPRED1/ATF3/ERRFI1/CCL23/HESX1	29	CDK1, GAS6, IGF1, DUSP26, FLCN, FGF4, AGER, EMILIN1, PRKD2, BMP4, TLR4, PTPRC, DUSP6, PTGER4, PTPRR, STYX, ZFP36L2, ACKR3, MYC, SSTR4, FN1, GPNMB, FPR2, PDGFRA, SPRED1, ATF3, ERRFI1, CCL23, HESX1
GO:0060759	regulation of response to cytokine stimulus	16/1438	179/18903	0.287265	0.960622	0.94305	CAV1/GAS6/SPPL2B/PADI2/SPHK1/TLR4/PTPRC/HIPK1/OTUD4/CYLD/CNOT7/TNFRSF1A/HIF1A/RFFL/TBK1/CSF1	16	CAV1, GAS6, SPPL2B, PADI2, SPHK1, TLR4, PTPRC, HIPK1, OTUD4, CYLD, CNOT7, TNFRSF1A, HIF1A, RFFL, TBK1, CSF1
GO:0007179	transforming growth factor beta receptor signaling pathway	19/1438	216/18903	0.287991	0.960622	0.94305	CAV1/TET1/FLCN/HIPK2/EMILIN1/SDCBP/RBBP4/BMPR1A/ZNF703/TP53/PRDM16/HDAC2/SKOR2/SMAD9/AMHR2/ADAM9/GDF9/SPRED1/LOX	19	CAV1, TET1, FLCN, HIPK2, EMILIN1, SDCBP, RBBP4, BMPR1A, ZNF703, TP53, PRDM16, HDAC2, SKOR2, SMAD9, AMHR2, ADAM9, GDF9, SPRED1, LOX
GO:1903532	positive regulation of secretion by cell	24/1438	278/18903	0.288363	0.960622	0.94305	CD38/SDC1/IL4/RASL10B/SEC24A/RBP4/IGF1/UCN3/SCAMP5/TLR4/GOLPH3/SDCBP/ARF6/PRKCE/PDCD6IP/SELENOT/HIF1A/CD2AP/RAB8B/S100A10/ADAM9/PFKFB2/SYT1/VIP	24	CD38, SDC1, IL4, RASL10B, SEC24A, RBP4, IGF1, UCN3, SCAMP5, TLR4, GOLPH3, SDCBP, ARF6, PRKCE, PDCD6IP, SELENOT, HIF1A, CD2AP, RAB8B, S100A10, ADAM9, PFKFB2, SYT1, VIP
GO:0001833	inner cell mass cell proliferation	2/1438	14/18903	0.288925	0.960622	0.94305	CHEK1/PALB2	2	CHEK1, PALB2
GO:0001976	nervous system process involved in regulation of systemic arterial blood pressure	2/1438	14/18903	0.288925	0.960622	0.94305	RPS6KA2/CALCA	2	RPS6KA2, CALCA
GO:0006264	mitochondrial DNA replication	2/1438	14/18903	0.288925	0.960622	0.94305	RRM2B/PRIMPOL	2	RRM2B, PRIMPOL
GO:0007216	G protein-coupled glutamate receptor signaling pathway	2/1438	14/18903	0.288925	0.960622	0.94305	DAGLA/TRPM1	2	DAGLA, TRPM1
GO:0009313	oligosaccharide catabolic process	2/1438	14/18903	0.288925	0.960622	0.94305	MAN2C1/HEXB	2	MAN2C1, HEXB
GO:0010452	histone H3-K36 methylation	2/1438	14/18903	0.288925	0.960622	0.94305	NSD2/SETBP1	2	NSD2, SETBP1
GO:0010587	miRNA catabolic process	2/1438	14/18903	0.288925	0.960622	0.94305	LIN28A/TUT4	2	LIN28A, TUT4
GO:0021819	layer formation in cerebral cortex	2/1438	14/18903	0.288925	0.960622	0.94305	CTNNB1/GLI3	2	CTNNB1, GLI3
GO:0030213	hyaluronan biosynthetic process	2/1438	14/18903	0.288925	0.960622	0.94305	CEMIP/HAS3	2	CEMIP, HAS3
GO:0031958	corticosteroid receptor signaling pathway	2/1438	14/18903	0.288925	0.960622	0.94305	CRY1/PTGES3	2	CRY1, PTGES3
GO:0034111	negative regulation of homotypic cell-cell adhesion	2/1438	14/18903	0.288925	0.960622	0.94305	ZNF703/ADAMTS18	2	ZNF703, ADAMTS18
GO:0035563	positive regulation of chromatin binding	2/1438	14/18903	0.288925	0.960622	0.94305	DDX11/CDT1	2	DDX11, CDT1
GO:0035630	bone mineralization involved in bone maturation	2/1438	14/18903	0.288925	0.960622	0.94305	IGF1/LTF	2	IGF1, LTF
GO:0043950	positive regulation of cAMP-mediated signaling	2/1438	14/18903	0.288925	0.960622	0.94305	GPR3/GPR61	2	GPR3, GPR61
GO:0045842	positive regulation of mitotic metaphase/anaphase transition	2/1438	14/18903	0.288925	0.960622	0.94305	DLGAP5/CDT1	2	DLGAP5, CDT1
GO:0048148	behavioral response to cocaine	2/1438	14/18903	0.288925	0.960622	0.94305	EHMT2/DRD1	2	EHMT2, DRD1
GO:0050930	induction of positive chemotaxis	2/1438	14/18903	0.288925	0.960622	0.94305	AGER/VEGFA	2	AGER, VEGFA
GO:0051255	spindle midzone assembly	2/1438	14/18903	0.288925	0.960622	0.94305	BIRC5/LZTS2	2	BIRC5, LZTS2
GO:0051547	regulation of keratinocyte migration	2/1438	14/18903	0.288925	0.960622	0.94305	ARF6/ADAM9	2	ARF6, ADAM9
GO:0055012	ventricular cardiac muscle cell differentiation	2/1438	14/18903	0.288925	0.960622	0.94305	CDK1/RARA	2	CDK1, RARA
GO:0070278	extracellular matrix constituent secretion	2/1438	14/18903	0.288925	0.960622	0.94305	RIC1/TNFRSF1A	2	RIC1, TNFRSF1A
GO:0070307	lens fiber cell development	2/1438	14/18903	0.288925	0.960622	0.94305	BFSP2/WNT7B	2	BFSP2, WNT7B
GO:0071236	cellular response to antibiotic	2/1438	14/18903	0.288925	0.960622	0.94305	SLC9A1/TP53	2	SLC9A1, TP53
GO:0071361	cellular response to ethanol	2/1438	14/18903	0.288925	0.960622	0.94305	TP53INP1/PRKCE	2	TP53INP1, PRKCE
GO:0071415	cellular response to purine-containing compound	2/1438	14/18903	0.288925	0.960622	0.94305	CHEK1/CASQ2	2	CHEK1, CASQ2
GO:0072540	T-helper 17 cell lineage commitment	2/1438	14/18903	0.288925	0.960622	0.94305	IRF4/TBX21	2	IRF4, TBX21
GO:0086070	SA node cell to atrial cardiac muscle cell communication	2/1438	14/18903	0.288925	0.960622	0.94305	HCN2/ANK2	2	HCN2, ANK2
GO:0090239	regulation of histone H4 acetylation	2/1438	14/18903	0.288925	0.960622	0.94305	SMARCB1/AUTS2	2	SMARCB1, AUTS2
GO:0098734	macromolecule depalmitoylation	2/1438	14/18903	0.288925	0.960622	0.94305	ABHD17C/ABHD13	2	ABHD17C, ABHD13
GO:0098814	spontaneous synaptic transmission	2/1438	14/18903	0.288925	0.960622	0.94305	AGER/SYT1	2	AGER, SYT1
GO:1902043	positive regulation of extrinsic apoptotic signaling pathway via death domain receptors	2/1438	14/18903	0.288925	0.960622	0.94305	STK3/ATF3	2	STK3, ATF3
GO:2000288	positive regulation of myoblast proliferation	2/1438	14/18903	0.288925	0.960622	0.94305	SOX15/CTNNB1	2	SOX15, CTNNB1
GO:2001140	positive regulation of phospholipid transport	2/1438	14/18903	0.288925	0.960622	0.94305	TMEM30A/ATP8A2	2	TMEM30A, ATP8A2
GO:0016050	vesicle organization	30/1438	353/18903	0.289153	0.960622	0.94305	CAV1/SDC1/SEC24A/SEC13/PREB/TMED9/HPS4/TMEM9/SPHK1/GOLPH3/PIKFYVE/ARL8B/SDCBP/SAR1A/RAB22A/CORO1C/PDCD6IP/TRAPPC10/SEC23A/BLOC1S4/CD2AP/RAB8B/SEC24B/YIPF5/RAB39A/S100A10/AP1S2/SEPTIN8/SYT1/CPLX1	30	CAV1, SDC1, SEC24A, SEC13, PREB, TMED9, HPS4, TMEM9, SPHK1, GOLPH3, PIKFYVE, ARL8B, SDCBP, SAR1A, RAB22A, CORO1C, PDCD6IP, TRAPPC10, SEC23A, BLOC1S4, CD2AP, RAB8B, SEC24B, YIPF5, RAB39A, S100A10, AP1S2, SYT1, CPLX1, SEPTIN8
GO:0001959	regulation of cytokine-mediated signaling pathway	15/1438	167/18903	0.289169	0.960622	0.94305	CAV1/GAS6/SPPL2B/PADI2/SPHK1/PTPRC/HIPK1/OTUD4/CYLD/CNOT7/TNFRSF1A/HIF1A/RFFL/TBK1/CSF1	15	CAV1, GAS6, SPPL2B, PADI2, SPHK1, PTPRC, HIPK1, OTUD4, CYLD, CNOT7, TNFRSF1A, HIF1A, RFFL, TBK1, CSF1
GO:0016053	organic acid biosynthetic process	28/1438	328/18903	0.2892	0.960622	0.94305	PHGDH/PYCR1/ABCD1/MTHFD1L/CES1/ALDH8A1/GGT6/CYP2D6/XBP1/ASAH2/SCD5/PER2/CRABP2/GATD1/FADS1/ERLIN2/CYP46A1/PTGES3/ALDH1A1/ELOVL6/MALRD1/CYP4F11/PDK4/QKI/CYP4A22/OTC/ACSM5/TECRL	28	PHGDH, PYCR1, ABCD1, MTHFD1L, CES1, ALDH8A1, GGT6, CYP2D6, XBP1, ASAH2, SCD5, PER2, CRABP2, GATD1, FADS1, ERLIN2, CYP46A1, PTGES3, ALDH1A1, ELOVL6, MALRD1, CYP4F11, PDK4, QKI, CYP4A22, OTC, ACSM5, TECRL
GO:0048732	gland development	37/1438	441/18903	0.289834	0.960622	0.94305	CAV1/CCNB2/WNT7B/HOXD9/SNAI2/TYMS/E2F7/EAF2/RREB1/XBP1/SMARCB1/PROP1/UCP2/BMP4/CTNNB1/SEC63/ARF6/ID2/BMPR1A/PTCH1/ZNF703/LBH/HPN/HIF1A/RARA/CSMD1/NTN1/PDGFRA/VEGFA/GLI2/HOXA3/OTC/GLI3/FGL1/STRA6/CSF1/HESX1	37	CAV1, CCNB2, WNT7B, HOXD9, SNAI2, TYMS, E2F7, EAF2, RREB1, XBP1, SMARCB1, PROP1, UCP2, BMP4, CTNNB1, SEC63, ARF6, ID2, BMPR1A, PTCH1, ZNF703, LBH, HPN, HIF1A, RARA, CSMD1, NTN1, PDGFRA, VEGFA, GLI2, HOXA3, OTC, GLI3, FGL1, STRA6, CSF1, HESX1
GO:0050730	regulation of peptidyl-tyrosine phosphorylation	23/1438	266/18903	0.291002	0.960622	0.94305	CAV1/GAS6/IL4/IGF1/ERBB3/SRCIN1/CD40/PTPRC/GHR/PRNP/CNOT7/TNFRSF1A/ARL2BP/TP53/PRKCE/IFNL1/CD300A/RAP2C/HDAC2/IL9/VEGFA/CSPG4/ERRFI1	23	CAV1, GAS6, IL4, IGF1, ERBB3, SRCIN1, CD40, PTPRC, GHR, PRNP, CNOT7, TNFRSF1A, ARL2BP, TP53, PRKCE, IFNL1, CD300A, RAP2C, HDAC2, IL9, VEGFA, CSPG4, ERRFI1
GO:0009161	ribonucleoside monophosphate metabolic process	6/1438	59/18903	0.291286	0.960622	0.94305	AK1/CMPK1/AK4/DCK/ADSS2/AK9	6	AK1, CMPK1, AK4, DCK, AK9, ADSS2
GO:0072666	establishment of protein localization to vacuole	6/1438	59/18903	0.291286	0.960622	0.94305	AP4M1/VPS13C/LAMP2/SNX16/CACNG7/LHCGR	6	AP4M1, VPS13C, LAMP2, SNX16, CACNG7, LHCGR
GO:0051090	regulation of DNA-binding transcription factor activity	38/1438	454/18903	0.291787	0.960622	0.94305	CAV1/GAS6/WFS1/OPRD1/LTF/HIPK2/CRTC1/AGER/CDKN2A/CD40/FANCA/SMARCB1/SPHK1/PRKD2/TLR4/NFKBIA/CTNNB1/CYLD/FZD1/PRNP/ID2/PTCH1/MTPN/NDP/TLR3/RNF2/STK3/NEUROG1/HDAC2/ZIC2/TRIM40/NEUROG2/VEGFA/RTKN2/GLI3/FZD4/ADGRF1/BCL10	38	CAV1, GAS6, WFS1, OPRD1, LTF, HIPK2, CRTC1, AGER, CDKN2A, CD40, FANCA, SMARCB1, SPHK1, PRKD2, TLR4, NFKBIA, CTNNB1, CYLD, FZD1, PRNP, ID2, PTCH1, MTPN, NDP, TLR3, RNF2, STK3, NEUROG1, HDAC2, ZIC2, TRIM40, NEUROG2, VEGFA, RTKN2, GLI3, FZD4, ADGRF1, BCL10
GO:0032228	regulation of synaptic transmission, GABAergic	4/1438	36/18903	0.291902	0.960622	0.94305	KIF5B/PRKCE/NPAS4/NALCN	4	KIF5B, PRKCE, NPAS4, NALCN
GO:0086005	ventricular cardiac muscle cell action potential	4/1438	36/18903	0.291902	0.960622	0.94305	CAV1/SNTA1/ANK2/PKP2	4	CAV1, SNTA1, ANK2, PKP2
GO:0086010	membrane depolarization during action potential	4/1438	36/18903	0.291902	0.960622	0.94305	SCN3A/HCN2/ANK2/SCN1B	4	SCN3A, HCN2, ANK2, SCN1B
GO:1903146	regulation of autophagy of mitochondrion	4/1438	36/18903	0.291902	0.960622	0.94305	SLC25A4/VPS13C/TP53/HIF1A	4	SLC25A4, VPS13C, TP53, HIF1A
GO:0048588	developmental cell growth	20/1438	229/18903	0.292354	0.960622	0.94305	IGF1/TMEM108/LAMB2/CPNE5/SEMA6B/CRABP2/MAP2K4/CTNNB1/SHTN1/SYT2/AUTS2/FN1/ST8SIA2/NTN1/POU4F3/PLAA/VEGFA/CACNG7/SEMA6D/SYT1	20	IGF1, TMEM108, LAMB2, CPNE5, SEMA6B, CRABP2, MAP2K4, CTNNB1, SHTN1, SYT2, AUTS2, FN1, ST8SIA2, NTN1, POU4F3, PLAA, VEGFA, CACNG7, SEMA6D, SYT1
GO:0010212	response to ionizing radiation	13/1438	143/18903	0.292614	0.960622	0.94305	RAD54L/SNAI2/CDKN1A/RNF8/PTPRC/PRKDC/IFI16/TSPYL5/TP53/MYC/MAP3K20/CCND2/RAD54B	13	RAD54L, SNAI2, CDKN1A, RNF8, PTPRC, PRKDC, IFI16, TSPYL5, TP53, MYC, MAP3K20, CCND2, RAD54B
GO:0055123	digestive system development	13/1438	143/18903	0.292614	0.960622	0.94305	TYMS/BMP4/CTNNB1/ID2/HIF1A/CCDC103/BBS7/PDGFRA/GLI2/RET/OTC/GLI3/STRA6	13	TYMS, BMP4, CTNNB1, ID2, HIF1A, CCDC103, BBS7, PDGFRA, GLI2, RET, OTC, GLI3, STRA6
GO:0007127	meiosis I	12/1438	131/18903	0.294066	0.960622	0.94305	CCNB2/TRIP13/RAD54L/C11orf80/PTTG1/EHMT2/MYBL1/TERB2/FMN2/SLC25A31/RAD54B/M1AP	12	CCNB2, TRIP13, RAD54L, C11orf80, PTTG1, EHMT2, MYBL1, TERB2, FMN2, SLC25A31, RAD54B, M1AP
GO:0002287	alpha-beta T cell activation involved in immune response	7/1438	71/18903	0.294456	0.960622	0.94305	IL4/IRF4/NFKBIZ/PTGER4/BCL6/TBX21/RARA	7	IL4, IRF4, NFKBIZ, PTGER4, BCL6, TBX21, RARA
GO:0002293	alpha-beta T cell differentiation involved in immune response	7/1438	71/18903	0.294456	0.960622	0.94305	IL4/IRF4/NFKBIZ/PTGER4/BCL6/TBX21/RARA	7	IL4, IRF4, NFKBIZ, PTGER4, BCL6, TBX21, RARA
GO:0033344	cholesterol efflux	7/1438	71/18903	0.294456	0.960622	0.94305	CAV1/YJEFN3/CES1/SOAT2/APOM/NFKBIA/PTCH1	7	CAV1, YJEFN3, CES1, SOAT2, APOM, NFKBIA, PTCH1
GO:0051310	metaphase plate congression	7/1438	71/18903	0.294456	0.960622	0.94305	BIRC5/SPAG5/CCNB1/CDCA5/KIF2C/CDT1/CENPF	7	BIRC5, SPAG5, CCNB1, CDCA5, KIF2C, CDT1, CENPF
GO:0016573	histone acetylation	16/1438	180/18903	0.294853	0.960622	0.94305	CHEK1/FLCN/SNAI2/ACTL6B/IRF4/KMT2A/YEATS2/CHD5/SMARCB1/KAT6A/KANSL1/MSL3P1/NFYC/MORF4L1/BMI1/AUTS2	16	CHEK1, FLCN, SNAI2, ACTL6B, IRF4, KMT2A, YEATS2, CHD5, SMARCB1, KAT6A, KANSL1, MSL3P1, NFYC, MORF4L1, BMI1, AUTS2
GO:0032609	interferon-gamma production	11/1438	119/18903	0.295251	0.960622	0.94305	GAS6/HLA-A/TLR4/PRNP/IFNL1/CD160/IRF8/RARA/TLR3/CYRIB/IL1RL1	11	GAS6, HLA-A, TLR4, PRNP, IFNL1, CD160, IRF8, RARA, TLR3, IL1RL1, CYRIB
GO:0032649	regulation of interferon-gamma production	11/1438	119/18903	0.295251	0.960622	0.94305	GAS6/HLA-A/TLR4/PRNP/IFNL1/CD160/IRF8/RARA/TLR3/CYRIB/IL1RL1	11	GAS6, HLA-A, TLR4, PRNP, IFNL1, CD160, IRF8, RARA, TLR3, IL1RL1, CYRIB
GO:0001911	negative regulation of leukocyte mediated cytotoxicity	3/1438	25/18903	0.295519	0.960622	0.94305	HLA-A/PTPRC/SERPINB9	3	HLA-A, PTPRC, SERPINB9
GO:0001964	startle response	3/1438	25/18903	0.295519	0.960622	0.94305	CSMD1/GLRB/DRD1	3	CSMD1, GLRB, DRD1
GO:0006833	water transport	3/1438	25/18903	0.295519	0.960622	0.94305	MIP/AQP3/SLC4A11	3	MIP, AQP3, SLC4A11
GO:0017121	plasma membrane phospholipid scrambling	3/1438	25/18903	0.295519	0.960622	0.94305	ANO7/ANO9/PLSCR1	3	ANO7, ANO9, PLSCR1
GO:0032469	endoplasmic reticulum calcium ion homeostasis	3/1438	25/18903	0.295519	0.960622	0.94305	WFS1/ATP2A1/KCTD17	3	WFS1, ATP2A1, KCTD17
GO:0042659	regulation of cell fate specification	3/1438	25/18903	0.295519	0.960622	0.94305	RBBP4/BMPR1A/HDAC2	3	RBBP4, BMPR1A, HDAC2
GO:0045649	regulation of macrophage differentiation	3/1438	25/18903	0.295519	0.960622	0.94305	ID2/C1QC/CSF1	3	ID2, C1QC, CSF1
GO:0048745	smooth muscle tissue development	3/1438	25/18903	0.295519	0.960622	0.94305	BMP4/PTCH1/STRA6	3	BMP4, PTCH1, STRA6
GO:0050860	negative regulation of T cell receptor signaling pathway	3/1438	25/18903	0.295519	0.960622	0.94305	DGKZ/PRNP/CD160	3	DGKZ, PRNP, CD160
GO:0051788	response to misfolded protein	3/1438	25/18903	0.295519	0.960622	0.94305	SDF2L1/RNF126/UGGT2	3	SDF2L1, RNF126, UGGT2
GO:0061339	establishment or maintenance of monopolar cell polarity	3/1438	25/18903	0.295519	0.960622	0.94305	TCF15/PATJ/OPHN1	3	TCF15, PATJ, OPHN1
GO:0070423	nucleotide-binding oligomerization domain containing signaling pathway	3/1438	25/18903	0.295519	0.960622	0.94305	TLR4/NFKBIA/CYLD	3	TLR4, NFKBIA, CYLD
GO:0072530	purine-containing compound transmembrane transport	3/1438	25/18903	0.295519	0.960622	0.94305	SLC25A4/SLC17A9/SLC25A31	3	SLC25A4, SLC17A9, SLC25A31
GO:0086064	cell communication by electrical coupling involved in cardiac conduction	3/1438	25/18903	0.295519	0.960622	0.94305	CAV1/TBX5/PKP2	3	CAV1, TBX5, PKP2
GO:0098581	detection of external biotic stimulus	3/1438	25/18903	0.295519	0.960622	0.94305	HLA-A/TLR4/LBP	3	HLA-A, TLR4, LBP
GO:0098719	sodium ion import across plasma membrane	3/1438	25/18903	0.295519	0.960622	0.94305	SLC9A1/HCN2/SCNN1D	3	SLC9A1, HCN2, SCNN1D
GO:1901028	regulation of mitochondrial outer membrane permeabilization involved in apoptotic signaling pathway	3/1438	25/18903	0.295519	0.960622	0.94305	FZD9/SLC25A4/SLC25A31	3	FZD9, SLC25A4, SLC25A31
GO:1902993	positive regulation of amyloid precursor protein catabolic process	3/1438	25/18903	0.295519	0.960622	0.94305	AGER/LRRTM3/SP1	3	AGER, LRRTM3, SP1
GO:1904262	negative regulation of TORC1 signaling	3/1438	25/18903	0.295519	0.960622	0.94305	SEC13/KICS2/RNF152	3	SEC13, RNF152, KICS2
GO:2000114	regulation of establishment of cell polarity	3/1438	25/18903	0.295519	0.960622	0.94305	ARFGEF1/SHTN1/CYRIB	3	ARFGEF1, SHTN1, CYRIB
GO:2000209	regulation of anoikis	3/1438	25/18903	0.295519	0.960622	0.94305	CAV1/SNAI2/PDK4	3	CAV1, SNAI2, PDK4
GO:2000311	regulation of AMPA receptor activity	3/1438	25/18903	0.295519	0.960622	0.94305	SHISA9/CNIH3/CACNG7	3	SHISA9, CNIH3, CACNG7
GO:0030500	regulation of bone mineralization	8/1438	83/18903	0.295957	0.960622	0.94305	LTF/FZD9/AHSG/BMP4/BMPR1A/HIF1A/TENT5A/NOTUM	8	LTF, FZD9, AHSG, BMP4, BMPR1A, HIF1A, TENT5A, NOTUM
GO:0003279	cardiac septum development	10/1438	107/18903	0.29607	0.960622	0.94305	NSD2/BMP4/FZD1/BMPR1A/ANK2/TP53/JAG1/XIRP2/TBX5/STRA6	10	NSD2, BMP4, FZD1, BMPR1A, ANK2, TP53, JAG1, XIRP2, TBX5, STRA6
GO:0034109	homotypic cell-cell adhesion	9/1438	95/18903	0.296379	0.960622	0.94305	CDHR5/ZNF703/STXBP3/BLOC1S4/PDPN/FN1/ADAMTS18/PDGFRA/PKP2	9	CDHR5, ZNF703, STXBP3, BLOC1S4, PDPN, FN1, ADAMTS18, PDGFRA, PKP2
GO:1900407	regulation of cellular response to oxidative stress	9/1438	95/18903	0.296379	0.960622	0.94305	PYCR1/ABCD1/TLR4/STK26/CTNNB1/FZD1/LANCL1/HIF1A/MMP3	9	PYCR1, ABCD1, TLR4, STK26, CTNNB1, FZD1, LANCL1, HIF1A, MMP3
GO:0032535	regulation of cellular component size	31/1438	367/18903	0.297002	0.960622	0.94305	CDHR5/WNT7B/ARHGAP40/MYO3A/SSH3/SEMA6B/CAPZB/CRABP2/SLC12A6/ARFGEF1/ARF6/TMEM123/RAB22A/PRKCE/SHTN1/MTPN/ARPC5/MYADM/SSH2/COTL1/VASP/CRACD/CAPZA1/CYRIB/FN1/NEB/NTN1/VEGFA/SLC12A5/SEMA6D/RET	31	CDHR5, WNT7B, ARHGAP40, MYO3A, SSH3, SEMA6B, CAPZB, CRABP2, SLC12A6, ARFGEF1, ARF6, TMEM123, RAB22A, PRKCE, SHTN1, MTPN, ARPC5, MYADM, SSH2, COTL1, VASP, CAPZA1, FN1, NEB, NTN1, VEGFA, SLC12A5, SEMA6D, RET, CRACD, CYRIB
GO:0007204	positive regulation of cytosolic calcium ion concentration	18/1438	205/18903	0.297437	0.960622	0.94305	CD38/CAV1/P2RX5/OPRL1/PTGER4/TRPC6/GNA13/SELENOT/ACKR3/FPR2/LPAR4/PDGFRA/PROK2/CALCA/TRPM1/KNG1/DRD1/LHCGR	18	CD38, CAV1, P2RX5, OPRL1, PTGER4, TRPC6, GNA13, SELENOT, ACKR3, FPR2, LPAR4, PDGFRA, PROK2, CALCA, TRPM1, KNG1, DRD1, LHCGR
GO:1901654	response to ketone	18/1438	205/18903	0.297437	0.960622	0.94305	CD38/CAV1/GAS6/DEFB104B/UCN3/TYMS/DCPS/GOLPH3/IGFBP7/PTGER4/GNG2/BMI1/PRKCE/TRERF1/NPAS4/AHR/SCNN1D/ERRFI1	18	CD38, CAV1, GAS6, DEFB104B, UCN3, TYMS, DCPS, GOLPH3, IGFBP7, PTGER4, GNG2, BMI1, PRKCE, TRERF1, NPAS4, AHR, SCNN1D, ERRFI1
GO:0051235	maintenance of location	29/1438	342/18903	0.297461	0.960622	0.94305	CAV1/HSP90B1/FITM2/LMAN1/ASPM/SLC30A2/CES1/GPAA1/ATP2A1/MCOLN1/LIME1/PTPRC/CRY1/GOLPH3/NFKBIA/HEXB/ARL2BP/VPS13C/ANK2/PRKCE/MORC3/CXCL9/F9/CASQ2/CEMIP/NRIP1/MSR1/DRD1/LHCGR	29	CAV1, HSP90B1, FITM2, LMAN1, ASPM, SLC30A2, CES1, GPAA1, ATP2A1, MCOLN1, LIME1, PTPRC, CRY1, GOLPH3, NFKBIA, HEXB, ARL2BP, VPS13C, ANK2, PRKCE, MORC3, CXCL9, F9, CASQ2, CEMIP, NRIP1, MSR1, DRD1, LHCGR
GO:0060147	regulation of post-transcriptional gene silencing	5/1438	48/18903	0.300512	0.960622	0.94305	NEAT1/LIN28A/BMP4/TP53/AJUBA	5	NEAT1, LIN28A, BMP4, TP53, AJUBA
GO:0060976	coronary vasculature development	5/1438	48/18903	0.300512	0.960622	0.94305	BMP4/SEC24B/TBX5/VEGFA/SPRED1	5	BMP4, SEC24B, TBX5, VEGFA, SPRED1
GO:1902003	regulation of amyloid-beta formation	5/1438	48/18903	0.300512	0.960622	0.94305	IGF1/PRNP/RTN3/LRRTM3/SP1	5	IGF1, PRNP, RTN3, LRRTM3, SP1
GO:0046651	lymphocyte proliferation	26/1438	305/18903	0.300647	0.960622	0.94305	MZB1/CD38/TNFRSF13B/IL4/IGF1/AGER/CCDC88B/CD40/SFTPD/HLA-A/CDKN1A/EFNB1/BMP4/TLR4/PTPRC/CTNNB1/PRNP/BMI1/TP53/BCL6/MNDA/CD300A/AHR/IL9/GPNMB/IFNA7	26	MZB1, CD38, TNFRSF13B, IL4, IGF1, AGER, CCDC88B, CD40, SFTPD, HLA-A, CDKN1A, EFNB1, BMP4, TLR4, PTPRC, CTNNB1, PRNP, BMI1, TP53, BCL6, MNDA, CD300A, AHR, IL9, GPNMB, IFNA7
GO:0030177	positive regulation of Wnt signaling pathway	13/1438	144/18903	0.301192	0.960622	0.94305	CAV1/ASPM/FZD9/PRDM15/ATP6V1C2/TMEM9/TBL1XR1/RSPO2/ANKRD6/CCN4/AMER1/NRARP/GPC5	13	CAV1, ASPM, FZD9, PRDM15, ATP6V1C2, TMEM9, TBL1XR1, RSPO2, ANKRD6, AMER1, NRARP, GPC5, CCN4
GO:0061008	hepaticobiliary system development	13/1438	144/18903	0.301192	0.960622	0.94305	TYMS/E2F7/XBP1/SMARCB1/UCP2/SEC63/ARF6/PTCH1/HPN/RARA/OTC/GLI3/FGL1	13	TYMS, E2F7, XBP1, SMARCB1, UCP2, SEC63, ARF6, PTCH1, HPN, RARA, OTC, GLI3, FGL1
GO:0002573	myeloid leukocyte differentiation	19/1438	218/18903	0.301849	0.960622	0.94305	IL4/LTF/IRF4/BMP4/TLR4/IFI16/KLF10/CTNNB1/ID2/RARA/TLR3/MYC/GPR137B/CCN4/TMEM64/VEGFA/HOXA7/C1QC/CSF1	19	IL4, LTF, IRF4, BMP4, TLR4, IFI16, KLF10, CTNNB1, ID2, RARA, TLR3, MYC, GPR137B, TMEM64, VEGFA, HOXA7, C1QC, CSF1, CCN4
GO:0043523	regulation of neuron apoptotic process	19/1438	218/18903	0.301849	0.960622	0.94305	MYBL2/WFS1/ERBB3/LGMN/HIPK2/AARS1/FZD9/SARM1/MAP2K4/CTNNB1/PRNP/LANCL1/PCDHGC3/TP53/SRPK2/HIF1A/TOX3/GPRASP3/TRIM2	19	MYBL2, WFS1, ERBB3, LGMN, HIPK2, FZD9, SARM1, MAP2K4, CTNNB1, PRNP, LANCL1, PCDHGC3, TP53, SRPK2, HIF1A, TOX3, TRIM2, AARS1, GPRASP3
GO:0042391	regulation of membrane potential	36/1438	431/18903	0.302542	0.960622	0.94305	CAV1/PYCR1/TMEM108/OPRD1/UCN3/ABCD1/CRTC1/P2RX5/FZD9/KMT2A/CNGB1/SLC9A1/GABRR3/SCN3A/SNTA1/SLC4A11/GABRE/HCN2/UCP2/KIF5B/ANK2/NRXN1/NLGN4X/CUX2/NPAS4/RIMS3/GRIA1/GLRB/NALCN/ADRB1/CASQ2/TBX5/SCN1B/GABRD/PKP2/DRD1	36	CAV1, PYCR1, TMEM108, OPRD1, UCN3, ABCD1, CRTC1, P2RX5, FZD9, KMT2A, CNGB1, SLC9A1, GABRR3, SCN3A, SNTA1, SLC4A11, GABRE, HCN2, UCP2, KIF5B, ANK2, NRXN1, NLGN4X, CUX2, NPAS4, RIMS3, GRIA1, GLRB, NALCN, ADRB1, CASQ2, TBX5, SCN1B, GABRD, PKP2, DRD1
GO:0009132	nucleoside diphosphate metabolic process	12/1438	132/18903	0.303058	0.960622	0.94305	PFKL/IGF1/FLCN/AK1/HK3/CMPK1/RRM2B/AK4/HIF1A/NUDT7/AK9/PFKFB2	12	PFKL, IGF1, FLCN, AK1, HK3, CMPK1, RRM2B, AK4, HIF1A, NUDT7, AK9, PFKFB2
GO:0002711	positive regulation of T cell mediated immunity	6/1438	60/18903	0.304835	0.960622	0.94305	IL4/AZGP1/HLA-A/PTPRC/TBX21/CYRIB	6	IL4, AZGP1, HLA-A, PTPRC, TBX21, CYRIB
GO:0032786	positive regulation of DNA-templated transcription, elongation	6/1438	60/18903	0.304835	0.960622	0.94305	ELL2/MED16/CTNNB1/MED4/ALYREF/EAPP	6	ELL2, MED16, CTNNB1, MED4, ALYREF, EAPP
GO:0043407	negative regulation of MAP kinase activity	6/1438	60/18903	0.304835	0.960622	0.94305	UCHL1/CAV1/PAQR3/BMP4/DUSP1/CD300A	6	UCHL1, CAV1, PAQR3, BMP4, DUSP1, CD300A
GO:1902904	negative regulation of supramolecular fiber organization	15/1438	169/18903	0.305002	0.960622	0.94305	PFDN6/TPX2/SSH3/EMILIN1/CAPZB/ARAP1/ARFGEF1/MTPN/MYADM/SSH2/CAMSAP2/CRACD/CAPZA1/CYRIB/APC2	15	PFDN6, TPX2, SSH3, EMILIN1, CAPZB, ARAP1, ARFGEF1, MTPN, MYADM, SSH2, CAMSAP2, CAPZA1, APC2, CRACD, CYRIB
GO:0007631	feeding behavior	10/1438	108/18903	0.306077	0.960622	0.94305	UCHL1/OPRD1/MMP17/OPRL1/GALR3/BBS12/ATP8A2/CALCA/DRD1/STRA6	10	UCHL1, OPRD1, MMP17, OPRL1, GALR3, BBS12, ATP8A2, CALCA, DRD1, STRA6
GO:0090263	positive regulation of canonical Wnt signaling pathway	10/1438	108/18903	0.306077	0.960622	0.94305	CAV1/ASPM/FZD9/PRDM15/TMEM9/TBL1XR1/RSPO2/AMER1/NRARP/GPC5	10	CAV1, ASPM, FZD9, PRDM15, TMEM9, TBL1XR1, RSPO2, AMER1, NRARP, GPC5
GO:0009247	glycolipid biosynthetic process	7/1438	72/18903	0.306808	0.960622	0.94305	GPAA1/GAL3ST2/PIGQ/ST6GALNAC4/PIGK/ST8SIA2/ST3GAL3	7	GPAA1, GAL3ST2, PIGQ, ST6GALNAC4, PIGK, ST8SIA2, ST3GAL3
GO:0035567	non-canonical Wnt signaling pathway	7/1438	72/18903	0.306808	0.960622	0.94305	FZD9/FZD1/CCDC88C/FZD10/GPC6/ANKRD6/FZD4	7	FZD9, FZD1, CCDC88C, FZD10, GPC6, ANKRD6, FZD4
GO:0042698	ovulation cycle	7/1438	72/18903	0.306808	0.960622	0.94305	OPRL1/PLEKHA1/PDGFRA/NRIP1/GDF9/FZD4/LHCGR	7	OPRL1, PLEKHA1, PDGFRA, NRIP1, GDF9, FZD4, LHCGR
GO:0045600	positive regulation of fat cell differentiation	7/1438	72/18903	0.306808	0.960622	0.94305	SNAI2/RREB1/XBP1/ID2/ZBTB7C/STK3/TMEM64	7	SNAI2, RREB1, XBP1, ID2, ZBTB7C, STK3, TMEM64
GO:0060411	cardiac septum morphogenesis	7/1438	72/18903	0.306808	0.960622	0.94305	NSD2/BMP4/FZD1/BMPR1A/TP53/JAG1/TBX5	7	NSD2, BMP4, FZD1, BMPR1A, TP53, JAG1, TBX5
GO:1901880	negative regulation of protein depolymerization	7/1438	72/18903	0.306808	0.960622	0.94305	TPX2/CAPZB/MTPN/CAMSAP2/CRACD/CAPZA1/APC2	7	TPX2, CAPZB, MTPN, CAMSAP2, CAPZA1, APC2, CRACD
GO:1903321	negative regulation of protein modification by small protein conjugation or removal	9/1438	96/18903	0.307025	0.960622	0.94305	CAV1/BUB1B/HMG20B/PER2/CRY1/CTNNB1/NXN/PRKCE/PLAA	9	CAV1, BUB1B, HMG20B, PER2, CRY1, CTNNB1, NXN, PRKCE, PLAA
GO:0006513	protein monoubiquitination	8/1438	84/18903	0.307368	0.960622	0.94305	UHRF1/RNF126/FANCA/CUL4B/BMI1/UBE2R2/RNF2/FANCC	8	UHRF1, RNF126, FANCA, CUL4B, BMI1, UBE2R2, RNF2, FANCC
GO:0010921	regulation of phosphatase activity	8/1438	84/18903	0.307368	0.960622	0.94305	HSP90B1/PTPRC/PPP6R2/PPP1R17/CD300A/NUAK1/RCAN1/PPP4R4	8	HSP90B1, PTPRC, PPP6R2, PPP1R17, CD300A, NUAK1, RCAN1, PPP4R4
GO:0032418	lysosome localization	8/1438	84/18903	0.307368	0.960622	0.94305	IL4/FLCN/KLC2/DEF8/ARL8B/KIF5B/TMEM106B/CD300A	8	IL4, FLCN, KLC2, DEF8, ARL8B, KIF5B, TMEM106B, CD300A
GO:1990849	vacuolar localization	8/1438	84/18903	0.307368	0.960622	0.94305	IL4/FLCN/KLC2/DEF8/ARL8B/KIF5B/TMEM106B/CD300A	8	IL4, FLCN, KLC2, DEF8, ARL8B, KIF5B, TMEM106B, CD300A
GO:0009225	nucleotide-sugar metabolic process	4/1438	37/18903	0.309482	0.960622	0.94305	GMPPB/B4GALNT2/CMAHP/UGGT2	4	GMPPB, B4GALNT2, CMAHP, UGGT2
GO:0031076	embryonic camera-type eye development	4/1438	37/18903	0.309482	0.960622	0.94305	HIPK2/HIPK1/RARA/STRA6	4	HIPK2, HIPK1, RARA, STRA6
GO:0048854	brain morphogenesis	4/1438	37/18903	0.309482	0.960622	0.94305	PROP1/SPEF2/FANCC/HESX1	4	PROP1, SPEF2, FANCC, HESX1
GO:0055023	positive regulation of cardiac muscle tissue growth	4/1438	37/18903	0.309482	0.960622	0.94305	CDK1/IGF1/BMPR1A/TBX5	4	CDK1, IGF1, BMPR1A, TBX5
GO:0070229	negative regulation of lymphocyte apoptotic process	4/1438	37/18903	0.309482	0.960622	0.94305	BMP4/BCL6/HIF1A/BCL10	4	BMP4, BCL6, HIF1A, BCL10
GO:0072528	pyrimidine-containing compound biosynthetic process	4/1438	37/18903	0.309482	0.960622	0.94305	TYMS/CMPK1/TK2/DCK	4	TYMS, CMPK1, TK2, DCK
GO:2000279	negative regulation of DNA biosynthetic process	4/1438	37/18903	0.309482	0.960622	0.94305	CHEK1/PIF1/CDKN1A/TP53	4	CHEK1, PIF1, CDKN1A, TP53
GO:0098742	cell-cell adhesion via plasma-membrane adhesion molecules	24/1438	282/18903	0.312921	0.960622	0.94305	CDHR5/PCDH1/CDH22/CLDN9/PCDHB8/PCDHB7/CDH18/PCDHGA9/CDH8/PCDHGC3/GPC6/MYADM/PTPRF/DSCAML1/LRRC4C/CLDN17/PCDH18/SLITRK2/CDH23/LRRC4/AJUBA/RET/LRRC4B/PCDH10	24	CDHR5, PCDH1, CDH22, CLDN9, PCDHB8, PCDHB7, CDH18, PCDHGA9, CDH8, PCDHGC3, GPC6, MYADM, PTPRF, DSCAML1, LRRC4C, CLDN17, PCDH18, SLITRK2, CDH23, LRRC4, AJUBA, RET, LRRC4B, PCDH10
GO:0006720	isoprenoid metabolic process	11/1438	121/18903	0.314253	0.960622	0.94305	RBP4/ALDH8A1/CYP2D6/NUS1/CRABP2/CRABP1/ALDH1A1/AKR1B15/CYP3A5/RBP3/SDR9C7	11	RBP4, ALDH8A1, CYP2D6, NUS1, CRABP2, CRABP1, ALDH1A1, AKR1B15, CYP3A5, RBP3, SDR9C7
GO:0030301	cholesterol transport	11/1438	121/18903	0.314253	0.960622	0.94305	CAV1/SEC24A/YJEFN3/CES1/SOAT2/NUS1/APOM/NFKBIA/ARL8B/PTCH1/MSR1	11	CAV1, SEC24A, YJEFN3, CES1, SOAT2, NUS1, APOM, NFKBIA, ARL8B, PTCH1, MSR1
GO:0045785	positive regulation of cell adhesion	40/1438	484/18903	0.314276	0.960622	0.94305	CAV1/MIP/IL4/IGF1/ADAM19/DUSP26/FLCN/ACTL6B/AGER/RREB1/LAMB2/XBP1/CCDC88B/EMILIN1/SMARCB1/HLA-A/PRKD2/EFNB1/NFKBIZ/PTPRC/FRMD5/DENND6A/BMI1/PRKCE/BCL6/CBFB/MYADM/CD160/RARA/PDPN/CYRIB/FN1/S100A10/VEGFA/ADAM9/GLI2/RET/GLI3/BCL10/CSF1	40	CAV1, MIP, IL4, IGF1, ADAM19, DUSP26, FLCN, ACTL6B, AGER, RREB1, LAMB2, XBP1, CCDC88B, EMILIN1, SMARCB1, HLA-A, PRKD2, EFNB1, NFKBIZ, PTPRC, FRMD5, DENND6A, BMI1, PRKCE, BCL6, CBFB, MYADM, CD160, RARA, PDPN, FN1, S100A10, VEGFA, ADAM9, GLI2, RET, GLI3, BCL10, CSF1, CYRIB
GO:0007051	spindle organization	17/1438	195/18903	0.314898	0.960622	0.94305	BIRC5/MYBL2/CCNB2/ASPM/DLGAP5/SPAG5/CCNB1/TPX2/NEK7/LZTS2/TASOR/CEP126/STAG2/TRIM36/EFHC2/WDR62/TOGARAM2	17	BIRC5, MYBL2, CCNB2, ASPM, DLGAP5, SPAG5, CCNB1, TPX2, NEK7, LZTS2, CEP126, STAG2, TRIM36, EFHC2, WDR62, TOGARAM2, TASOR
GO:0003044	regulation of systemic arterial blood pressure mediated by a chemical signal	5/1438	49/18903	0.31578	0.960622	0.94305	RASL10B/SLC2A5/RPS6KA2/ADRB1/CTSZ	5	RASL10B, SLC2A5, RPS6KA2, ADRB1, CTSZ
GO:0008089	anterograde axonal transport	5/1438	49/18903	0.31578	0.960622	0.94305	CALY/ARL8B/KIF5B/ARL8A/BLOC1S4	5	CALY, ARL8B, KIF5B, ARL8A, BLOC1S4
GO:0010862	positive regulation of pathway-restricted SMAD protein phosphorylation	5/1438	49/18903	0.31578	0.960622	0.94305	BMP8B/BMP4/SDCBP/BMPR1A/GDF9	5	BMP8B, BMP4, SDCBP, BMPR1A, GDF9
GO:0031281	positive regulation of cyclase activity	5/1438	49/18903	0.31578	0.960622	0.94305	ADRB1/GUCA1C/CALCA/DRD1/LHCGR	5	ADRB1, GUCA1C, CALCA, DRD1, LHCGR
GO:0032968	positive regulation of transcription elongation by RNA polymerase II	5/1438	49/18903	0.31578	0.960622	0.94305	ELL2/MED16/CTNNB1/MED4/EAPP	5	ELL2, MED16, CTNNB1, MED4, EAPP
GO:1902108	regulation of mitochondrial membrane permeability involved in apoptotic process	5/1438	49/18903	0.31578	0.960622	0.94305	FZD9/SLC25A4/NAIF1/TP53/SLC25A31	5	FZD9, SLC25A4, NAIF1, TP53, SLC25A31
GO:0001678	cellular glucose homeostasis	14/1438	158/18903	0.315796	0.960622	0.94305	GAS6/BRSK2/AGER/LIN28A/XBP1/SMARCB1/HK3/UCP2/SLC12A6/STXBP3/PRKCE/SELENOT/HIF1A/ZNF236	14	GAS6, BRSK2, AGER, LIN28A, XBP1, SMARCB1, HK3, UCP2, SLC12A6, STXBP3, PRKCE, SELENOT, HIF1A, ZNF236
[truncated: 3,871 more rows]
