# Supplementary material for: Transcriptomic Analysis Reveals Sixteen Potential Genes Associated with the Successful Differentiation of Antibody-Secreting Cells through the Utilization of Unfolded Protein Response Mechanisms in Robust Responders to the Influenza Vaccine
Source: Vaccines (Basel). 2024 Jan 29;12(2):136. doi: 10.3390/vaccines12020136 (PMC10892001; doi:10.3390/vaccines12020136)
Supplement: Supplementary file 1 [file vaccines-12-00136-s001.zip › Supplementary Table S3_V1.xlsx]

## Sheet: Sheet 1
ID	GB_ACC	GENE_SYMBOL	ENTREZ_OTHER_ALIASES	DESCRIPTION	CHROMOSOMAL_LOCATION	CYTOBAND	CELLULAR_LOCATION	TRANSCRIPT_TYPE	ENTREZ_GENE_ID	ENSEMBL_TRANSCRIPT_ID	ENSEMBL_GENE_ID	ENSEMBL_PEPTIDE_ID	Full.Protection.logFC	Partial.Protection.logFC	Weak.Protection.logFC	No.Protection.logFC	Full.vs.Partial.Protection.diff	Full.vs.Partial.Protection.lwr.ci	Full.vs.Partial.Protection.upr.ci	Full.vs.Partial.Protection.z.statistic	Full.vs.Partial.Protection.p.value	Full.vs.Weak.Protection.diff	Full.vs.Weak.Protection.lwr.ci	Full.vs.Weak.Protection.upr.ci	Full.vs.Weak.Protection.z.statistic	Full.vs.Weak.Protection.p.value	Full.vs.No.Protection.diff	Full.vs.No.Protection.lwr.ci	Full.vs.No.Protection.upr.ci	Full.vs.No.Protection.z.statistic	Full.vs.No.Protection.p.value
A_23_P167328	NM_001775	CD38	ADPRC 1, ADPRC1	Homo sapiens CD38 molecule (CD38), mRNA [NM_001775]	4:15778264-15853242	hs|4p15.32	Plasma Membrane	enzyme	952				2.95213	1.64656	1.36938	1.15994	1.306	0.335	2.276	3.506	0.0015	1.583	0.688	2.477	4.611	1.05e-05	1.792	0.89	2.695	5.174	1.11e-06
A_23_P16944	NM_001006946	SDC1	CD138, SDC, SYND1, syndecan	Homo sapiens syndecan 1 (SDC1), transcript variant 1, mRNA [NM_001006946]	2:20225432-20200796	hs|2p24.1	Plasma Membrane	enzyme	6382	ENST00000381150	ENSG00000115884	ENSP00000370542	1.46035	0.795961	0.737258	0.488979	0.664	0.125	1.204	3.209	0.00392	0.723	0.226	1.22	3.788	0.000464	0.971	0.469	1.473	5.043	1.65e-06
A_23_P84596	NM_016459	MZB1	MEDA-7, PACAP, pERp1	Homo sapiens marginal zone B and B1 cell-specific protein (MZB1), mRNA [NM_016459]	5:139389915-139387567	hs|5q31.2	Extracellular Space	other	51237	ENST00000503351	ENSG00000170476	ENSP00000424481	3.66885	2.36811	2.04649	1.70823	1.301	0.235	2.367	3.179	0.00344	1.622	0.64	2.605	4.301	3.68e-05	1.961	0.969	2.952	5.151	1.4e-06
A_23_P37736	NM_001192	TNFRSF17	BCM, BCMA, CD269, TNFRSF13A	Homo sapiens tumor necrosis factor receptor superfamily, member 17 (TNFRSF17), mRNA [NM_001192]	16:11965106-11968067	hs|16p13.13	Plasma Membrane	transmembrane receptor	608				3.08969	1.62612	1.30138	1.06079	1.464	0.253	2.674	3.151	0.00463	1.788	0.673	2.904	4.177	8.29e-05	2.029	0.903	3.155	4.696	3.04e-05
A_23_P84705	NM_012452	TNFRSF13B	CD267, CVID, CVID2, IGAD2, RYZN, TACI, TNFRSF14B	Homo sapiens tumor necrosis factor receptor superfamily, member 13B (TNFRSF13B), mRNA [NM_012452]	17:16972087-16939083	hs|17p11.2	Plasma Membrane	transmembrane receptor	23495	ENST00000261652	ENSG00000240505	ENSP00000261652	2.22631	1.17112	1.07154	1.0487	1.055	0.035	2.075	2.696	0.0188	1.155	0.215	2.095	3.2	0.00416	1.178	0.229	2.126	3.234	0.00416
A_23_P312920	NM_006235	POU2AF1	BOB1, OBF-1, OBF1, OCAB	Homo sapiens POU class 2 associating factor 1 (POU2AF1), mRNA [NM_006235]	11:111379670-111352250	hs|11q23.1	Nucleus	transcription regulator	5450	ENST00000393067	ENSG00000110777	ENSP00000376786	0.88335	0.357157	0.185616	0.0489314	0.526	0.048	1.004	2.867	0.0118	0.698	0.257	1.139	4.125	8.44e-05	0.834	0.39	1.279	4.888	3.21e-06
A_23_P71624	NM_016734	PAX5	ALL3, BSAP	Homo sapiens paired box 5 (PAX5), mRNA [NM_016734]	9:37034478-36833274	hs|9p13.2	Nucleus	transcription regulator	5079				0.950451	-0.203427	-0.0501872	-0.257614	1.154	-0.001	2.309	2.603	0.0239	1.001	-0.064	2.065	2.449	0.0353	1.208	0.134	2.283	2.93	0.00988
A_23_P214360	NM_002460	IRF4	LSIRF, MUM1, NF-EM5, SHEP8	Homo sapiens interferon regulatory factor 4 (IRF4), transcript variant 1, mRNA [NM_002460]	6:391738-411442	hs|6p25.3	Nucleus	transcription regulator	3662				0.795814	0.261747	0.140136	0.119575	0.534	-0.004	1.072	2.585	0.025	0.656	0.159	1.152	3.442	0.00178	0.676	0.175	1.177	3.518	0.000994
A_33_P3270451	NM_030810	TXNDC5	ENDOPDI, ERP46, HCC-2, HCC2, PDIA15, STRF8, UNQ364	Homo sapiens thioredoxin domain containing 5 (endoplasmic reticulum) (TXNDC5), transcript variant 1, mRNA [NM_030810]	6:7910813-7881513	hs|6p24.3	Cytoplasm	enzyme	81567	ENST00000439343	ENSG00000259040	ENSP00000454697	4.78649	3.11709	2.74196	2.43531	1.669	0.312	3.027	3.204	0.00464	2.045	0.793	3.296	4.257	5.14e-05	2.351	1.088	3.614	4.851	5.64e-06
A_33_P3386995	NM_015914	TXNDC11	EFP1	Homo sapiens thioredoxin domain containing 11 (TXNDC11), mRNA [NM_015914]	16:11742877-11679079	hs|16p13.13	Cytoplasm	enzyme	51061				1.24494	0.701791	0.510024	0.401192	0.543	0.031	1.055	2.764	0.0158	0.735	0.263	1.207	4.057	0.000171	0.844	0.367	1.32	4.616	1.19e-05
A_33_P3408212	NM_003299	HSP90B1	ECGP, GP96, GRP94, HEL-S-125m, HEL35, TRA1	Homo sapiens heat shock protein 90kDa beta (Grp94), member 1 (HSP90B1), mRNA [NM_003299]	12:103930333-103947929	hs|12q23.3	Cytoplasm	other	7184	ENST00000552051	ENSG00000166598		1.4743	0.71787	0.674019	0.445226	0.756	0.182	1.331	3.433	0.00243	0.8	0.271	1.329	3.94	0.000166	1.029	0.495	1.563	5.021	1.83e-06
A_23_P25121	NM_016594	FKBP11	FKBP19	Homo sapiens FK506 binding protein 11, 19 kDa (FKBP11), transcript variant 1, mRNA [NM_016594]	12:48925546-48921958	hs|12q13.12	Cytoplasm	enzyme	51303	ENST00000256680	ENSG00000134285	ENSP00000256680	1.41883	0.741904	0.727195	0.514269	0.677	0.133	1.221	3.24	0.00358	0.692	0.19	1.193	3.592	0.00113	0.905	0.398	1.411	4.655	8.6e-06
A_23_P167040	NM_006810	PDIA5	PDIR	Homo sapiens protein disulfide isomerase family A, member 5 (PDIA5), transcript variant 1, mRNA [NM_006810]	3:123067008-123162105	hs|3q21.1	Cytoplasm	enzyme	10954	ENST00000316218	ENSG00000065485	ENSP00000323313	1.20993	0.55257	0.540441	0.322551	0.657	0.063	1.251	2.883	0.0115	0.669	0.122	1.217	3.185	0.00471	0.887	0.335	1.44	4.184	0.000328
A_33_P3243337	NM_019107	MYDGF	C19orf10, EUROIMAGE1875335, IL25, IL27, IL27w, R33729_1, SF20	Homo sapiens chromosome 19 open reading frame 10 (C19orf10), mRNA [NM_019107]	19:4670402-4657544	hs|19p13.3	Extracellular Space	cytokine	56005	ENST00000262947	ENSG00000074842	ENSP00000262947	1.07781	0.531337	0.510519	0.346287	0.546	0.046	1.047	2.847	0.0124	0.567	0.106	1.028	3.207	0.00378	0.732	0.266	1.197	4.097	0.000518
A_23_P114232	NM_006406	PRDX4	AOE37-2, AOE372, HEL-S-97n, PRX-4	Homo sapiens peroxiredoxin 4 (PRDX4), mRNA [NM_006406]	X:23664259-23686398	hs|Xp22.11	Cytoplasm	enzyme	10549	ENST00000379341	ENSG00000123131	ENSP00000368646	0.955748	0.337573	0.298239	0.123106	0.618	0.126	1.111	3.271	0.00375	0.658	0.204	1.111	3.774	0.000895	0.833	0.375	1.291	4.736	6.29e-06
A_23_P120845	NM_005080	XBP1	TREB-5, TREB5, XBP-1, XBP2	Homo sapiens X-box binding protein 1 (XBP1), transcript variant 1, mRNA [NM_005080]	22:28800571-28794559	hs|22q12.1	Nucleus	transcription regulator	7494				0.755106	0.227513	0.310453	0.145573	0.528	0.07	0.986	3.002	0.00773	0.445	0.022	0.867	2.744	0.0163	0.61	0.183	1.036	3.728	0.000796
