# Supplementary material for: Transcriptomic Analysis Reveals Sixteen Potential Genes Associated with the Successful Differentiation of Antibody-Secreting Cells through the Utilization of Unfolded Protein Response Mechanisms in Robust Responders to the Influenza Vaccine
Source: Vaccines (Basel). 2024 Jan 29;12(2):136. doi: 10.3390/vaccines12020136 (PMC10892001; doi:10.3390/vaccines12020136)
Supplement: Supplementary file 1 [file vaccines-12-00136-s001.zip › Supplementary Table S4_V1.xlsx]

## Sheet: Sheet 1
ID	GB_ACC	GENE_SYMBOL	ENTREZ_OTHER_ALIASES	DESCRIPTION	CHROMOSOMAL_LOCATION	CYTOBAND	CELLULAR_LOCATION	TRANSCRIPT_TYPE	ENTREZ_GENE_ID	ENSEMBL_TRANSCRIPT_ID	ENSEMBL_GENE_ID	ENSEMBL_PEPTIDE_ID	Non.Vaccinated.Full.Protection.logFC	Non.Vaccinated.No.Protection.logFC	Vaccinated.No.Protection.logFC	Non.Vaccinated.Full.vs.No.Protection.diff	Non.Vaccinated.Full.vs.No.Protection.lwr.ci	Non.Vaccinated.Full.vs.No.Protection.upr.ci	Non.Vaccinated.Full.vs.No.Protection.z.statistic	Non.Vaccinated.Full.vs.No.Protection.p.value	Non.Vaccinated.Full.vs.Vaccinated.No.Protection.diff	Non.Vaccinated.Full.vs.Vaccinated.No.Protection.lwr.ci	Non.Vaccinated.Full.vs.Vaccinated.No.Protection.upr.ci	Non.Vaccinated.Full.vs.Vaccinated.No.Protection.z.statistic	Non.Vaccinated.Full.vs.Vaccinated.No.Protection.p.value	Non.Vaccinated.vs.Vaccinated.No.Protection.diff	Non.Vaccinated.vs.Vaccinated.No.Protection.lwr.ci	Non.Vaccinated.vs.Vaccinated.No.Protection.upr.ci	Non.Vaccinated.vs.Vaccinated.No.Protection.z.statistic	Non.Vaccinated.vs.Vaccinated.No.Protection.p.value
A_23_P167328	NM_001775	CD38	ADPRC 1, ADPRC1	Homo sapiens CD38 molecule (CD38), mRNA [NM_001775]	4:15778264-15853242	hs|4p15.32	Plasma Membrane	enzyme	952				2.95213	1.48119	0.517437	1.471	0.861	2.08	4.152	0.000384	2.435	1.745	3.125	8.521	8.88e-12	0.964	0.403	1.524	8.521	8.88e-12
A_23_P16944	NM_001006946	SDC1	CD138, SDC, SYND1, syndecan	Homo sapiens syndecan 1 (SDC1), transcript variant 1, mRNA [NM_001006946]	2:20225432-20200796	hs|2p24.1	Plasma Membrane	enzyme	6382	ENST00000381150	ENSG00000115884	ENSP00000370542	1.46035	0.700367	0.0662043	0.76	0.368	1.152	4.246	0.00028	1.394	0.95	1.838	7.584	8.43e-10	0.634	0.273	0.995	7.584	8.43e-10
A_23_P84596	NM_016459	MZB1	MEDA-7, PACAP, pERp1	Homo sapiens marginal zone B and B1 cell-specific protein (MZB1), mRNA [NM_016459]	5:139389915-139387567	hs|5q31.2	Extracellular Space	other	51237	ENST00000503351	ENSG00000170476	ENSP00000424481	3.66885	2.01406	1.09655	1.655	0.953	2.356	3.434	0.00338	2.572	1.778	3.367	7.821	2.52e-10	0.918	0.272	1.563	7.821	2.52e-10
A_23_P37736	NM_001192	TNFRSF17	BCM, BCMA, CD269, TNFRSF13A	Homo sapiens tumor necrosis factor receptor superfamily, member 17 (TNFRSF17), mRNA [NM_001192]	16:11965106-11968067	hs|16p13.13	Plasma Membrane	transmembrane receptor	608				3.08969	1.30509	0.572188	1.785	0.946	2.623	2.294	0.065	2.518	1.568	3.467	6.403	7.22e-08	0.733	-0.039	1.504	6.403	7.22e-08
A_23_P84705	NM_012452	TNFRSF13B	CD267, CVID, CVID2, IGAD2, RYZN, TACI, TNFRSF14B	Homo sapiens tumor necrosis factor receptor superfamily, member 13B (TNFRSF13B), mRNA [NM_012452]	17:16972087-16939083	hs|17p11.2	Plasma Membrane	transmembrane receptor	23495	ENST00000261652	ENSG00000240505	ENSP00000261652	2.22631	1.22106	0.703981	1.005	0.06	1.95	1.437	0.328	1.522	0.453	2.592	3.437	0.00326	0.517	-0.352	1.386	3.437	0.00326
A_23_P312920	NM_006235	POU2AF1	BOB1, OBF-1, OBF1, OCAB	Homo sapiens POU class 2 associating factor 1 (POU2AF1), mRNA [NM_006235]	11:111379670-111352250	hs|11q23.1	Nucleus	transcription regulator	5450	ENST00000393067	ENSG00000110777	ENSP00000376786	0.88335	0.120229	-0.0936647	0.763	0.369	1.157	1.426	0.333	0.977	0.531	1.423	5.291	7.64e-06	0.214	-0.148	0.576	5.291	7.64e-06
A_23_P71624	NM_016734	PAX5	ALL3, BSAP	Homo sapiens paired box 5 (PAX5), mRNA [NM_016734]	9:37034478-36833274	hs|9p13.2	Nucleus	transcription regulator	5079				0.950451	-0.214216	-0.344412	1.165	0.06	2.269	0.309	0.948	1.295	0.044	2.546	2.5	0.0405	0.13	-0.886	1.146	2.5	0.0405
A_23_P214360	NM_002460	IRF4	LSIRF, MUM1, NF-EM5, SHEP8	Homo sapiens interferon regulatory factor 4 (IRF4), transcript variant 1, mRNA [NM_002460]	6:391738-411442	hs|6p25.3	Nucleus	transcription regulator	3662				0.795814	0.251277	-0.14383	0.545	0.104	0.985	2.356	0.0567	0.94	0.441	1.438	4.551	0.000106	0.395	-0.01	0.8	4.551	0.000106
A_33_P3270451	NM_030810	TXNDC5	ENDOPDI, ERP46, HCC-2, HCC2, PDIA15, STRF8, UNQ364	Homo sapiens thioredoxin domain containing 5 (endoplasmic reticulum) (TXNDC5), transcript variant 1, mRNA [NM_030810]	6:7910813-7881513	hs|6p24.3	Cytoplasm	enzyme	81567	ENST00000439343	ENSG00000259040	ENSP00000454697	4.78649	2.8604	1.58512	1.926	1.073	2.779	3.924	0.000743	3.201	2.235	4.168	8.003	8.18e-09	1.275	0.49	2.06	8.003	8.18e-09
A_33_P3386995	NM_015914	TXNDC11	EFP1	Homo sapiens thioredoxin domain containing 11 (TXNDC11), mRNA [NM_015914]	16:11742877-11679079	hs|16p13.13	Cytoplasm	enzyme	51061				1.24494	0.480961	0.241654	0.764	0.403	1.125	1.74	0.199	1.003	0.594	1.412	5.925	5.65e-07	0.239	-0.093	0.572	5.925	5.65e-07
A_33_P3408212	NM_003299	HSP90B1	ECGP, GP96, GRP94, HEL-S-125m, HEL35, TRA1	Homo sapiens heat shock protein 90kDa beta (Grp94), member 1 (HSP90B1), mRNA [NM_003299]	12:103930333-103947929	hs|12q23.3	Cytoplasm	other	7184	ENST00000552051	ENSG00000166598		1.4743	0.567687	0.200305	0.907	0.537	1.277	2.608	0.0312	1.274	0.855	1.693	7.346	2.31e-09	0.367	0.027	0.708	7.346	2.31e-09
A_23_P25121	NM_016594	FKBP11	FKBP19	Homo sapiens FK506 binding protein 11, 19 kDa (FKBP11), transcript variant 1, mRNA [NM_016594]	12:48925546-48921958	hs|12q13.12	Cytoplasm	enzyme	51303	ENST00000256680	ENSG00000134285	ENSP00000256680	1.41883	0.645407	0.251993	0.773	0.348	1.198	2.431	0.0478	1.167	0.686	1.648	5.857	1.21e-06	0.393	0.002	0.784	5.857	1.21e-06
A_23_P167040	NM_006810	PDIA5	PDIR	Homo sapiens protein disulfide isomerase family A, member 5 (PDIA5), transcript variant 1, mRNA [NM_006810]	3:123067008-123162105	hs|3q21.1	Cytoplasm	enzyme	10954	ENST00000316218	ENSG00000065485	ENSP00000323313	1.20993	0.446815	0.0740222	0.763	0.375	1.152	2.52	0.0385	1.136	0.696	1.576	6.238	2.35e-07	0.373	0.015	0.73	6.238	2.35e-07
A_33_P3243337	NM_019107	MYDGF	C19orf10, EUROIMAGE1875335, IL25, IL27, IL27w, R33729_1, SF20	Homo sapiens chromosome 19 open reading frame 10 (C19orf10), mRNA [NM_019107]	19:4670402-4657544	hs|19p13.3	Extracellular Space	cytokine	56005	ENST00000262947	ENSG00000074842	ENSP00000262947	1.07781	0.476947	0.0849693	0.601	0.22	0.982	2.7	0.0248	0.993	0.561	1.424	5.557	2.05e-06	0.392	0.041	0.743	5.557	2.05e-06
A_23_P114232	NM_006406	PRDX4	AOE37-2, AOE372, HEL-S-97n, PRX-4	Homo sapiens peroxiredoxin 4 (PRDX4), mRNA [NM_006406]	X:23664259-23686398	hs|Xp22.11	Cytoplasm	enzyme	10549	ENST00000379341	ENSG00000123131	ENSP00000368646	0.955748	0.164001	0.0413154	0.792	0.408	1.175	0.84	0.678	0.914	0.48	1.349	5.088	1.17e-05	0.123	-0.23	0.475	5.088	1.17e-05
A_23_P120845	NM_005080	XBP1	TREB-5, TREB5, XBP-1, XBP2	Homo sapiens X-box binding protein 1 (XBP1), transcript variant 1, mRNA [NM_005080]	22:28800571-28794559	hs|22q12.1	Nucleus	transcription regulator	7494				0.755106	0.225284	-0.01385	0.53	0.187	0.872	1.834	0.167	0.769	0.381	1.157	4.791	4.35e-05	0.239	-0.076	0.554	4.791	4.35e-05
